# Supplementary material for: Abundant and metabolically flexible bacterial lineages underlie a vast potential for rubisco-mediated carbon fixation in the dark ocean
Source: Genome Biol. 2025 Jun 16;26:167. doi: 10.1186/s13059-025-03625-3 (PMC12168267; doi:10.1186/s13059-025-03625-3)
Supplement: Supplementary file 1 — Additional file 1: Supplementary tables. Supporting data and characteristics of genomes/samples used in this study. [file 13059_2025_3625_MOESM1_ESM.xlsx]

## Sheet: Description
Description of supplementary tables and select columns therein
Table S1. Characteristics of OC1703A metagenomes analyzed in this study.
	reported	Study in which the metagenome was originally published.
	reads_gbp	Sequencing depth in gigabase-pairs.
	assembly_length_gbp	Total length of metagenomic assembly in gigabase-pairs.
	perc_reads_mapping	Percent of trimmed metagenomic reads mapping to the full OC1703A MAG set.
Table S2. Results of manual curation for 24 newly-assembled MAGs from the OC1703A transect.
	original*	Metrics describing pre-curation MAGs.
	curated*	Metrics describing post-curation MAGs.
	delta*	Describes change between curated and original metrics.
Table S3. Characteristics of bacterial and archaeal REO genomes analyzed in this study.
	species_group	Identifier of the species group to which the genome belongs.
	rubisco_gene_set	Inventory of rubisco forms present in the genome.
Table S4. Sequence information and clustering (95% AAI) of recovered rubisco proteins.
	is_centroid	Describes whether or not the given rubisco is a centroid/representative sequence for its assigned cluster.
Table S5. Manual classification of rubisco protein clusters with ambiguous initial form assignments.
	best_hit_hmm	Best hit among form-specific rubisco HMMs.
	best_hit_score	Best hit score among form-specific rubisco HMMS.
	graftm_placement	Form assignment based on a custom rubisco superfamily graftM package.
	curated_rubisco_form	Manually curated rubisco form assignment.
Table S6. HMM information for the functional genes assessed within REO genomes.
	hmm_score_thresholds	Cutoff(s) used for metabolic HMMs.
Table S7. Presence/absence of rubisco-associated genes across the REO genome set.
Table S8. Presence of metabolic pathways involved in sulfur, nitrogen, and hydrogen oxidation in the genome set.
	hit_ids	Identifiers for above-threshold metabolic genes.
Table S9. Relative abundance of REO genomes in OC1703 transect samples.
	approx_distance_km	Approximate distance in km from shore.
	perc_relative_cov	Percentage of total genomic sequencing coverage for a given genome in metagenomic sample.
	coverage_breadth	Fraction of genome covered by reads.
Table S10. Characteristics of global metagenome samples used in this study.
	locale	Geographic locale assigned to site/station in this study.
Table S11. Read recruitment information for REOs in the global abundance analysis.
	mean_coverage	Mean coverage of genome in sample.
	coverage_breadth	Fraction of genome covered by reads in sample.
	breadth_expected	Fraction of genome covered by reads expected by inStrain.
	breadth_ratio	Ratio between actual and expected coverage breadth.
	filtered_read_pair_count	Number of fitered read pairs mapping to genome.
	total_sample_reads	Total number of reads in sample.
	rpkm	Genome relative abundance (reads per kilobase million).
Table S12. Read recruitment information for REOs in the global metatranscriptomic analysis.
	mean_coverage	Mean coverage of gene in sample.
	read_count	Number of reads mapping to gene in sample.
	coverage_breadth	Fraction of gene covered by reads in sample.
	total_read_count	Total number of reads in sample.
	rpkm	Degree of gene expression (reads per kilobase million).
	percentile_rubisco_expr	Percentile of rubisco expression among all genes expressed in genome.
Table S13. Expression information for select pathways in SG114_2 (SAR324) in a subset of metatranscriptomic samples.
	rpkm	Degree of gene expression (reads per kilobase million).
	coverage_breadth	Fraction of gene covered by reads in sample.

## Sheet: Table S1
bioproject	biosample	reported	sample_name	site	depth_m	alias	latitude	longitude	sequencer	read_length	num_read_pairs	reads_gbp	assembly_contig_num	assembly_length_gbp	assembly_n50	perc_reads_mapping
PRJNA1054206	SAMN40577035	Jaffe et al. 2024 (this study)	OC2_50m	OC2	50	OC1703_500m_50m	37.0367	-122.701	NovaSeq 6000	150PE	171153100	41.94	465077	1.0333	2372	30.88
PRJNA1054206	SAMN40577036	Jaffe et al. 2024 (this study)	OC2_150m	OC2	150	OC1703_500m_150m	37.0367	-122.701	NovaSeq 6000	150PE	182353962	44.3	417654	0.817415	1940	39.62
PRJNA1054206	SAMN40577037	Jaffe et al. 2024 (this study)	OC2_500m	OC2	500	OC1703_500m_500m	37.0367	-122.701	NovaSeq 6000	150PE	170083394	41.42	282034	0.520336	1805	30.63
PRJNA1054206	SAMN38912613	Arandia-Gorostidi et al. in rev.	OC3_50m	OC3	50	OC1703_3000m_50m	36.7991	-122.974	NovaSeq 6000	150PE	202621620	55.73	643883	1.39	2198	27.71
PRJNA1054206	SAMN38912614	Arandia-Gorostidi et al. in rev.	OC3_150m	OC3	150	OC1703_3000m_150m	36.7991	-122.974	NovaSeq 6000	150PE	224379681	62.07	553318	1.14	2101	45.86
PRJNA1054206	SAMN38912615	Arandia-Gorostidi et al. in rev.	OC3_500m	OC3	500	OC1703_3000m_500m	36.7991	-122.974	NovaSeq 6000	150PE	237401230	65.78	592659	1.16	1926	47.14
PRJNA1054206	SAMN38912616	Arandia-Gorostidi et al. in rev.	OC3_1000m	OC3	1000	OC1703_3000m_1000m	36.7991	-122.974	NovaSeq 6000	150PE	190594977	52.84	451480	0.97	2185	53.47
PRJNA1054206	SAMN38912617	Arandia-Gorostidi et al. in rev.	OC3_2000m	OC3	2000	OC1703_3000m_2000m	36.7991	-122.974	NovaSeq 6000	150PE	226374380	62.32	492898	1.09	2330	51.42
PRJNA1054206	SAMN38912618	Arandia-Gorostidi et al. in rev.	OC3_3000m	OC3	3000	OC1703_3000m_3000m	36.7991	-122.974	NovaSeq 6000	150PE	186705652	51.78	369921	0.97	3165	55.42
PRJNA1054206	SAMN40577038	Jaffe et al. 2024 (this study)	OC4_50m	OC4	50	OC1703_3500m_50m	36.6078	-123.38	NovaSeq 6000	150PE	218815963	52.89	544018	1.14774	2132	21.64
PRJNA1054206	SAMN40577039	Jaffe et al. 2024 (this study)	OC4_150m	OC4	150	OC1703_3500m_150m	36.6078	-123.38	NovaSeq 6000	150PE	259202510	63.1	620682	1.25941	2024	38.71
PRJNA1054206	SAMN40577040	Jaffe et al. 2024 (this study)	OC4_500m	OC4	500	OC1703_3500m_500m	36.6078	-123.38	NovaSeq 6000	150PE	202642043	49.46	411112	0.762592	1806	43.99
PRJNA1054206	SAMN40577041	Jaffe et al. 2024 (this study)	OC4_1000m	OC4	1000	OC1703_3500m_1000m	36.6078	-123.38	NovaSeq 6000	150PE	201985963	49.09	371735	0.762706	2076	47.47
PRJNA1054206	SAMN40577042	Jaffe et al. 2024 (this study)	OC4_2000m	OC4	2000	OC1703_3500m_2000m	36.6078	-123.38	NovaSeq 6000	150PE	216194010	51.6	369101	0.790466	2173	47.61
PRJNA1054206	SAMN40577043	Jaffe et al. 2024 (this study)	OC4_3000m	OC4	3000	OC1703_3500m_3000m	36.6078	-123.38	NovaSeq 6000	150PE	236586034	56.89	386900	0.92136	2637	51.19
PRJNA1054206	SAMN40577044	Jaffe et al. 2024 (this study)	OC5_50m	OC5	50	OC1703_4000m_50m	36.1948	-123.962	NovaSeq 6000	150PE	145916310	35.33	398572	0.791937	1976	13.72
PRJNA1054206	SAMN40577045	Jaffe et al. 2024 (this study)	OC5_150m	OC5	150	OC1703_4000m_150m	36.1948	-123.962	NovaSeq 6000	150PE	156173673	37.9	427998	0.859308	1997	37.93
PRJNA1054206	SAMN40577046	Jaffe et al. 2024 (this study)	OC5_500m	OC5	500	OC1703_4000m_500m	36.1948	-123.962	NovaSeq 6000	150PE	133526929	32.22	304818	0.588339	1919	43.33
PRJNA1054206	SAMN40577047	Jaffe et al. 2024 (this study)	OC5_1000m	OC5	1000	OC1703_4000m_1000m	36.1948	-123.962	NovaSeq 6000	150PE	227807225	55.2	426896	0.883811	2092	46.13
PRJNA1054206	SAMN40577048	Jaffe et al. 2024 (this study)	OC5_2000m	OC5	2000	OC1703_4000m_2000m	36.1948	-123.962	NovaSeq 6000	150PE	207549972	49.81	361653	0.792125	2255	47.76
PRJNA1054206	SAMN40577049	Jaffe et al. 2024 (this study)	OC5_3000m	OC5	3000	OC1703_4000m_3000m	36.1948	-123.962	NovaSeq 6000	150PE	164775270	40.14	306659	0.727363	2627	50
PRJNA1054206	SAMN38912619	Arandia-Gorostidi et al. in rev.	OC6_50m	OC6	50	OC1703_4500m_50m	35.6891	-124.922	NovaSeq 6000	150PE	229359131	62.79	737613	1.42	1904	11.2
PRJNA1054206	SAMN38912620	Arandia-Gorostidi et al. in rev.	OC6_150m	OC6	150	OC1703_4500m_150m	35.6891	-124.922	NovaSeq 6000	150PE	206765975	56.98	561007	1.3	2514	39
PRJNA1054206	SAMN38912621	Arandia-Gorostidi et al. in rev.	OC6_500m	OC6	500	OC1703_4500m_500m	35.6891	-124.922	NovaSeq 6000	150PE	189482972	52.48	550795	1.09	1985	47.17
PRJNA1054206	SAMN38912622	Arandia-Gorostidi et al. in rev.	OC6_1000m	OC6	1000	OC1703_4500m_1000m	35.6891	-124.922	NovaSeq 6000	150PE	161854203	43.85	385088	0.79	2069	24.36
PRJNA1054206	SAMN38912623	Arandia-Gorostidi et al. in rev.	OC6_2000m	OC6	2000	OC1703_4500m_2000m	35.6891	-124.922	NovaSeq 6000	150PE	228482118	63.22	531791	1.18	2312	51.42
PRJNA1054206	SAMN38912624	Arandia-Gorostidi et al. in rev.	OC6_3000m	OC6	3000	OC1703_4500m_3000m	35.6891	-124.922	NovaSeq 6000	150PE	218209993	60.27	507173	1.19	2539	49.54
PRJNA1054206	SAMN38912625	Arandia-Gorostidi et al. in rev.	OC6_4000m	OC6	4000	OC1703_4500m_4000m	35.6891	-124.922	NovaSeq 6000	150PE	220806306	61.5	488587	1.21	2790	52.45

## Sheet: Table S2
genome	original_scaffold_num	curated_scaffold_num	delta_scaffold_num	original_checkm_completeness	curated_checkm_completeness	delta_checkm_completeness	original_checkm_contamination	curated_checkm_contamination	delta_checkm_contamination
OC5_3000m_MAG_194	129	126	3	98.06	98.06	0	0	0	0
OC6_2000m_MAG_74	445	395	50	88.58	87.65	-0.93	3.99	3.99	0
OC4_3000m_MAG_63	718	643	75	58.26	58.29	0.03	1.66	0.99	-0.67
OC2_500m_MAG_91	384	380	4	65.99	65.99	0	0.43	0.43	0
OC6_2000m_MAG_177	581	442	139	69.24	68.5	-0.74	6.13	3.15	-2.98
OC6_3000m_MAG_285	284	199	85	95.73	91.46	-4.27	3.86	3.86	0
OC6_150m_MAG_303	297	273	24	92.68	92.68	0	5.78	5.17	-0.61
OC3_150m_MAG_313	627	554	73	69.08	68.47	-0.61	3	1.78	-1.22
OC3_2000m_MAG_259	845	816	29	72.85	72.85	0	2.93	2.93	0
OC5_1000m_MAG_46	707	613	94	54.03	53.04	-0.99	0.75	0.75	0
OC4_3000m_MAG_36	122	85	37	94.34	90.41	-3.93	1.09	1.09	0
OC6_4000m_MAG_318	228	225	3	83.77	83.77	0	1.32	1.32	0
OC3_3000m_MAG_264	175	146	29	87.72	84.74	-2.98	2.23	1.57	-0.66
OC5_3000m_MAG_74	168	135	33	95.23	95.23	0	1.49	1.49	0
OC6_2000m_MAG_246	548	489	59	94.74	94.74	0	4.3	3.23	-1.07
OC6_2000m_MAG_215	546	492	54	88.05	85.9	-2.15	4.31	3.77	-0.54
OC6_4000m_MAG_243	755	596	159	81.03	75.66	-5.37	5.56	4.48	-1.08
OC6_150m_MAG_282	360	323	37	88.89	87.82	-1.07	5	3.92	-1.08
OC6_500m_MAG_91	1170	991	179	89.73	88.76	-0.97	4.95	2.26	-2.69
OC3_2000m_MAG_276	1321	1010	311	59.22	54.03	-5.19	3.76	2.9	-0.86
OC5_2000m_MAG_11	1176	1129	47	83.12	83.12	0	2.1	1.45	-0.65
OC3_3000m_MAG_18	77	77	0	98.1	98.1	0	1.55	1.55	0
OC4_50m_MAG_132	298	298	0	92.98	92.98	0	5.43	5.43	0
OC3_1000m_MAG_153	169	154	15	95.42	95.42	0	2.81	2.81	0

## Sheet: Table S3
genome	dataset	species_group	classification	mimag_quality	checkm_completeness	checkm_contamination	5S_rRNA	23S_rRNA	16S_rRNA	num_tRNA	bin_length	num_scaffolds	rubisco_gene_set
OceanDNA-b16041	OceanDNA MAG Catalog (Nishimura and Yoshizawa 2022)	385_3	d__Bacteria;p__Cyanobacteria;c__Cyanobacteriia;o__Cyanobacteriales;f__Geitlerinemaceae;g__LEGE-11467;s__	medium-quality draft	74.36	1.77	FALSE	FALSE	FALSE	18	4958825	2418	I
OceanDNA-b23104	OceanDNA MAG Catalog (Nishimura and Yoshizawa 2022)	788_0	d__Bacteria;p__Planctomycetota;c__UBA8108;o__UBA1146;f__UBA1146;g__JAFMMO01;s__	medium-quality draft	72.78	4.4	FALSE	FALSE	FALSE	14	4646638	1942	IV
OceanDNA-b16112	OceanDNA MAG Catalog (Nishimura and Yoshizawa 2022)	306_0	d__Bacteria;p__Cyanobacteria;c__Cyanobacteriia;o__Cyanobacteriales;f__Microcoleaceae;g__Trichodesmium;s__	medium-quality draft	58.51	1.39	FALSE	FALSE	FALSE	9	3135974	1887	I
OceanDNA-b33308	OceanDNA MAG Catalog (Nishimura and Yoshizawa 2022)	744_2	d__Bacteria;p__Proteobacteria;c__Gammaproteobacteria;o__Burkholderiales;f__Burkholderiaceae;g__Hydrogenophaga;s__	medium-quality draft	78.35	3.74	FALSE	FALSE	FALSE	14	4012956	1810	I
OceanDNA-b16109	OceanDNA MAG Catalog (Nishimura and Yoshizawa 2022)	334_0	d__Bacteria;p__Cyanobacteria;c__Cyanobacteriia;o__Cyanobacteriales;f__Oscillatoriaceae;g__SIO1A7;s__	medium-quality draft	78.09	0.89	FALSE	FALSE	FALSE	17	6386005	1792	I,IV
OceanDNA-b35	OceanDNA MAG Catalog (Nishimura and Yoshizawa 2022)	608_0	d__Bacteria;p__Acidobacteriota;c__Aminicenantia;o__UBA2199;f__UBA2199;g__;s__	medium-quality draft	68.7	3.47	FALSE	FALSE	FALSE	13	5944222	1749	IV
OceanDNA-b32973	OceanDNA MAG Catalog (Nishimura and Yoshizawa 2022)	353_0	d__Bacteria;p__Proteobacteria;c__Alphaproteobacteria;o__UBA8366;f__GCA-2696645;g__Hwanghaeella;s__	medium-quality draft	72.58	2.17	FALSE	FALSE	FALSE	12	3333066	1729	I
OceanDNA-b16101	OceanDNA MAG Catalog (Nishimura and Yoshizawa 2022)	330_1	d__Bacteria;p__Cyanobacteria;c__Cyanobacteriia;o__Cyanobacteriales;f__Nostocaceae;g__Rivularia;s__	medium-quality draft	94.89	1.57	FALSE	FALSE	FALSE	19	7749925	1702	I
OceanDNA-b30139	OceanDNA MAG Catalog (Nishimura and Yoshizawa 2022)	718_2	d__Bacteria;p__Proteobacteria;c__Alphaproteobacteria;o__Rhodobacterales;f__Rhodobacteraceae;g__Salipiger;s__Salipiger bermudensis	medium-quality draft	56.64	0.08	FALSE	FALSE	FALSE	9	3021548	1655	I,IV
OceanDNA-b16061	OceanDNA MAG Catalog (Nishimura and Yoshizawa 2022)	336_2	d__Bacteria;p__Cyanobacteria;c__Cyanobacteriia;o__Cyanobacteriales;f__Microcystaceae_A;g__Crocosphaera;s__Crocosphaera watsonii	medium-quality draft	66.4	1.16	FALSE	FALSE	FALSE	13	2953673	1633	I
OceanDNA-b26778	OceanDNA MAG Catalog (Nishimura and Yoshizawa 2022)	701_1	d__Bacteria;p__Proteobacteria;c__Alphaproteobacteria;o__Rhizobiales;f__Rhizobiaceae;g__RCIZ01;s__	medium-quality draft	63.84	2.13	FALSE	FALSE	FALSE	13	3462141	1632	I
OceanDNA-b21398	OceanDNA MAG Catalog (Nishimura and Yoshizawa 2022)	125_0	d__Bacteria;p__Patescibacteria;c__ABY1;o__GWA2-43-13;f__GWA2-43-13;g__JABIPD01;s__	medium-quality draft	77.93	3.45	TRUE	TRUE	TRUE	19	3567639	1584	IV
OceanDNA-b37606	OceanDNA MAG Catalog (Nishimura and Yoshizawa 2022)	189_2	d__Bacteria;p__Proteobacteria;c__Gammaproteobacteria;o__Pseudomonadales;f__Halieaceae;g__Halioglobus;s__	medium-quality draft	68.1	0.86	FALSE	FALSE	FALSE	13	3586615	1584	IV
OceanDNA-b26827	OceanDNA MAG Catalog (Nishimura and Yoshizawa 2022)	652_0	d__Bacteria;p__Proteobacteria;c__Alphaproteobacteria;o__Rhizobiales;f__Rhizobiaceae;g__JAALLB01;s__	medium-quality draft	58.27	1.17	FALSE	FALSE	FALSE	14	2819089	1584	I
OceanDNA-b33394	OceanDNA MAG Catalog (Nishimura and Yoshizawa 2022)	745_0	d__Bacteria;p__Proteobacteria;c__Gammaproteobacteria;o__Burkholderiales;f__Burkholderiaceae;g__Polaromonas;s__	medium-quality draft	64.4	1.55	FALSE	FALSE	FALSE	16	3403802	1584	I
OceanDNA-b21040	OceanDNA MAG Catalog (Nishimura and Yoshizawa 2022)	121_1	d__Bacteria;p__Myxococcota_A;c__UBA9160;o__UBA9160;f__SMWR01;g__JABSQW01;s__JABSQW01 sp013215605	medium-quality draft	84.99	1.34	TRUE	FALSE	FALSE	16	5289521	1546	IV
OceanDNA-b515	OceanDNA MAG Catalog (Nishimura and Yoshizawa 2022)	679_0	d__Bacteria;p__Actinobacteriota;c__Acidimicrobiia;o__Acidimicrobiales;f__Ilumatobacteraceae;g__Ilumatobacter;s__	medium-quality draft	62.41	0.85	FALSE	FALSE	FALSE	13	2591609	1394	I
OceanDNA-b20958	OceanDNA MAG Catalog (Nishimura and Yoshizawa 2022)	790_1	d__Bacteria;p__Myxococcota_A;c__UBA796;o__UBA796;f__GCA-2862545;g__REDI01;s__	medium-quality draft	82.36	2.63	TRUE	FALSE	FALSE	17	7975567	1379	IV
OceanDNA-b13543	OceanDNA MAG Catalog (Nishimura and Yoshizawa 2022)	572_0	d__Bacteria;p__Chloroflexota;c__Anaerolineae;o__Anaerolineales;f__UBA11858;g__NIOZ-UU35;s__NIOZ-UU35 sp018648225	medium-quality draft	65.74	0.28	TRUE	FALSE	FALSE	15	3039029	1370	I
OceanDNA-b20079	OceanDNA MAG Catalog (Nishimura and Yoshizawa 2022)	135_0	d__Bacteria;p__Marinisomatota;c__Marinisomatia;o__Marinisomatales;f__UBA1611;g__TMED80;s__	medium-quality draft	63.69	1.65	FALSE	FALSE	FALSE	12	2320343	1360	II
OceanDNA-b37	OceanDNA MAG Catalog (Nishimura and Yoshizawa 2022)	632_0	d__Bacteria;p__Acidobacteriota;c__Mor1;o__Mor1;f__Mor1;g__;s__	medium-quality draft	64.33	1.28	FALSE	FALSE	FALSE	13	2576660	1306	IV
OceanDNA-b16064	OceanDNA MAG Catalog (Nishimura and Yoshizawa 2022)	336_3	d__Bacteria;p__Cyanobacteria;c__Cyanobacteriia;o__Cyanobacteriales;f__Microcystaceae_A;g__Crocosphaera;s__Crocosphaera watsonii	medium-quality draft	55.38	0.66	FALSE	FALSE	FALSE	13	2178117	1294	I
OceanDNA-b23103	OceanDNA MAG Catalog (Nishimura and Yoshizawa 2022)	787_0	d__Bacteria;p__Planctomycetota;c__UBA8108;o__UBA1146;f__;g__;s__	medium-quality draft	91.91	5.22	FALSE	FALSE	TRUE	19	5829661	1274	IV
OceanDNA-b22343	OceanDNA MAG Catalog (Nishimura and Yoshizawa 2022)	569_1	d__Bacteria;p__Planctomycetota;c__Planctomycetia;o__Pirellulales;f__Pirellulaceae;g__;s__	medium-quality draft	78.15	1.53	FALSE	FALSE	FALSE	17	4978299	1273	IV
OceanDNA-b518	OceanDNA MAG Catalog (Nishimura and Yoshizawa 2022)	680_0	d__Bacteria;p__Actinobacteriota;c__Acidimicrobiia;o__Acidimicrobiales;f__Ilumatobacteraceae;g__Ilumatobacter;s__	medium-quality draft	83.11	3.85	TRUE	FALSE	FALSE	16	4113332	1262	I
OceanDNA-b16110	OceanDNA MAG Catalog (Nishimura and Yoshizawa 2022)	335_0	d__Bacteria;p__Cyanobacteria;c__Cyanobacteriia;o__Cyanobacteriales;f__Oscillatoriaceae;g__Planktothricoides;s__	medium-quality draft	98.14	0.98	TRUE	FALSE	FALSE	19	8911242	1235	I,IV
OceanDNA-b20993	OceanDNA MAG Catalog (Nishimura and Yoshizawa 2022)	105_1	d__Bacteria;p__Myxococcota;c__UBA9042;o__CAIXZC01;f__CAITUV01;g__;s__	medium-quality draft	72.44	2.04	FALSE	FALSE	FALSE	15	4987987	1231	IV
OceanDNA-b20995	OceanDNA MAG Catalog (Nishimura and Yoshizawa 2022)	753_0	d__Bacteria;p__Myxococcota;c__UBA9042;o__UBA9042;f__UBA9042;g__;s__	medium-quality draft	86.64	3.62	TRUE	FALSE	FALSE	18	5670303	1209	IV
OceanDNA-b16114	OceanDNA MAG Catalog (Nishimura and Yoshizawa 2022)	324_1	d__Bacteria;p__Cyanobacteria;c__Cyanobacteriia;o__Cyanobacteriales;f__SIO1D9;g__;s__	medium-quality draft	65.31	2.02	FALSE	FALSE	FALSE	16	3189624	1180	I
OceanDNA-b30850	OceanDNA MAG Catalog (Nishimura and Yoshizawa 2022)	651_0	d__Bacteria;p__Proteobacteria;c__Alphaproteobacteria;o__Rhodospirillales;f__Magnetovibrionaceae;g__Magnetovibrio;s__	medium-quality draft	84.1	2.8	FALSE	FALSE	FALSE	11	2436728	1168	II
OceanDNA-b45119	OceanDNA MAG Catalog (Nishimura and Yoshizawa 2022)	117_3	d__Bacteria;p__SAR324;c__SAR324;o__SAR324;f__NAC60-12;g__JCVI-SCAAA005;s__JCVI-SCAAA005 sp002450295	medium-quality draft	68.06	1.18	FALSE	FALSE	FALSE	10	2474378	1134	IV
OceanDNA-b20932	OceanDNA MAG Catalog (Nishimura and Yoshizawa 2022)	626_1	d__Bacteria;p__Myxococcota;c__UBA9042;o__CAIXZC01;f__CAITUV01;g__;s__	medium-quality draft	63.46	2.32	TRUE	FALSE	FALSE	14	3426256	1132	IV
OC5_2000m_MAG_11	OC1703A (PRJNA1054206)	122_1	d__Bacteria;p__Myxococcota_A;c__UBA9160;o__UBA9160;f__SMWR01;g__;s__	medium-quality draft	83.12	1.45	FALSE	FALSE	FALSE	16	4722568	1129	IV
OceanDNA-b32650	OceanDNA MAG Catalog (Nishimura and Yoshizawa 2022)	351_1	d__Bacteria;p__Proteobacteria;c__Alphaproteobacteria;o__UBA2966;f__UBA2966;g__JABILA01;s__JABILA01 sp018650465	medium-quality draft	80.61	2.67	FALSE	FALSE	FALSE	13	3937056	1104	II
OceanDNA-b26840	OceanDNA MAG Catalog (Nishimura and Yoshizawa 2022)	689_2	d__Bacteria;p__Proteobacteria;c__Alphaproteobacteria;o__Rhizobiales;f__Rhizobiaceae;g__Hoeflea;s__	medium-quality draft	75.12	3.42	FALSE	FALSE	FALSE	18	3498559	1104	I,IV
OceanDNA-b1746	OceanDNA MAG Catalog (Nishimura and Yoshizawa 2022)	658_0	d__Bacteria;p__Actinobacteriota;c__Acidimicrobiia;o__Acidimicrobiales;f__UBA11606;g__UBA11606;s__UBA11606 sp009937405	medium-quality draft	64.01	2.37	TRUE	FALSE	FALSE	14	2219605	1087	I
OceanDNA-b26896	OceanDNA MAG Catalog (Nishimura and Yoshizawa 2022)	701_2	d__Bacteria;p__Proteobacteria;c__Alphaproteobacteria;o__Rhizobiales;f__Rhizobiaceae;g__RCIZ01;s__	medium-quality draft	59.51	1.81	FALSE	FALSE	FALSE	12	2694300	1074	I,IV
OceanDNA-b30848	OceanDNA MAG Catalog (Nishimura and Yoshizawa 2022)	163_0	d__Bacteria;p__Proteobacteria;c__Alphaproteobacteria;o__Rhodospirillales;f__JABJKH01;g__;s__	medium-quality draft	80.89	1.14	FALSE	FALSE	FALSE	13	2685215	1057	IV
OceanDNA-b33322	OceanDNA MAG Catalog (Nishimura and Yoshizawa 2022)	739_2	d__Bacteria;p__Proteobacteria;c__Gammaproteobacteria;o__Burkholderiales;f__Burkholderiaceae;g__Limnobacter;s__Limnobacter sp018815245	medium-quality draft	56.53	0.1	FALSE	FALSE	FALSE	17	1901620	1055	I
GCA_030752035.1_ASM3075203v1_genomic	other	154_0	d__Bacteria;p__Verrucomicrobiota;c__Lentisphaeria;o__JABSQK01;f__;g__;s__	medium-quality draft	88.27	4.45	FALSE	FALSE	FALSE	17	5777273	1052	IV
OceanDNA-b44744	OceanDNA MAG Catalog (Nishimura and Yoshizawa 2022)	110_2	d__Bacteria;p__SAR324;c__SAR324;o__SAR324;f__NAC60-12;g__Arctic96AD-7;s__Arctic96AD-7 sp018645085	medium-quality draft	91.47	1.68	FALSE	FALSE	TRUE	18	3141972	1038	I
OceanDNA-b9757	OceanDNA MAG Catalog (Nishimura and Yoshizawa 2022)	180_0	d__Bacteria;p__Bacteroidota;c__Bacteroidia;o__Flavobacteriales;f__Flavobacteriaceae;g__Muricauda;s__	medium-quality draft	55.75	0	FALSE	FALSE	FALSE	10	2787043	1038	I
OceanDNA-b16046	OceanDNA MAG Catalog (Nishimura and Yoshizawa 2022)	385_1	d__Bacteria;p__Cyanobacteria;c__Cyanobacteriia;o__Cyanobacteriales;f__Geitlerinemaceae;g__LEGE-11467;s__	medium-quality draft	97.05	0.94	TRUE	FALSE	FALSE	19	6923939	1028	I
OceanDNA-b1835	OceanDNA MAG Catalog (Nishimura and Yoshizawa 2022)	683_0	d__Bacteria;p__Actinobacteriota;c__Acidimicrobiia;o__Acidimicrobiales;f__;g__;s__	medium-quality draft	59.39	0	FALSE	FALSE	FALSE	13	2911430	1024	I
OceanDNA-b12904	OceanDNA MAG Catalog (Nishimura and Yoshizawa 2022)	634_0	d__Bacteria;p__Bacteroidota;c__Rhodothermia;o__Balneolales;f__M1805;g__;s__	medium-quality draft	57.38	0.82	FALSE	FALSE	FALSE	4	2743332	1016	IV
OC3_2000m_MAG_276	OC1703A (PRJNA1054206)	119_1	d__Bacteria;p__Myxococcota_A;c__UBA9160;o__UBA9160;f__SMWR01;g__JABSQX01;s__	medium-quality draft	54.03	2.9	FALSE	FALSE	FALSE	7	2611858	1010	I
OceanDNA-b45042	OceanDNA MAG Catalog (Nishimura and Yoshizawa 2022)	109_2	d__Bacteria;p__SAR324;c__SAR324;o__SAR324;f__NAC60-12;g__Arctic96AD-7;s__Arctic96AD-7 sp002685535	medium-quality draft	57.27	0.94	FALSE	FALSE	FALSE	9	1785997	1004	I
OC6_500m_MAG_91	OC1703A (PRJNA1054206)	119_2	d__Bacteria;p__Myxococcota_A;c__UBA9160;o__UBA9160;f__SMWR01;g__JABSQX01;s__	medium-quality draft	88.76	2.26	FALSE	FALSE	TRUE	17	4119485	991	IV
OceanDNA-b23124	OceanDNA MAG Catalog (Nishimura and Yoshizawa 2022)	96_2	d__Bacteria;p__Planctomycetota;c__UBA8108;o__UBA1146;f__UBA1146;g__UBA1146;s__UBA1146 sp002311345	medium-quality draft	65.96	0.73	FALSE	FALSE	FALSE	16	2108327	981	IV
OceanDNA-b43424	OceanDNA MAG Catalog (Nishimura and Yoshizawa 2022)	266_0	d__Bacteria;p__Proteobacteria;c__Gammaproteobacteria;o__Arenicellales;f__LS-SOB;g__WLWV01;s__	medium-quality draft	79.06	3.95	FALSE	FALSE	FALSE	12	3653604	975	I
OceanDNA-b26837	OceanDNA MAG Catalog (Nishimura and Yoshizawa 2022)	689_1	d__Bacteria;p__Proteobacteria;c__Alphaproteobacteria;o__Rhizobiales;f__Rhizobiaceae;g__Hoeflea;s__	medium-quality draft	83.25	2.05	FALSE	FALSE	FALSE	18	3881037	965	I,IV
OceanDNA-b43452	OceanDNA MAG Catalog (Nishimura and Yoshizawa 2022)	144_4	d__Bacteria;p__Proteobacteria;c__Gammaproteobacteria;o__Arenicellales;f__UBA868;g__GCA-2726415;s__	medium-quality draft	85.33	4.3	FALSE	FALSE	FALSE	16	3019767	961	I
OceanDNA-b517	OceanDNA MAG Catalog (Nishimura and Yoshizawa 2022)	678_1	d__Bacteria;p__Actinobacteriota;c__Acidimicrobiia;o__Acidimicrobiales;f__Ilumatobacteraceae;g__Ilumatobacter;s__	medium-quality draft	86.75	3.28	FALSE	FALSE	FALSE	19	4225626	954	I
OceanDNA-b16108	OceanDNA MAG Catalog (Nishimura and Yoshizawa 2022)	338_2	d__Bacteria;p__Cyanobacteria;c__Cyanobacteriia;o__Cyanobacteriales;f__Nostocaceae;g__Dolichospermum;s__Dolichospermum flosaquae	medium-quality draft	69.98	0.22	FALSE	FALSE	FALSE	16	1777702	953	I
OceanDNA-b28319	OceanDNA MAG Catalog (Nishimura and Yoshizawa 2022)	371_1	d__Bacteria;p__Proteobacteria;c__Alphaproteobacteria;o__Rhodobacterales;f__Rhodobacteraceae;g__CACKLF01;s__CACKLF01 sp002725175	medium-quality draft	67.79	2.61	FALSE	FALSE	FALSE	11	1987295	952	I
OceanDNA-b36365	OceanDNA MAG Catalog (Nishimura and Yoshizawa 2022)	254_3	d__Bacteria;p__Proteobacteria;c__Gammaproteobacteria;o__Nitrosococcales;f__Methylophagaceae;g__Methylophaga;s__Methylophaga sp002696735	medium-quality draft	60	1.06	FALSE	FALSE	FALSE	10	1731718	937	I
OceanDNA-b16044	OceanDNA MAG Catalog (Nishimura and Yoshizawa 2022)	385_2	d__Bacteria;p__Cyanobacteria;c__Cyanobacteriia;o__Cyanobacteriales;f__Geitlerinemaceae;g__LEGE-11467;s__	medium-quality draft	85.85	4.81	FALSE	FALSE	FALSE	19	6491490	926	I
OceanDNA-b35794	OceanDNA MAG Catalog (Nishimura and Yoshizawa 2022)	777_2	d__Bacteria;p__Proteobacteria;c__Gammaproteobacteria;o__;f__;g__;s__	medium-quality draft	78.02	2.43	FALSE	FALSE	FALSE	16	2062057	926	I
OceanDNA-b26750	OceanDNA MAG Catalog (Nishimura and Yoshizawa 2022)	7_0	d__Bacteria;p__Proteobacteria;c__Alphaproteobacteria;o__Rhizobiales;f__HXMU1428-3;g__HXMU1428-3;s__	medium-quality draft	64.23	2.07	TRUE	FALSE	FALSE	16	1723330	925	I
OceanDNA-b17273	OceanDNA MAG Catalog (Nishimura and Yoshizawa 2022)	130_0	d__Bacteria;p__Gemmatimonadota;c__Gemmatimonadetes;o__Longimicrobiales;f__UBA6960;g__UBA1138;s__	medium-quality draft	67.34	2.3	FALSE	FALSE	FALSE	9	2953395	924	IV
OceanDNA-b33319	OceanDNA MAG Catalog (Nishimura and Yoshizawa 2022)	740_0	d__Bacteria;p__Proteobacteria;c__Gammaproteobacteria;o__Burkholderiales;f__Burkholderiaceae;g__Limnobacter;s__Limnobacter sp902506325	medium-quality draft	92.05	3.44	FALSE	FALSE	FALSE	14	2881054	920	I
OceanDNA-b45261	OceanDNA MAG Catalog (Nishimura and Yoshizawa 2022)	388_0	d__Bacteria;p__UBA10199;c__UBA10199;o__UBA10199;f__JADGCS01;g__;s__	medium-quality draft	82.09	1.83	FALSE	FALSE	FALSE	18	2898206	908	IV
OceanDNA-b16132	OceanDNA MAG Catalog (Nishimura and Yoshizawa 2022)	316_1	d__Bacteria;p__Cyanobacteria;c__Cyanobacteriia;o__Cyanobacteriales;f__Xenococcaceae;g__Pleurocapsa;s__	medium-quality draft	94	4.07	TRUE	FALSE	FALSE	19	6113953	901	I
OceanDNA-b16217	OceanDNA MAG Catalog (Nishimura and Yoshizawa 2022)	299_0	d__Bacteria;p__Cyanobacteria;c__Cyanobacteriia;o__Phormidesmiales;f__Phormidesmiaceae;g__Phormidesmis;s__	medium-quality draft	65.78	2.45	FALSE	FALSE	FALSE	11	3128135	893	I
OceanDNA-b43447	OceanDNA MAG Catalog (Nishimura and Yoshizawa 2022)	144_6	d__Bacteria;p__Proteobacteria;c__Gammaproteobacteria;o__Arenicellales;f__UBA868;g__GCA-2726415;s__GCA-2726415 sp018698075	medium-quality draft	67.59	3.12	FALSE	FALSE	FALSE	4	1648816	889	II
MALA_SAMN05422133_METAG_FNEHNFBK	Acinas et al. 2021 / Ocean Microbiomics Database (Paoli et al. 2022)	699_1	d__Bacteria;p__Proteobacteria;c__Alphaproteobacteria;o__Rhizobiales;f__Rhizobiaceae;g__Mesorhizobium_E;s__	medium-quality draft	83.38	3.57	FALSE	FALSE	FALSE	16	5464684	871	I
OceanDNA-b42834	OceanDNA MAG Catalog (Nishimura and Yoshizawa 2022)	261_0	d__Bacteria;p__Proteobacteria;c__Gammaproteobacteria;o__UBA6429;f__UBA6429;g__SZUA-24;s__	medium-quality draft	72.6	2.19	FALSE	FALSE	FALSE	14	2043023	870	I
OceanDNA-b33290	OceanDNA MAG Catalog (Nishimura and Yoshizawa 2022)	762_1	d__Bacteria;p__Proteobacteria;c__Gammaproteobacteria;o__Burkholderiales;f__Burkholderiaceae;g__Aquabacterium;s__	medium-quality draft	81.89	1.23	FALSE	FALSE	FALSE	15	3506995	864	I
OceanDNA-b31170	OceanDNA MAG Catalog (Nishimura and Yoshizawa 2022)	635_1	d__Bacteria;p__Proteobacteria;c__Alphaproteobacteria;o__Rhodospirillales;f__UBA2165;g__UBA2165;s__UBA2165 sp018649245	medium-quality draft	76.17	4.46	FALSE	FALSE	FALSE	15	3498842	856	II
OceanDNA-b17318	OceanDNA MAG Catalog (Nishimura and Yoshizawa 2022)	129_1	d__Bacteria;p__Gemmatimonadota;c__Gemmatimonadetes;o__Longimicrobiales;f__UBA6960;g__UBA1138;s__UBA1138 sp003447875	medium-quality draft	81.08	0.1	FALSE	FALSE	FALSE	15	3100902	851	IV
OceanDNA-b28267	OceanDNA MAG Catalog (Nishimura and Yoshizawa 2022)	548_0	d__Bacteria;p__Proteobacteria;c__Alphaproteobacteria;o__Rhodobacterales;f__Rhodobacteraceae;g__CACKLF01;s__	medium-quality draft	80.22	3.42	FALSE	FALSE	FALSE	13	1960556	845	I
OceanDNA-b29539	OceanDNA MAG Catalog (Nishimura and Yoshizawa 2022)	686_0	d__Bacteria;p__Proteobacteria;c__Alphaproteobacteria;o__Rhodobacterales;f__Rhodobacteraceae;g__Marivita;s__	medium-quality draft	53.76	0	FALSE	FALSE	FALSE	14	2797885	837	I
OceanDNA-b28256	OceanDNA MAG Catalog (Nishimura and Yoshizawa 2022)	380_0	d__Bacteria;p__Proteobacteria;c__Alphaproteobacteria;o__Rhodobacterales;f__Rhodobacteraceae;g__CACIIZ01;s__	medium-quality draft	71.57	3.71	FALSE	FALSE	FALSE	16	2210991	828	I
OceanDNA-b30775	OceanDNA MAG Catalog (Nishimura and Yoshizawa 2022)	162_1	d__Bacteria;p__Proteobacteria;c__Alphaproteobacteria;o__Rhodospirillales;f__JABJKH01;g__;s__	medium-quality draft	71.36	3.26	FALSE	FALSE	FALSE	12	1852106	823	IV
OceanDNA-b34242	OceanDNA MAG Catalog (Nishimura and Yoshizawa 2022)	198_0	d__Bacteria;p__Proteobacteria;c__Gammaproteobacteria;o__Chromatiales;f__Sedimenticolaceae;g__VMDJ01;s__	medium-quality draft	63.95	1.72	FALSE	FALSE	FALSE	15	2370611	821	I
OC3_2000m_MAG_259	OC1703A (PRJNA1054206)	153_0	d__Bacteria;p__Proteobacteria;c__Gammaproteobacteria;o__Ga0077536;f__Ga0077536;g__JADJYF01;s__	medium-quality draft	72.85	2.93	FALSE	FALSE	FALSE	9	2560302	816	I
OceanDNA-b16098	OceanDNA MAG Catalog (Nishimura and Yoshizawa 2022)	288_1	d__Bacteria;p__Cyanobacteria;c__Cyanobacteriia;o__Cyanobacteriales;f__Nostocaceae;g__Richelia;s__Richelia intracellularis_B	medium-quality draft	97.89	0.22	FALSE	FALSE	FALSE	19	4513078	803	I
OceanDNA-b34122	OceanDNA MAG Catalog (Nishimura and Yoshizawa 2022)	783_0	d__Bacteria;p__Proteobacteria;c__Gammaproteobacteria;o__Burkholderiales;f__Rhodocyclaceae;g__Azonexus;s__Azonexus sp008711155	medium-quality draft	79.01	1.13	FALSE	FALSE	FALSE	14	2942579	784	I,II
OceanDNA-b43450	OceanDNA MAG Catalog (Nishimura and Yoshizawa 2022)	144_5	d__Bacteria;p__Proteobacteria;c__Gammaproteobacteria;o__Arenicellales;f__UBA868;g__GCA-2726415;s__	medium-quality draft	79.98	5.97	FALSE	FALSE	FALSE	13	2422640	771	I
OceanDNA-b35813	OceanDNA MAG Catalog (Nishimura and Yoshizawa 2022)	611_1	d__Bacteria;p__Proteobacteria;c__Gammaproteobacteria;o__Ga0077536;f__Ga0077536;g__Ga0077536;s__	medium-quality draft	85.08	1.81	FALSE	FALSE	FALSE	14	3546309	764	IV
OceanDNA-b45207	OceanDNA MAG Catalog (Nishimura and Yoshizawa 2022)	637_1	d__Bacteria;p__SAR324;c__SAR324;o__XYD2-FULL-50-16;f__XYD2-FULL-50-16;g__JAHJRI01;s__JAHJRI01 sp018645005	medium-quality draft	89.3	5.04	TRUE	FALSE	FALSE	18	7968319	756	IV
OceanDNA-b16095	OceanDNA MAG Catalog (Nishimura and Yoshizawa 2022)	329_1	d__Bacteria;p__Cyanobacteria;c__Cyanobacteriia;o__Cyanobacteriales;f__Nostocaceae;g__Nodularia;s__Nodularia spumigena	medium-quality draft	99.33	0.78	FALSE	FALSE	FALSE	19	4997351	749	I
OceanDNA-b35385	OceanDNA MAG Catalog (Nishimura and Yoshizawa 2022)	91_0	d__Bacteria;p__Proteobacteria;c__Gammaproteobacteria;o__GCA-001735895;f__GCA-001735895;g__GCA-001735895;s__	medium-quality draft	64.3	2.41	FALSE	FALSE	FALSE	5	2495493	749	I
OceanDNA-b30737	OceanDNA MAG Catalog (Nishimura and Yoshizawa 2022)	647_2	d__Bacteria;p__Proteobacteria;c__Alphaproteobacteria;o__Rhodospirillales;f__2-02-FULL-58-16;g__GCA-2686765;s__	medium-quality draft	67.6	2.78	FALSE	FALSE	FALSE	11	1974335	745	II
TARA_SAMEA2619970_METAG_JDNKBGLD	Sunagawa et al. 2015 / Salazar et al. 2019 / Ocean Microbiomics Database (Paoli et al. 2022)	649_0	d__Bacteria;p__Proteobacteria;c__Alphaproteobacteria;o__Rhodospirillales;f__2-02-FULL-58-16;g__2-02-FULL-58-16;s__	medium-quality draft	70.07	2.49	FALSE	FALSE	FALSE	14	3379191	740	II
OceanDNA-b16246	OceanDNA MAG Catalog (Nishimura and Yoshizawa 2022)	404_1	d__Bacteria;p__Cyanobacteria;c__Cyanobacteriia;o__PCC-6307;f__Cyanobiaceae;g__Cyanobium_A;s__Cyanobium_A sp015840335	medium-quality draft	89.67	3.68	TRUE	FALSE	FALSE	16	2093018	739	I
OceanDNA-b16427	OceanDNA MAG Catalog (Nishimura and Yoshizawa 2022)	389_3	d__Bacteria;p__Cyanobacteria;c__Cyanobacteriia;o__PCC-6307;f__Cyanobiaceae;g__Prochlorococcus_C;s__Prochlorococcus_C marinus_B	medium-quality draft	68.65	2.49	FALSE	FALSE	FALSE	16	1327223	734	I
MARD_SAMN04026265_REFG_MMP04026265	Klemetsen et al. 2018 / Ocean Microbiomics Database (Paoli et al. 2022)	791_0	d__Bacteria;p__Actinobacteriota;c__Actinomycetia;o__Streptomycetales;f__Streptomycetaceae;g__Streptomyces;s__Streptomyces nanshensis_A	high-quality draft	98.99	1.7	TRUE	TRUE	TRUE	20	7724355	731	I
OceanDNA-b2835	OceanDNA MAG Catalog (Nishimura and Yoshizawa 2022)	676_1	d__Bacteria;p__Actinobacteriota;c__Actinomycetia;o__Euzebyales;f__Euzebyaceae;g__Euzebya;s__Euzebya sp003344865	medium-quality draft	95.73	2.56	TRUE	FALSE	FALSE	20	5584732	725	I,IV
MARD_SAMN04318427_REFG_MMP04318427	Klemetsen et al. 2018 / Ocean Microbiomics Database (Paoli et al. 2022)	174_0	d__Archaea;p__Halobacteriota;c__Halobacteria;o__Halobacteriales;f__Haloferacaceae;g__Haloferax;s__Haloferax profundi	high-quality draft	98.6	2.09	TRUE	TRUE	TRUE	20	3830759	716	III_B
OceanDNA-b33386	OceanDNA MAG Catalog (Nishimura and Yoshizawa 2022)	748_1	d__Bacteria;p__Proteobacteria;c__Gammaproteobacteria;o__Burkholderiales;f__Burkholderiaceae;g__Limnohabitans_A;s__	medium-quality draft	97.22	2.06	TRUE	FALSE	FALSE	14	2780589	712	I
OceanDNA-b30739	OceanDNA MAG Catalog (Nishimura and Yoshizawa 2022)	655_1	d__Bacteria;p__Proteobacteria;c__Alphaproteobacteria;o__Rhodospirillales;f__2-02-FULL-58-16_A;g__JACNJU01;s__JACNJU01 sp018662005	medium-quality draft	86.27	1.24	FALSE	FALSE	FALSE	17	2846751	710	II
OceanDNA-b3149	OceanDNA MAG Catalog (Nishimura and Yoshizawa 2022)	630_6	d__Bacteria;p__Actinobacteriota;c__Actinomycetia;o__Nanopelagicales;f__S36-B12;g__S36-B12;s__S36-B12 sp002694095	medium-quality draft	56.39	0.61	FALSE	FALSE	FALSE	12	1175967	707	IV
OceanDNA-b22081	OceanDNA MAG Catalog (Nishimura and Yoshizawa 2022)	781_1	d__Bacteria;p__Planctomycetota;c__Phycisphaerae;o__Phycisphaerales;f__Phycisphaeraceae;g__;s__	medium-quality draft	78.27	1.14	TRUE	TRUE	FALSE	16	3656138	702	IV
OceanDNA-b30774	OceanDNA MAG Catalog (Nishimura and Yoshizawa 2022)	663_0	d__Bacteria;p__Proteobacteria;c__Alphaproteobacteria;o__Rhodospirillales;f__Casp-alpha2;g__JABJGO01;s__	medium-quality draft	81.6	1.22	FALSE	FALSE	FALSE	15	2904328	689	II
OceanDNA-b13539	OceanDNA MAG Catalog (Nishimura and Yoshizawa 2022)	571_1	d__Bacteria;p__Chloroflexota;c__Anaerolineae;o__Anaerolineales;f__UBA11858;g__NIOZ-UU35;s__	medium-quality draft	83.85	2.91	FALSE	FALSE	FALSE	16	3549526	685	I
OceanDNA-b45485	OceanDNA MAG Catalog (Nishimura and Yoshizawa 2022)	303_0	d__Bacteria;p__Verrucomicrobiota;c__Verrucomicrobiae;o__Opitutales;f__MB11C04;g__;s__	medium-quality draft	71.08	3.42	FALSE	FALSE	FALSE	17	2606804	680	IV
OceanDNA-b31525	OceanDNA MAG Catalog (Nishimura and Yoshizawa 2022)	617_1	d__Bacteria;p__Proteobacteria;c__Alphaproteobacteria;o__Sphingomonadales;f__Kordiimonadaceae;g__;s__	medium-quality draft	85.07	0.65	FALSE	FALSE	FALSE	12	2123579	680	II
OceanDNA-b30787	OceanDNA MAG Catalog (Nishimura and Yoshizawa 2022)	642_0	d__Bacteria;p__Proteobacteria;c__Alphaproteobacteria;o__Rhodospirillales;f__Casp-alpha2;g__Casp-alpha2;s__	medium-quality draft	52.04	0	FALSE	FALSE	FALSE	9	1842940	675	II
GCA_030746335.1_ASM3074633v1_genomic	other	146_0	d__Bacteria;p__Nitrospinota;c__Nitrospinia;o__Nitrospinales;f__Nitrospinaceae;g__;s__	medium-quality draft	64.67	2.66	TRUE	TRUE	TRUE	17	2460842	674	I
OceanDNA-b21005	OceanDNA MAG Catalog (Nishimura and Yoshizawa 2022)	610_0	d__Bacteria;p__Myxococcota_A;c__UBA9160;o__SZUA-336;f__SZUA-336;g__;s__	medium-quality draft	64.76	1.45	FALSE	FALSE	FALSE	17	2676394	672	IV
OceanDNA-b43423	OceanDNA MAG Catalog (Nishimura and Yoshizawa 2022)	190_0	d__Bacteria;p__Proteobacteria;c__Gammaproteobacteria;o__Arenicellales;f__CAJQKF01;g__CAJQKF01;s__	medium-quality draft	87.79	4.37	FALSE	FALSE	FALSE	17	4480980	669	I
OceanDNA-b44904	OceanDNA MAG Catalog (Nishimura and Yoshizawa 2022)	114_3	d__Bacteria;p__SAR324;c__SAR324;o__SAR324;f__NAC60-12;g__Arctic96AD-7;s__Arctic96AD-7 sp905182865	medium-quality draft	83.58	4.49	TRUE	FALSE	FALSE	12	2178865	667	I
OceanDNA-b16198	OceanDNA MAG Catalog (Nishimura and Yoshizawa 2022)	331_1	d__Bacteria;p__Cyanobacteria;c__Cyanobacteriia;o__Phormidesmiales;f__Phormidesmiaceae;g__;s__	medium-quality draft	96.42	1.22	TRUE	FALSE	FALSE	18	4822256	661	I
OceanDNA-b43419	OceanDNA MAG Catalog (Nishimura and Yoshizawa 2022)	186_1	d__Bacteria;p__Proteobacteria;c__Gammaproteobacteria;o__Thiomicrospirales;f__Thiomicrospiraceae;g__Thiomicrorhabdus;s__	medium-quality draft	76.33	2.69	TRUE	FALSE	FALSE	13	1484275	659	I
OceanDNA-b33378	OceanDNA MAG Catalog (Nishimura and Yoshizawa 2022)	747_0	d__Bacteria;p__Proteobacteria;c__Gammaproteobacteria;o__Burkholderiales;f__Burkholderiaceae;g__Limnohabitans;s__	medium-quality draft	92.92	2.39	FALSE	FALSE	FALSE	16	2333491	655	I
OceanDNA-b16160	OceanDNA MAG Catalog (Nishimura and Yoshizawa 2022)	310_0	d__Bacteria;p__Cyanobacteria;c__Cyanobacteriia;o__Cyanobacteriales;f__Xenococcaceae;g__Hyella;s__	medium-quality draft	87.47	2.69	FALSE	FALSE	FALSE	18	4686831	654	I
TARA_SAMN05326651_METAG_RED00081	Sunagawa et al. 2015 / Salazar et al. 2019 / Ocean Microbiomics Database (Paoli et al. 2022)	127_1	d__Bacteria;p__Acidobacteriota;c__Vicinamibacteria;o__Vicinamibacterales;f__UBA8438;g__UBA2994;s__	medium-quality draft	80.74	1.92	FALSE	FALSE	FALSE	13	4159930	653	IV
OceanDNA-b28262	OceanDNA MAG Catalog (Nishimura and Yoshizawa 2022)	383_0	d__Bacteria;p__Proteobacteria;c__Alphaproteobacteria;o__Rhodobacterales;f__Rhodobacteraceae;g__CACIIZ01;s__	medium-quality draft	83.38	3.29	FALSE	FALSE	FALSE	16	2262344	652	I
OceanDNA-b30786	OceanDNA MAG Catalog (Nishimura and Yoshizawa 2022)	641_1	d__Bacteria;p__Proteobacteria;c__Alphaproteobacteria;o__Rhodospirillales;f__Casp-alpha2;g__Casp-alpha2;s__	medium-quality draft	69.75	1.41	FALSE	FALSE	FALSE	9	2115425	651	II
OceanDNA-b16215	OceanDNA MAG Catalog (Nishimura and Yoshizawa 2022)	307_0	d__Bacteria;p__Cyanobacteria;c__Cyanobacteriia;o__Phormidesmiales;f__Phormidesmiaceae;g__Phormidesmis;s__	medium-quality draft	85.69	5.16	FALSE	FALSE	FALSE	16	4168085	648	I
OC4_3000m_MAG_63	OC1703A (PRJNA1054206)	302_0	d__Bacteria;p__Verrucomicrobiota;c__Verrucomicrobiae;o__Opitutales;f__MB11C04;g__UBA2993;s__	medium-quality draft	58.29	0.99	TRUE	FALSE	FALSE	10	1581161	643	IV
OceanDNA-b16227	OceanDNA MAG Catalog (Nishimura and Yoshizawa 2022)	293_1	d__Bacteria;p__Cyanobacteria;c__Cyanobacteriia;o__Phormidesmiales;f__Phormidesmiaceae;g__Phormidesmis;s__	medium-quality draft	91.33	3.08	FALSE	FALSE	FALSE	15	4516441	637	I
OceanDNA-b16318	OceanDNA MAG Catalog (Nishimura and Yoshizawa 2022)	476_1	d__Bacteria;p__Cyanobacteria;c__Cyanobacteriia;o__PCC-6307;f__Cyanobiaceae;g__Prochlorococcus_B;s__Prochlorococcus_B marinus_B	medium-quality draft	70.6	4	FALSE	FALSE	FALSE	12	1119424	636	I
OceanDNA-b30807	OceanDNA MAG Catalog (Nishimura and Yoshizawa 2022)	640_2	d__Bacteria;p__Proteobacteria;c__Alphaproteobacteria;o__Rhodospirillales;f__Casp-alpha2;g__Casp-alpha2;s__Casp-alpha2 sp002938075	medium-quality draft	88.07	2.84	FALSE	FALSE	FALSE	15	2241231	634	I
OceanDNA-b30805	OceanDNA MAG Catalog (Nishimura and Yoshizawa 2022)	640_3	d__Bacteria;p__Proteobacteria;c__Alphaproteobacteria;o__Rhodospirillales;f__Casp-alpha2;g__Casp-alpha2;s__Casp-alpha2 sp002938075	medium-quality draft	68.41	3.12	FALSE	FALSE	FALSE	8	1699091	630	I
OceanDNA-b35388	OceanDNA MAG Catalog (Nishimura and Yoshizawa 2022)	161_1	d__Bacteria;p__Proteobacteria;c__Gammaproteobacteria;o__GCA-001735895;f__GCA-001735895;g__JACNJF01;s__	medium-quality draft	95.16	4	FALSE	FALSE	FALSE	16	5721893	625	I,II
OceanDNA-b23127	OceanDNA MAG Catalog (Nishimura and Yoshizawa 2022)	104_1	d__Bacteria;p__Planctomycetota;c__UBA8108;o__UBA1146;f__UBA1146;g__UBA12191;s__UBA12191 sp013911165	medium-quality draft	79.85	0	FALSE	FALSE	FALSE	15	2187277	623	IV
OceanDNA-a1493	OceanDNA MAG Catalog (Nishimura and Yoshizawa 2022)	72_1	d__Archaea;p__Nanoarchaeota;c__Nanoarchaeia;o__Woesearchaeales;f__UBA11576;g__JABJCP01;s__JABJCP01 sp018668595	medium-quality draft	69.16	0.54	FALSE	FALSE	FALSE	15	1764809	621	II_III
OC5_1000m_MAG_46	OC1703A (PRJNA1054206)	662_0	d__Bacteria;p__Proteobacteria;c__Alphaproteobacteria;o__Rhodospirillales;f__Casp-alpha2;g__PTLJ01;s__PTLJ01 sp002938045	medium-quality draft	53.04	0.75	FALSE	FALSE	FALSE	10	1778886	613	II
OceanDNA-b16221	OceanDNA MAG Catalog (Nishimura and Yoshizawa 2022)	300_0	d__Bacteria;p__Cyanobacteria;c__Cyanobacteriia;o__Phormidesmiales;f__Phormidesmiaceae;g__Phormidesmis;s__	medium-quality draft	95.11	2.82	FALSE	FALSE	FALSE	19	5216499	607	I
OceanDNA-b42858	OceanDNA MAG Catalog (Nishimura and Yoshizawa 2022)	206_3	d__Bacteria;p__Proteobacteria;c__Gammaproteobacteria;o__PS1;f__Thioglobaceae;g__DUCF01;s__	medium-quality draft	64.92	2.32	FALSE	FALSE	FALSE	4	998541	601	II
OceanDNA-b16111	OceanDNA MAG Catalog (Nishimura and Yoshizawa 2022)	305_0	d__Bacteria;p__Cyanobacteria;c__Cyanobacteriia;o__Cyanobacteriales;f__Microcoleaceae;g__JAAURB01;s__	medium-quality draft	96.18	2.07	TRUE	FALSE	FALSE	18	6544752	601	I
OceanDNA-b16115	OceanDNA MAG Catalog (Nishimura and Yoshizawa 2022)	324_2	d__Bacteria;p__Cyanobacteria;c__Cyanobacteriia;o__Cyanobacteriales;f__SIO1D9;g__;s__	medium-quality draft	94.5	2.93	FALSE	FALSE	FALSE	19	5293094	598	I
OceanDNA-b12906	OceanDNA MAG Catalog (Nishimura and Yoshizawa 2022)	579_0	d__Bacteria;p__Bacteroidota;c__Rhodothermia;o__Balneolales;f__Balneolaceae;g__;s__	medium-quality draft	88.43	5.65	TRUE	FALSE	FALSE	16	2877460	596	IV
OC6_4000m_MAG_243	OC1703A (PRJNA1054206)	96_1	d__Bacteria;p__Planctomycetota;c__UBA8108;o__UBA1146;f__UBA1146;g__UBA1146;s__	medium-quality draft	75.66	4.48	FALSE	FALSE	FALSE	14	2109649	596	IV
OceanDNA-b16319	OceanDNA MAG Catalog (Nishimura and Yoshizawa 2022)	476_2	d__Bacteria;p__Cyanobacteria;c__Cyanobacteriia;o__PCC-6307;f__Cyanobiaceae;g__Prochlorococcus_B;s__Prochlorococcus_B marinus_B	medium-quality draft	60.08	1.27	FALSE	FALSE	FALSE	9	1001868	594	I
OceanDNA-b16030	OceanDNA MAG Catalog (Nishimura and Yoshizawa 2022)	149_1	d__Bacteria;p__Cyanobacteria;c__Cyanobacteriia;o__CACIAM-69d;f__CACIAM-69d;g__;s__	medium-quality draft	94.43	2.41	FALSE	FALSE	FALSE	18	3653229	593	I
OceanDNA-b16161	OceanDNA MAG Catalog (Nishimura and Yoshizawa 2022)	309_1	d__Bacteria;p__Cyanobacteria;c__Cyanobacteriia;o__Cyanobacteriales;f__Xenococcaceae;g__Hyella;s__	medium-quality draft	82.16	3.73	FALSE	FALSE	FALSE	17	4575963	593	I
MARD_SAMD00023549_REFG_MMP00023549	Klemetsen et al. 2018 / Ocean Microbiomics Database (Paoli et al. 2022)	768_0	d__Bacteria;p__Actinobacteriota;c__Actinomycetia;o__Mycobacteriales;f__Mycobacteriaceae;g__Nocardia;s__Nocardia seriolae	high-quality draft	98.98	2.94	TRUE	TRUE	TRUE	20	7729227	593	I
OceanDNA-b16224	OceanDNA MAG Catalog (Nishimura and Yoshizawa 2022)	295_0	d__Bacteria;p__Cyanobacteria;c__Cyanobacteriia;o__Phormidesmiales;f__Phormidesmiaceae;g__Phormidesmis;s__	medium-quality draft	97.83	2.96	FALSE	FALSE	FALSE	19	5789472	591	I
OceanDNA-b32669	OceanDNA MAG Catalog (Nishimura and Yoshizawa 2022)	614_2	d__Bacteria;p__Proteobacteria;c__Alphaproteobacteria;o__CAIVPW01;f__CAIVPW01;g__JABHVE01;s__	medium-quality draft	60.57	0.72	FALSE	FALSE	FALSE	13	975415	564	I
OceanDNA-b23122	OceanDNA MAG Catalog (Nishimura and Yoshizawa 2022)	90_1	d__Bacteria;p__Planctomycetota;c__UBA8108;o__UBA1146;f__UBA1146;g__JAFMMO01;s__	medium-quality draft	92.47	3.76	FALSE	FALSE	FALSE	19	5425568	563	IV
OceanDNA-b16168	OceanDNA MAG Catalog (Nishimura and Yoshizawa 2022)	311_0	d__Bacteria;p__Cyanobacteria;c__Cyanobacteriia;o__Cyanobacteriales;f__Xenococcaceae;g__Hyella;s__	medium-quality draft	87.05	4.56	FALSE	FALSE	FALSE	15	5240264	559	I
OceanDNA-b43701	OceanDNA MAG Catalog (Nishimura and Yoshizawa 2022)	139_0	d__Bacteria;p__Proteobacteria;c__Gammaproteobacteria;o__Arenicellales;f__UBA868;g__UBA868;s__	medium-quality draft	67.07	1.91	FALSE	FALSE	FALSE	13	1711447	558	I
OceanDNA-b32632	OceanDNA MAG Catalog (Nishimura and Yoshizawa 2022)	132_2	d__Bacteria;p__Proteobacteria;c__Alphaproteobacteria;o__UBA1280;f__UBA2136;g__UBA2136;s__UBA2136 sp002328405	medium-quality draft	59.16	0.96	FALSE	FALSE	FALSE	11	976901	557	IV
BGEO_SAMN07136559_METAG_GENGIDKH	Biller et al. 2018 / Ocean Microbiomics Database (Paoli et al. 2022)	145_0	d__Bacteria;p__Verrucomicrobiota;c__Verrucomicrobiae;o__Pedosphaerales;f__UBA1096;g__UBA1096;s__UBA1096 sp003972865	medium-quality draft	96.09	4.11	FALSE	FALSE	TRUE	18	3850768	556	I
OceanDNA-b28257	OceanDNA MAG Catalog (Nishimura and Yoshizawa 2022)	377_1	d__Bacteria;p__Proteobacteria;c__Alphaproteobacteria;o__Rhodobacterales;f__Rhodobacteraceae;g__CACIIZ01;s__CACIIZ01 sp902599445	medium-quality draft	69.52	2.86	FALSE	FALSE	FALSE	13	2041034	555	I
OceanDNA-b32633	OceanDNA MAG Catalog (Nishimura and Yoshizawa 2022)	132_3	d__Bacteria;p__Proteobacteria;c__Alphaproteobacteria;o__UBA1280;f__UBA2136;g__UBA2136;s__UBA2136 sp002328405	medium-quality draft	57.16	0.07	FALSE	FALSE	FALSE	8	969925	554	IV
OC3_150m_MAG_313	OC1703A (PRJNA1054206)	142_0	d__Bacteria;p__Proteobacteria;c__Gammaproteobacteria;o__Arenicellales;f__UBA868;g__UBA868;s__	medium-quality draft	68.47	1.78	FALSE	FALSE	FALSE	16	1701570	554	I
OceanDNA-b33307	OceanDNA MAG Catalog (Nishimura and Yoshizawa 2022)	743_0	d__Bacteria;p__Proteobacteria;c__Gammaproteobacteria;o__Burkholderiales;f__Burkholderiaceae;g__Hydrogenophaga;s__	medium-quality draft	92.81	4.65	TRUE	FALSE	FALSE	18	4036033	548	I
OceanDNA-b23120	OceanDNA MAG Catalog (Nishimura and Yoshizawa 2022)	102_1	d__Bacteria;p__Planctomycetota;c__UBA8108;o__UBA1146;f__UBA1146;g__QNYK01;s__	medium-quality draft	88.73	1.71	FALSE	FALSE	FALSE	15	2822529	546	IV
OceanDNA-b36167	OceanDNA MAG Catalog (Nishimura and Yoshizawa 2022)	256_0	d__Bacteria;p__Proteobacteria;c__Gammaproteobacteria;o__Nitrosococcales;f__Methylophagaceae;g__41-12-T18;s__	medium-quality draft	89.4	5.89	TRUE	FALSE	FALSE	18	2265097	532	I,II
OceanDNA-b45114	OceanDNA MAG Catalog (Nishimura and Yoshizawa 2022)	117_2	d__Bacteria;p__SAR324;c__SAR324;o__SAR324;f__NAC60-12;g__JCVI-SCAAA005;s__JCVI-SCAAA005 sp002450295	medium-quality draft	91.89	1.41	TRUE	FALSE	FALSE	15	4074366	529	IV
OceanDNA-b35376	OceanDNA MAG Catalog (Nishimura and Yoshizawa 2022)	784_0	d__Bacteria;p__Proteobacteria;c__Gammaproteobacteria;o__GCA-001735895;f__GCA-001735895;g__GCA-001735895;s__	medium-quality draft	68.1	2.59	TRUE	FALSE	FALSE	16	4174748	514	I
OceanDNA-b27571	OceanDNA MAG Catalog (Nishimura and Yoshizawa 2022)	671_1	d__Bacteria;p__Proteobacteria;c__Alphaproteobacteria;o__Rhodobacterales;f__Rhodobacteraceae;g__Donghicola;s__	medium-quality draft	92.27	3.95	FALSE	FALSE	FALSE	19	2928403	497	I
TARA_SAMEA2619970_METAG_JHDNOJKG	Sunagawa et al. 2015 / Salazar et al. 2019 / Ocean Microbiomics Database (Paoli et al. 2022)	639_1	d__Bacteria;p__Proteobacteria;c__Alphaproteobacteria;o__Rhodospirillales;f__Casp-alpha2;g__Casp-alpha2;s__	medium-quality draft	71.51	1.16	FALSE	FALSE	FALSE	13	2057326	494	II
OceanDNA-b16135	OceanDNA MAG Catalog (Nishimura and Yoshizawa 2022)	315_1	d__Bacteria;p__Cyanobacteria;c__Cyanobacteriia;o__Cyanobacteriales;f__Xenococcaceae;g__Pleurocapsa;s__	medium-quality draft	86.17	2.52	FALSE	FALSE	FALSE	18	5045021	492	I
OceanDNA-b28101	OceanDNA MAG Catalog (Nishimura and Yoshizawa 2022)	685_0	d__Bacteria;p__Proteobacteria;c__Alphaproteobacteria;o__Rhodobacterales;f__Rhodobacteraceae;g__GH1-50;s__	medium-quality draft	67.7	1.06	FALSE	FALSE	FALSE	12	2846541	492	IV
OC6_2000m_MAG_215	OC1703A (PRJNA1054206)	95_1	d__Bacteria;p__Planctomycetota;c__UBA8108;o__UBA1146;f__UBA1146;g__UBA1146;s__	medium-quality draft	85.9	3.77	TRUE	TRUE	TRUE	15	2579968	492	IV
MARD_SAMN02671352_SAGS_MMP02671352	Klemetsen et al. 2018 / Ocean Microbiomics Database (Paoli et al. 2022)	452_103	d__Bacteria;p__Cyanobacteria;c__Cyanobacteriia;o__PCC-6307;f__Cyanobiaceae;g__Prochlorococcus_A;s__Prochlorococcus_A sp000635535	medium-quality draft	58.92	1.22	TRUE	TRUE	TRUE	11	977410	490	I
OC6_2000m_MAG_246	OC1703A (PRJNA1054206)	103_0	d__Bacteria;p__Planctomycetota;c__UBA8108;o__UBA1146;f__UBA1146;g__QNYK01;s__QNYK01 sp003973385	medium-quality draft	94.74	3.23	TRUE	FALSE	TRUE	19	3060590	489	IV
OceanDNA-b16505	OceanDNA MAG Catalog (Nishimura and Yoshizawa 2022)	398_2	d__Bacteria;p__Cyanobacteria;c__Cyanobacteriia;o__PCC-6307;f__Cyanobiaceae;g__Synechococcus_C;s__	medium-quality draft	80.82	5.04	TRUE	FALSE	FALSE	17	1831395	489	I
OceanDNA-b28309	OceanDNA MAG Catalog (Nishimura and Yoshizawa 2022)	372_1	d__Bacteria;p__Proteobacteria;c__Alphaproteobacteria;o__Rhodobacterales;f__Rhodobacteraceae;g__GCA-002705045;s__	medium-quality draft	71.57	0.95	FALSE	FALSE	FALSE	14	1835952	488	I
OceanDNA-b16091	OceanDNA MAG Catalog (Nishimura and Yoshizawa 2022)	336_1	d__Bacteria;p__Cyanobacteria;c__Cyanobacteriia;o__Cyanobacteriales;f__Microcystaceae_A;g__Crocosphaera;s__Crocosphaera watsonii	high-quality draft	99.41	0.66	TRUE	TRUE	TRUE	20	4908376	486	I
OceanDNA-b35712	OceanDNA MAG Catalog (Nishimura and Yoshizawa 2022)	151_1	d__Bacteria;p__Proteobacteria;c__Gammaproteobacteria;o__GCF-002020875;f__GCF-002020875;g__Thiopontia;s__Thiopontia sp018648825	medium-quality draft	94	1.52	TRUE	FALSE	FALSE	18	3014006	482	II
OceanDNA-b16713	OceanDNA MAG Catalog (Nishimura and Yoshizawa 2022)	405_0	d__Bacteria;p__Cyanobacteria;c__Cyanobacteriia;o__PCC-6307;f__Cyanobiaceae;g__Vulcanococcus;s__Vulcanococcus sp014217875	medium-quality draft	71.53	2.97	FALSE	FALSE	FALSE	15	1348978	480	I
OceanDNA-b16425	OceanDNA MAG Catalog (Nishimura and Yoshizawa 2022)	389_2	d__Bacteria;p__Cyanobacteria;c__Cyanobacteriia;o__PCC-6307;f__Cyanobiaceae;g__Prochlorococcus_C;s__Prochlorococcus_C marinus_B	medium-quality draft	72.22	3.01	FALSE	FALSE	FALSE	12	1361473	479	I
OceanDNA-b36297	OceanDNA MAG Catalog (Nishimura and Yoshizawa 2022)	260_0	d__Bacteria;p__Proteobacteria;c__Gammaproteobacteria;o__Nitrosococcales;f__Methylophagaceae;g__GCA-002733105;s__	medium-quality draft	78.13	2.51	FALSE	FALSE	FALSE	11	1898049	472	II
OceanDNA-b21041	OceanDNA MAG Catalog (Nishimura and Yoshizawa 2022)	120_0	d__Bacteria;p__Myxococcota_A;c__UBA9160;o__UBA9160;f__SMWR01;g__JABSQX01;s__JABSQX01 sp013215615	medium-quality draft	88.14	2.2	FALSE	FALSE	TRUE	14	3509017	471	IV
OceanDNA-b43160	OceanDNA MAG Catalog (Nishimura and Yoshizawa 2022)	216_1	d__Bacteria;p__Proteobacteria;c__Gammaproteobacteria;o__PS1;f__Thioglobaceae;g__Pseudothioglobus;s__Pseudothioglobus sp905614365	medium-quality draft	68.8	2.46	FALSE	FALSE	FALSE	11	1042901	468	I
OceanDNA-b16139	OceanDNA MAG Catalog (Nishimura and Yoshizawa 2022)	317_0	d__Bacteria;p__Cyanobacteria;c__Cyanobacteriia;o__Cyanobacteriales;f__Xenococcaceae;g__Pleurocapsa;s__	medium-quality draft	86.43	2.98	FALSE	FALSE	FALSE	17	4934005	468	I
OceanDNA-b35372	OceanDNA MAG Catalog (Nishimura and Yoshizawa 2022)	247_1	d__Bacteria;p__Proteobacteria;c__Gammaproteobacteria;o__GCA-001735895;f__GCA-001735895;g__;s__	medium-quality draft	80.15	5.38	FALSE	FALSE	FALSE	16	2765447	467	I,II
OceanDNA-b30641	OceanDNA MAG Catalog (Nishimura and Yoshizawa 2022)	182_0	d__Bacteria;p__Proteobacteria;c__Alphaproteobacteria;o__Rhodobacterales;f__Rhodobacteraceae;g__UBA3077;s__	medium-quality draft	77.59	0	FALSE	FALSE	FALSE	15	2253756	466	II
OceanDNA-b36287	OceanDNA MAG Catalog (Nishimura and Yoshizawa 2022)	255_1	d__Bacteria;p__Proteobacteria;c__Gammaproteobacteria;o__Nitrosococcales;f__Methylophagaceae;g__GCA-002733105;s__GCA-002733105 sp013215775	medium-quality draft	83.36	1.96	FALSE	FALSE	FALSE	10	1835478	464	I,II
OceanDNA-b16580	OceanDNA MAG Catalog (Nishimura and Yoshizawa 2022)	426_1	d__Bacteria;p__Cyanobacteria;c__Cyanobacteriia;o__PCC-6307;f__Cyanobiaceae;g__Synechococcus_C;s__Synechococcus_C sp000063505	medium-quality draft	95.61	5.29	FALSE	FALSE	FALSE	20	2393216	464	I
OceanDNA-b3144	OceanDNA MAG Catalog (Nishimura and Yoshizawa 2022)	630_2	d__Bacteria;p__Actinobacteriota;c__Actinomycetia;o__Nanopelagicales;f__S36-B12;g__S36-B12;s__S36-B12 sp010029945	medium-quality draft	76.8	2.55	FALSE	FALSE	FALSE	17	1583228	463	IV
OceanDNA-b28272	OceanDNA MAG Catalog (Nishimura and Yoshizawa 2022)	371_4	d__Bacteria;p__Proteobacteria;c__Alphaproteobacteria;o__Rhodobacterales;f__Rhodobacteraceae;g__CACKLF01;s__	medium-quality draft	79.12	3.97	FALSE	FALSE	FALSE	14	2096408	451	I
OceanDNA-b16265	OceanDNA MAG Catalog (Nishimura and Yoshizawa 2022)	403_1	d__Bacteria;p__Cyanobacteria;c__Cyanobacteriia;o__PCC-6307;f__Cyanobiaceae;g__Cyanobium_A;s__	medium-quality draft	87.05	4.83	FALSE	FALSE	FALSE	16	1762778	451	I
OceanDNA-b34223	OceanDNA MAG Catalog (Nishimura and Yoshizawa 2022)	777_1	d__Bacteria;p__Proteobacteria;c__Gammaproteobacteria;o__;f__;g__;s__	medium-quality draft	87.7	6.62	FALSE	FALSE	FALSE	17	2441836	448	I
OceanDNA-b33393	OceanDNA MAG Catalog (Nishimura and Yoshizawa 2022)	764_1	d__Bacteria;p__Proteobacteria;c__Gammaproteobacteria;o__Burkholderiales;f__Burkholderiaceae;g__Pelomonas;s__	medium-quality draft	97.87	0.99	TRUE	FALSE	FALSE	19	5449180	445	I
OceanDNA-b16173	OceanDNA MAG Catalog (Nishimura and Yoshizawa 2022)	320_1	d__Bacteria;p__Cyanobacteria;c__Cyanobacteriia;o__Cyanobacteriales;f__Xenococcaceae;g__Hyella;s__	medium-quality draft	94.8	1.38	TRUE	FALSE	FALSE	18	4217078	443	I
OC6_2000m_MAG_177	OC1703A (PRJNA1054206)	284_0	d__Bacteria;p__Proteobacteria;c__Gammaproteobacteria;o__UBA6522;f__UBA6522;g__;s__	medium-quality draft	68.5	3.15	TRUE	FALSE	TRUE	13	1790451	442	I
OceanDNA-b13561	OceanDNA MAG Catalog (Nishimura and Yoshizawa 2022)	575_1	d__Bacteria;p__Chloroflexota;c__Anaerolineae;o__Anaerolineales;f__EnvOPS12;g__Desulfolinea;s__Desulfolinea sp018648655	medium-quality draft	87.42	0.91	FALSE	FALSE	FALSE	17	3288268	440	IV
OceanDNA-b16189	OceanDNA MAG Catalog (Nishimura and Yoshizawa 2022)	290_1	d__Bacteria;p__Cyanobacteria;c__Cyanobacteriia;o__Cyanobacteriales;f__;g__;s__	medium-quality draft	96.61	2.91	FALSE	FALSE	FALSE	19	10812724	439	I
OceanDNA-b31219	OceanDNA MAG Catalog (Nishimura and Yoshizawa 2022)	644_0	d__Bacteria;p__Proteobacteria;c__Alphaproteobacteria;o__Rhodospirillales;f__Casp-alpha2;g__;s__	medium-quality draft	96.27	2.44	FALSE	FALSE	FALSE	17	3683933	439	I
MARD_SAMN09668321_REFG_MMP09668321	Klemetsen et al. 2018 / Ocean Microbiomics Database (Paoli et al. 2022)	168_0	d__Archaea;p__Halobacteriota;c__Halobacteria;o__Halobacteriales;f__Haloferacaceae;g__Halobellus;s__Halobellus sp003665925	medium-quality draft	99.49	5.91	TRUE	TRUE	TRUE	20	3871390	435	III_B
OceanDNA-b44183	OceanDNA MAG Catalog (Nishimura and Yoshizawa 2022)	245_0	d__Bacteria;p__Proteobacteria;c__Gammaproteobacteria;o__UBA4575;f__UBA4575;g__UBA1858;s__	medium-quality draft	79.04	4.76	FALSE	FALSE	FALSE	12	1673637	430	IV
OceanDNA-b26695	OceanDNA MAG Catalog (Nishimura and Yoshizawa 2022)	702_0	d__Bacteria;p__Proteobacteria;c__Alphaproteobacteria;o__Rhizobiales;f__Devosiaceae;g__Devosia_A;s__	medium-quality draft	73.56	1.6	FALSE	FALSE	FALSE	15	2529736	430	I
OceanDNA-b30665	OceanDNA MAG Catalog (Nishimura and Yoshizawa 2022)	703_1	d__Bacteria;p__Proteobacteria;c__Alphaproteobacteria;o__Rhodobacterales;f__Rhodobacteraceae;g__Yoonia;s__Yoonia sp905182645	medium-quality draft	88.64	1.67	FALSE	FALSE	FALSE	15	2751183	423	IV
MARD_SAMN05725119_REFG_MMP05725119	Klemetsen et al. 2018 / Ocean Microbiomics Database (Paoli et al. 2022)	176_0	d__Archaea;p__Halobacteriota;c__Halobacteria;o__Halobacteriales;f__Haladaptataceae;g__Haladaptatus;s__Haladaptatus paucihalophilus	medium-quality draft	98.05	6.75	TRUE	TRUE	TRUE	20	5192569	420	III_B
GCA_034374385.1_ASM3437438v1_genomic	other	391_2	d__Bacteria;p__Cyanobacteria;c__Cyanobacteriia;o__PCC-6307;f__Cyanobiaceae;g__;s__	medium-quality draft	50.09	7.49	FALSE	FALSE	FALSE	11	958086	419	I
TARA_SAMEA4397330_METAG_GFBBFFPE	Sunagawa et al. 2015 / Salazar et al. 2019 / Ocean Microbiomics Database (Paoli et al. 2022)	4_1	d__Bacteria;p__Proteobacteria;c__Alphaproteobacteria;o__Rhizobiales;f__OSC116;g__;s__	medium-quality draft	88.16	1.1	FALSE	FALSE	FALSE	15	3207311	410	II
OceanDNA-b21631	OceanDNA MAG Catalog (Nishimura and Yoshizawa 2022)	1_0	d__Bacteria;p__Patescibacteria;c__Gracilibacteria;o__UBA1369;f__UBA12473;g__JABJMC01;s__JABJMC01 sp018659585	medium-quality draft	82.99	2.48	TRUE	FALSE	FALSE	16	1274266	409	II_III
OceanDNA-b38425	OceanDNA MAG Catalog (Nishimura and Yoshizawa 2022)	274_0	d__Bacteria;p__Proteobacteria;c__Gammaproteobacteria;o__Pseudomonadales;f__Litoricolaceae;g__HIMB30;s__HIMB30 sp010024125	medium-quality draft	80.67	4.53	FALSE	FALSE	FALSE	13	1496580	408	I
OceanDNA-b43704	OceanDNA MAG Catalog (Nishimura and Yoshizawa 2022)	140_1	d__Bacteria;p__Proteobacteria;c__Gammaproteobacteria;o__Arenicellales;f__UBA868;g__UBA868;s__UBA868 sp018661145	medium-quality draft	91.7	3.18	FALSE	FALSE	FALSE	16	2328684	397	I
OceanDNA-b34236	OceanDNA MAG Catalog (Nishimura and Yoshizawa 2022)	193_0	d__Bacteria;p__Proteobacteria;c__Gammaproteobacteria;o__Chromatiales;f__Sedimenticolaceae;g__JABDQZ01;s__	medium-quality draft	94.29	2.66	FALSE	FALSE	FALSE	17	3416415	396	I
OceanDNA-b13250	OceanDNA MAG Catalog (Nishimura and Yoshizawa 2022)	101_1	d__Bacteria;p__Bdellovibrionota;c__Oligoflexia;o__Oligoflexales;f__Oligoflexaceae;g__;s__	medium-quality draft	87.34	0	FALSE	FALSE	FALSE	20	6861339	395	I
OC6_2000m_MAG_74	OC1703A (PRJNA1054206)	199_0	d__Bacteria;p__Proteobacteria;c__Gammaproteobacteria;o__Pseudomonadales;f__Pseudohongiellaceae;g__UBA9145;s__UBA9145 sp002694855	medium-quality draft	87.65	3.99	TRUE	FALSE	FALSE	16	2689313	395	II
OceanDNA-b42945	OceanDNA MAG Catalog (Nishimura and Yoshizawa 2022)	224_1	d__Bacteria;p__Proteobacteria;c__Gammaproteobacteria;o__PS1;f__Thioglobaceae;g__Pseudothioglobus;s__	medium-quality draft	84.05	2.15	TRUE	FALSE	FALSE	11	1268389	392	I
TARA_SAMEA2623155_METAG_PHNCPJBF	Sunagawa et al. 2015 / Salazar et al. 2019 / Ocean Microbiomics Database (Paoli et al. 2022)	766_0	d__Bacteria;p__Proteobacteria;c__Gammaproteobacteria;o__Burkholderiales;f__Burkholderiaceae;g__Aquincola;s__	medium-quality draft	86.54	0.19	FALSE	FALSE	FALSE	14	5274532	391	I
OceanDNA-b16163	OceanDNA MAG Catalog (Nishimura and Yoshizawa 2022)	308_1	d__Bacteria;p__Cyanobacteria;c__Cyanobacteriia;o__Cyanobacteriales;f__Xenococcaceae;g__Hyella;s__	medium-quality draft	93.41	1.56	FALSE	FALSE	FALSE	19	5517537	389	I
OceanDNA-b33540	OceanDNA MAG Catalog (Nishimura and Yoshizawa 2022)	115_1	d__Bacteria;p__Proteobacteria;c__Gammaproteobacteria;o__Burkholderiales;f__Burkholderiaceae;g__Algicoccus;s__	medium-quality draft	98.82	1.69	FALSE	FALSE	FALSE	18	2900114	388	I
OceanDNA-b3161	OceanDNA MAG Catalog (Nishimura and Yoshizawa 2022)	630_3	d__Bacteria;p__Actinobacteriota;c__Actinomycetia;o__Nanopelagicales;f__S36-B12;g__S36-B12;s__S36-B12 sp002728915	medium-quality draft	83.48	3.06	FALSE	FALSE	FALSE	18	1673100	387	IV
TARA_SAMEA2619907_METAG_BNEBFKOH	Sunagawa et al. 2015 / Salazar et al. 2019 / Ocean Microbiomics Database (Paoli et al. 2022)	378_0	d__Bacteria;p__Proteobacteria;c__Alphaproteobacteria;o__Rhodobacterales;f__Rhodobacteraceae;g__CACIIZ01;s__	medium-quality draft	50.14	1.13	FALSE	FALSE	FALSE	5	1336938	383	I
OceanDNA-b28259	OceanDNA MAG Catalog (Nishimura and Yoshizawa 2022)	377_2	d__Bacteria;p__Proteobacteria;c__Alphaproteobacteria;o__Rhodobacterales;f__Rhodobacteraceae;g__CACIIZ01;s__	medium-quality draft	80.61	2.91	FALSE	FALSE	FALSE	12	1814166	381	I
OC2_500m_MAG_91	OC1703A (PRJNA1054206)	625_0	d__Bacteria;p__Actinobacteriota;c__Acidimicrobiia;o__Acidimicrobiales;f__MedAcidi-G1;g__MedAcidi-G2B;s__MedAcidi-G2B sp012959995	medium-quality draft	65.99	0.43	FALSE	FALSE	FALSE	11	1314614	380	I
HOT208_60m_808M21	OMZ Database (Anstett et al. 2023)	452_90	d__Bacteria;p__Cyanobacteria;c__Cyanobacteriia;o__PCC-6307;f__Cyanobiaceae;g__Prochlorococcus_A;s__Prochlorococcus_A sp002026005	medium-quality draft	83.42	2.72	TRUE	TRUE	TRUE	19	1489925	379	I
OceanDNA-b27600	OceanDNA MAG Catalog (Nishimura and Yoshizawa 2022)	670_1	d__Bacteria;p__Proteobacteria;c__Alphaproteobacteria;o__Rhodobacterales;f__Rhodobacteraceae;g__Donghicola;s__	medium-quality draft	88.39	2.04	FALSE	FALSE	FALSE	18	3134827	377	I
OceanDNA-b29546	OceanDNA MAG Catalog (Nishimura and Yoshizawa 2022)	714_1	d__Bacteria;p__Proteobacteria;c__Alphaproteobacteria;o__Rhodobacterales;f__Rhodobacteraceae;g__Albidovulum;s__	medium-quality draft	86.45	1.86	FALSE	FALSE	FALSE	17	3373247	375	I
OceanDNA-b30687	OceanDNA MAG Catalog (Nishimura and Yoshizawa 2022)	666_0	d__Bacteria;p__Proteobacteria;c__Alphaproteobacteria;o__Rhodobacterales;f__Rhodobacteraceae;g__UBA5972;s__	medium-quality draft	92.27	2.97	FALSE	FALSE	FALSE	16	3126230	374	II
TARA_SAMEA2622696_METAG_KPHCJLLL	Sunagawa et al. 2015 / Salazar et al. 2019 / Ocean Microbiomics Database (Paoli et al. 2022)	365_0	d__Bacteria;p__Proteobacteria;c__Alphaproteobacteria;o__Rhodobacterales;f__Rhodobacteraceae;g__CACIJG01;s__	medium-quality draft	79.79	8.98	FALSE	FALSE	FALSE	12	1783150	373	I
OceanDNA-b28102	OceanDNA MAG Catalog (Nishimura and Yoshizawa 2022)	684_1	d__Bacteria;p__Proteobacteria;c__Alphaproteobacteria;o__Rhodobacterales;f__Rhodobacteraceae;g__GH1-50;s__	medium-quality draft	82.32	1.68	FALSE	FALSE	FALSE	19	3248515	373	IV
TARA_SAMEA2622677_METAG_FDKFBDEE	Sunagawa et al. 2015 / Salazar et al. 2019 / Ocean Microbiomics Database (Paoli et al. 2022)	113_1	d__Bacteria;p__SAR324;c__SAR324;o__SAR324;f__NAC60-12;g__Arctic96AD-7;s__	medium-quality draft	80.76	0.05	FALSE	FALSE	FALSE	5	1826883	371	I
OceanDNA-b44759	OceanDNA MAG Catalog (Nishimura and Yoshizawa 2022)	108_1	d__Bacteria;p__SAR324;c__SAR324;o__SAR324;f__NAC60-12;g__Arctic96AD-7;s__	medium-quality draft	81.41	1.73	FALSE	FALSE	FALSE	12	2217810	369	I
OceanDNA-b30751	OceanDNA MAG Catalog (Nishimura and Yoshizawa 2022)	654_1	d__Bacteria;p__Proteobacteria;c__Alphaproteobacteria;o__Rhodospirillales;f__2-02-FULL-58-16_A;g__JADHSW01;s__	medium-quality draft	79.24	3.15	FALSE	FALSE	FALSE	7	1675333	366	II
OceanDNA-b43377	OceanDNA MAG Catalog (Nishimura and Yoshizawa 2022)	233_1	d__Bacteria;p__Proteobacteria;c__Gammaproteobacteria;o__PS1;f__Thioglobaceae;g__UBA2013;s__	medium-quality draft	90.18	3.02	TRUE	FALSE	FALSE	17	1209406	365	I
TARA_SAMEA2619970_METAG_OIDOACNG	Sunagawa et al. 2015 / Salazar et al. 2019 / Ocean Microbiomics Database (Paoli et al. 2022)	643_1	d__Bacteria;p__Proteobacteria;c__Alphaproteobacteria;o__Rhodospirillales;f__UBA2165;g__GCA-2687515;s__GCA-2687515 sp002687515	medium-quality draft	96.5	2.16	FALSE	FALSE	FALSE	19	5013117	365	II
OceanDNA-b22412	OceanDNA MAG Catalog (Nishimura and Yoshizawa 2022)	795_0	d__Bacteria;p__Planctomycetota;c__Planctomycetia;o__Pirellulales;f__Pirellulaceae;g__;s__	medium-quality draft	57.14	0	FALSE	FALSE	FALSE	11	4407961	363	IV
OceanDNA-b43087	OceanDNA MAG Catalog (Nishimura and Yoshizawa 2022)	214_3	d__Bacteria;p__Proteobacteria;c__Gammaproteobacteria;o__PS1;f__Thioglobaceae;g__Pseudothioglobus;s__	medium-quality draft	71.48	2.52	FALSE	FALSE	FALSE	10	1100213	359	I
OceanDNA-b16193	OceanDNA MAG Catalog (Nishimura and Yoshizawa 2022)	332_1	d__Bacteria;p__Cyanobacteria;c__Cyanobacteriia;o__PCC-7407;f__PCC-7407;g__;s__	medium-quality draft	99.05	2.58	FALSE	FALSE	FALSE	20	6308637	359	I
OceanDNA-b35374	OceanDNA MAG Catalog (Nishimura and Yoshizawa 2022)	249_0	d__Bacteria;p__Proteobacteria;c__Gammaproteobacteria;o__GCA-001735895;f__GCA-001735895;g__;s__	medium-quality draft	88.32	6.62	TRUE	FALSE	FALSE	17	3629208	358	I
OceanDNA-b16418	OceanDNA MAG Catalog (Nishimura and Yoshizawa 2022)	389_1	d__Bacteria;p__Cyanobacteria;c__Cyanobacteriia;o__PCC-6307;f__Cyanobiaceae;g__Prochlorococcus_C;s__Prochlorococcus_C marinus_B	medium-quality draft	95.84	2	FALSE	FALSE	FALSE	18	1998276	352	I
OceanDNA-b45216	OceanDNA MAG Catalog (Nishimura and Yoshizawa 2022)	582_0	d__Bacteria;p__SAR324;c__SAR324;o__XYD2-FULL-50-16;f__XYD2-FULL-50-16;g__JABHWU01;s__JABHWU01 sp018657625	medium-quality draft	89.22	4.62	TRUE	FALSE	FALSE	19	6993955	347	II
OceanDNA-b43074	OceanDNA MAG Catalog (Nishimura and Yoshizawa 2022)	208_1	d__Bacteria;p__Proteobacteria;c__Gammaproteobacteria;o__PS1;f__Thioglobaceae;g__Pseudothioglobus;s__	medium-quality draft	80.92	3.45	FALSE	FALSE	FALSE	16	1390495	343	I
OceanDNA-a910	OceanDNA MAG Catalog (Nishimura and Yoshizawa 2022)	349_2	d__Archaea;p__Thermoproteota;c__Nitrososphaeria;o__Nitrososphaerales;f__UBA57;g__UBA57;s__	medium-quality draft	54.37	0.54	TRUE	TRUE	TRUE	12	588501	342	III_A
OceanDNA-b41268	OceanDNA MAG Catalog (Nishimura and Yoshizawa 2022)	780_0	d__Bacteria;p__Proteobacteria;c__Gammaproteobacteria;o__Pseudomonadales;f__Pseudomonadaceae;g__Pseudomonas_E;s__Pseudomonas_E guineae	medium-quality draft	95.66	3.33	FALSE	FALSE	FALSE	18	4033827	340	I
OceanDNA-b28414	OceanDNA MAG Catalog (Nishimura and Yoshizawa 2022)	183_1	d__Bacteria;p__Proteobacteria;c__Alphaproteobacteria;o__Rhodobacterales;f__Rhodobacteraceae;g__GCA-002712045;s__GCA-002712045 sp002683355	medium-quality draft	76.97	1.12	FALSE	FALSE	FALSE	16	2093473	334	I
BATS_SAMN07137092_METAG_AEDGPECG	Biller et al. 2018 / Ocean Microbiomics Database (Paoli et al. 2022)	407_0	d__Bacteria;p__Cyanobacteria;c__Cyanobacteriia;o__PCC-6307;f__Cyanobiaceae;g__RCC307;s__	medium-quality draft	61.26	0.72	FALSE	FALSE	FALSE	13	1441059	334	I
OceanDNA-b43084	OceanDNA MAG Catalog (Nishimura and Yoshizawa 2022)	214_1	d__Bacteria;p__Proteobacteria;c__Gammaproteobacteria;o__PS1;f__Thioglobaceae;g__Pseudothioglobus;s__	medium-quality draft	79.33	0.96	FALSE	FALSE	FALSE	10	1201928	331	II
OceanDNA-b38865	OceanDNA MAG Catalog (Nishimura and Yoshizawa 2022)	328_0	d__Bacteria;p__Proteobacteria;c__Gammaproteobacteria;o__Pseudomonadales;f__Nitrincolaceae;g__Marinobacterium;s__Marinobacterium sp013283365	medium-quality draft	86.09	5.7	FALSE	FALSE	FALSE	16	1872595	324	I
OC6_150m_MAG_282	OC1703A (PRJNA1054206)	97_0	d__Bacteria;p__Planctomycetota;c__UBA8108;o__UBA1146;f__UBA1146;g__UBA1146;s__	medium-quality draft	87.82	3.92	FALSE	FALSE	FALSE	17	2818332	323	IV
OceanDNA-a1017	OceanDNA MAG Catalog (Nishimura and Yoshizawa 2022)	16_0	d__Archaea;p__Iainarchaeota;c__Iainarchaeia;o__Iainarchaeales;f__JAAZKV01;g__JABIDZ01;s__JABIDZ01 sp018691995	medium-quality draft	65.35	0	TRUE	FALSE	FALSE	13	789243	316	III_B
OceanDNA-b32667	OceanDNA MAG Catalog (Nishimura and Yoshizawa 2022)	613_1	d__Bacteria;p__Proteobacteria;c__Alphaproteobacteria;o__CAIVPW01;f__CAIVPW01;g__JABHVE01;s__	medium-quality draft	73.31	1.64	FALSE	FALSE	FALSE	14	1149292	315	I
OceanDNA-b43413	OceanDNA MAG Catalog (Nishimura and Yoshizawa 2022)	186_2	d__Bacteria;p__Proteobacteria;c__Gammaproteobacteria;o__Thiomicrospirales;f__Thiomicrospiraceae;g__Thiomicrorhabdus;s__	medium-quality draft	95.73	5.67	TRUE	FALSE	FALSE	18	2049073	314	I
OceanDNA-b28313	OceanDNA MAG Catalog (Nishimura and Yoshizawa 2022)	376_1	d__Bacteria;p__Proteobacteria;c__Alphaproteobacteria;o__Rhodobacterales;f__Rhodobacteraceae;g__CACIIZ01;s__CACIIZ01 sp002699695	medium-quality draft	92.38	0.87	FALSE	FALSE	FALSE	17	2088572	313	I
OceanDNA-b16127	OceanDNA MAG Catalog (Nishimura and Yoshizawa 2022)	314_0	d__Bacteria;p__Cyanobacteria;c__Cyanobacteriia;o__Cyanobacteriales;f__Xenococcaceae;g__Pleurocapsa;s__	medium-quality draft	77.18	1.17	TRUE	FALSE	FALSE	14	3380447	312	I
OceanDNA-b13566	OceanDNA MAG Catalog (Nishimura and Yoshizawa 2022)	573_1	d__Bacteria;p__Chloroflexota;c__Anaerolineae;o__Anaerolineales;f__EnvOPS12;g__Desulfolinea;s__Desulfolinea sp018648685	medium-quality draft	93.03	3.18	FALSE	FALSE	FALSE	19	4009387	311	IV
OceanDNA-b16696	OceanDNA MAG Catalog (Nishimura and Yoshizawa 2022)	392_1	d__Bacteria;p__Cyanobacteria;c__Cyanobacteriia;o__PCC-6307;f__Cyanobiaceae;g__Synechococcus_E;s__Synechococcus_E sp003208835	medium-quality draft	93.93	1.54	FALSE	FALSE	FALSE	19	2005650	310	I
TARA_SAMEA2619376_METAG_BBLNDJBH	Sunagawa et al. 2015 / Salazar et al. 2019 / Ocean Microbiomics Database (Paoli et al. 2022)	375_1	d__Bacteria;p__Proteobacteria;c__Alphaproteobacteria;o__Rhodobacterales;f__Rhodobacteraceae;g__GCA-002705045;s__GCA-002705045 sp002705045	medium-quality draft	92.6	0.93	FALSE	FALSE	FALSE	13	2118155	306	I
TARA_SAMEA4397355_METAG_CHGEDCLM	Sunagawa et al. 2015 / Salazar et al. 2019 / Ocean Microbiomics Database (Paoli et al. 2022)	567_1	d__Bacteria;p__Proteobacteria;c__Alphaproteobacteria;o__HIMB59;f__GCA-002718135;g__MarineAlpha5-Bin3;s__	medium-quality draft	93.74	3.69	FALSE	FALSE	FALSE	10	1713274	306	IV
OceanDNA-b13572	OceanDNA MAG Catalog (Nishimura and Yoshizawa 2022)	574_1	d__Bacteria;p__Chloroflexota;c__Anaerolineae;o__Anaerolineales;f__EnvOPS12;g__Desulfolinea;s__Desulfolinea sp018648605	medium-quality draft	87.27	2.73	TRUE	FALSE	TRUE	19	3455745	306	IV
MARD_SAMN02738432_REFG_MMP02738432	Klemetsen et al. 2018 / Ocean Microbiomics Database (Paoli et al. 2022)	609_1	d__Archaea;p__Halobacteriota;c__Methanomicrobia;o__Methanomicrobiales;f__Methanoculleaceae;g__Methanoculleus;s__Methanoculleus sp000691865	high-quality draft	98.47	2.88	TRUE	TRUE	TRUE	20	2542436	306	III_B
OceanDNA-b28248	OceanDNA MAG Catalog (Nishimura and Yoshizawa 2022)	369_0	d__Bacteria;p__Proteobacteria;c__Alphaproteobacteria;o__Rhodobacterales;f__Rhodobacteraceae;g__CACIJG01;s__	medium-quality draft	82.04	2.7	FALSE	FALSE	FALSE	15	2012702	305	I
OceanDNA-a1026	OceanDNA MAG Catalog (Nishimura and Yoshizawa 2022)	56_0	d__Archaea;p__Nanoarchaeota;c__Nanoarchaeia;o__Pacearchaeales;f__GW2011-AR1;g__JABIDS01;s__JABIDS01 sp018651605	medium-quality draft	59.89	0	TRUE	FALSE	FALSE	13	863473	304	III_B
HOT208_60m_813B04	OMZ Database (Anstett et al. 2023)	452_109	d__Bacteria;p__Cyanobacteria;c__Cyanobacteriia;o__PCC-6307;f__Cyanobiaceae;g__Prochlorococcus_A;s__Prochlorococcus_A sp002025975	medium-quality draft	71.88	1.36	TRUE	TRUE	TRUE	15	1210360	303	I
OceanDNA-b34093	OceanDNA MAG Catalog (Nishimura and Yoshizawa 2022)	267_1	d__Bacteria;p__Proteobacteria;c__Gammaproteobacteria;o__Burkholderiales;f__Nitrosomonadaceae;g__GCA-2721545;s__GCA-2721545 sp014237605	medium-quality draft	68.5	1.22	TRUE	FALSE	FALSE	12	937726	302	I
OceanDNA-b32675	OceanDNA MAG Catalog (Nishimura and Yoshizawa 2022)	614_1	d__Bacteria;p__Proteobacteria;c__Alphaproteobacteria;o__CAIVPW01;f__CAIVPW01;g__JABHVE01;s__	medium-quality draft	89.75	2.12	FALSE	FALSE	FALSE	18	1684303	302	I
OceanDNA-b3204	OceanDNA MAG Catalog (Nishimura and Yoshizawa 2022)	157_2	d__Bacteria;p__Actinobacteriota;c__Actinomycetia;o__Nanopelagicales;f__S36-B12;g__UBA4592;s__UBA4592 sp905181745	medium-quality draft	89.38	2.18	FALSE	FALSE	FALSE	18	1899659	299	IV
OceanDNA-b35396	OceanDNA MAG Catalog (Nishimura and Yoshizawa 2022)	160_1	d__Bacteria;p__Proteobacteria;c__Gammaproteobacteria;o__GCA-001735895;f__GCA-001735895;g__JACNJF01;s__JACNJF01 sp018669845	medium-quality draft	91	2.25	FALSE	FALSE	FALSE	15	4428251	299	II
OceanDNA-b13070	OceanDNA MAG Catalog (Nishimura and Yoshizawa 2022)	89_1	d__Bacteria;p__Bacteroidota;c__Rhodothermia;o__Balneolales;f__HLUCCA01;g__UBA11400;s__	medium-quality draft	95.36	3.64	TRUE	FALSE	TRUE	16	3106699	299	IV
OC4_50m_MAG_132	OC1703A (PRJNA1054206)	410_1	d__Bacteria;p__Cyanobacteria;c__Cyanobacteriia;o__PCC-6307;f__Cyanobiaceae;g__Synechococcus_E;s__	medium-quality draft	92.98	5.43	TRUE	FALSE	FALSE	18	1989168	298	I
TARA_SAMEA2623390_METAG_LKPAJNPK	Sunagawa et al. 2015 / Salazar et al. 2019 / Ocean Microbiomics Database (Paoli et al. 2022)	44_0	d__Archaea;p__Nanoarchaeota;c__Nanoarchaeia;o__Woesearchaeales;f__GW2011-AR4;g__JAGVXV01;s__	medium-quality draft	72.66	4.74	TRUE	FALSE	FALSE	16	1360069	297	II_III
OceanDNA-b43072	OceanDNA MAG Catalog (Nishimura and Yoshizawa 2022)	210_3	d__Bacteria;p__Proteobacteria;c__Gammaproteobacteria;o__PS1;f__Thioglobaceae;g__Pseudothioglobus;s__	medium-quality draft	60.34	1.51	FALSE	FALSE	FALSE	10	765931	296	II
OceanDNA-b35888	OceanDNA MAG Catalog (Nishimura and Yoshizawa 2022)	570_0	d__Bacteria;p__Proteobacteria;c__Gammaproteobacteria;o__SURF-13;f__SURF-13;g__SURF-13;s__	medium-quality draft	65.52	2.59	FALSE	FALSE	FALSE	11	951486	295	I
OceanDNA-b16222	OceanDNA MAG Catalog (Nishimura and Yoshizawa 2022)	294_1	d__Bacteria;p__Cyanobacteria;c__Cyanobacteriia;o__Phormidesmiales;f__Phormidesmiaceae;g__Phormidesmis;s__	medium-quality draft	96.29	1.22	FALSE	FALSE	FALSE	19	4877639	294	I
MARD_SAMEA3872803_REFG_MMP3872803	Klemetsen et al. 2018 / Ocean Microbiomics Database (Paoli et al. 2022)	545_2	d__Bacteria;p__Proteobacteria;c__Gammaproteobacteria;o__Enterobacterales;f__Vibrionaceae;g__Enterovibrio;s__Enterovibrio marinus	high-quality draft	100	1.37	TRUE	TRUE	TRUE	19	5690703	294	I
OceanDNA-b33239	OceanDNA MAG Catalog (Nishimura and Yoshizawa 2022)	673_0	d__Bacteria;p__Proteobacteria;c__Gammaproteobacteria;o__JAAOII01;f__JAAOII01;g__;s__	medium-quality draft	76.36	0.74	FALSE	FALSE	FALSE	18	1625924	292	I
TARA_SAMEA2619548_METAG_DCKICION	Sunagawa et al. 2015 / Salazar et al. 2019 / Ocean Microbiomics Database (Paoli et al. 2022)	384_0	d__Bacteria;p__Proteobacteria;c__Alphaproteobacteria;o__Rhodobacterales;f__Rhodobacteraceae;g__CACIIZ01;s__	medium-quality draft	54.37	1.7	FALSE	FALSE	FALSE	4	1062227	289	I
OceanDNA-b33568	OceanDNA MAG Catalog (Nishimura and Yoshizawa 2022)	615_1	d__Bacteria;p__Proteobacteria;c__Gammaproteobacteria;o__Burkholderiales;f__Burkholderiaceae;g__UBA2463;s__	medium-quality draft	94.36	1.47	FALSE	FALSE	FALSE	18	2118779	289	I
OceanDNA-b21375	OceanDNA MAG Catalog (Nishimura and Yoshizawa 2022)	98_1	d__Bacteria;p__Omnitrophota;c__Koll11;o__1-14-0-20-64-10;f__;g__;s__	medium-quality draft	76.52	2.25	FALSE	FALSE	FALSE	16	1189508	288	IV
OceanDNA-b43489	OceanDNA MAG Catalog (Nishimura and Yoshizawa 2022)	144_3	d__Bacteria;p__Proteobacteria;c__Gammaproteobacteria;o__Arenicellales;f__UBA868;g__GCA-2726415;s__GCA-2726415 sp018698075	medium-quality draft	93.9	2.44	TRUE	FALSE	FALSE	19	2838942	287	II
OceanDNA-b3219	OceanDNA MAG Catalog (Nishimura and Yoshizawa 2022)	156_1	d__Bacteria;p__Actinobacteriota;c__Actinomycetia;o__Nanopelagicales;f__S36-B12;g__UBA4592;s__UBA4592 sp002365735	medium-quality draft	93.46	0.9	FALSE	FALSE	FALSE	18	2051194	287	IV
OceanDNA-b16231	OceanDNA MAG Catalog (Nishimura and Yoshizawa 2022)	296_0	d__Bacteria;p__Cyanobacteria;c__Cyanobacteriia;o__Phormidesmiales;f__Phormidesmiaceae;g__Phormidesmis;s__	medium-quality draft	84.01	1.18	FALSE	FALSE	FALSE	14	4003172	287	I
MARD_SAMD00000377_REFG_MMP00000377	Klemetsen et al. 2018 / Ocean Microbiomics Database (Paoli et al. 2022)	587_0	d__Bacteria;p__Firmicutes;c__Bacilli;o__Bacillales_H;f__Bacillaceae_D;g__Bacillus_H;s__Bacillus_H sp001310375	high-quality draft	93.84	1.56	TRUE	TRUE	TRUE	20	4798985	287	IV
TARA_SAMEA2623295_METAG_CMPEFAGD	Sunagawa et al. 2015 / Salazar et al. 2019 / Ocean Microbiomics Database (Paoli et al. 2022)	646_1	d__Bacteria;p__Proteobacteria;c__Alphaproteobacteria;o__Rhodospirillales;f__2-02-FULL-58-16;g__GCA-2686765;s__	medium-quality draft	87.5	1.59	FALSE	FALSE	FALSE	16	1680518	285	II
OceanDNA-b421	OceanDNA MAG Catalog (Nishimura and Yoshizawa 2022)	82_0	d__Bacteria;p__Actinobacteriota;c__Acidimicrobiia;o__Acidimicrobiales;f__Ilumatobacteraceae;g__Casp-actino8;s__	medium-quality draft	93.16	4.02	TRUE	FALSE	FALSE	19	2320471	284	IV
OceanDNA-b23108	OceanDNA MAG Catalog (Nishimura and Yoshizawa 2022)	102_2	d__Bacteria;p__Planctomycetota;c__UBA8108;o__UBA1146;f__UBA1146;g__QNYK01;s__QNYK01 sp018694835	medium-quality draft	95.7	2.15	FALSE	FALSE	FALSE	19	3130343	281	IV
HOT208_60m_813I02	OMZ Database (Anstett et al. 2023)	452_78	d__Bacteria;p__Cyanobacteria;c__Cyanobacteriia;o__PCC-6307;f__Cyanobiaceae;g__Prochlorococcus_A;s__Prochlorococcus_A sp002025865	medium-quality draft	86.55	1.36	TRUE	TRUE	FALSE	17	1498338	281	I
OceanDNA-a903	OceanDNA MAG Catalog (Nishimura and Yoshizawa 2022)	349_1	d__Archaea;p__Thermoproteota;c__Nitrososphaeria;o__Nitrososphaerales;f__UBA57;g__UBA57;s__	medium-quality draft	50.6	0	TRUE	FALSE	TRUE	10	489895	279	III_A
OceanDNA-b33948	OceanDNA MAG Catalog (Nishimura and Yoshizawa 2022)	580_1	d__Bacteria;p__Proteobacteria;c__Gammaproteobacteria;o__Burkholderiales;f__Methylophilaceae;g__BACL14;s__	medium-quality draft	90.75	3.95	FALSE	FALSE	FALSE	19	1091598	277	I
TARA_SAMN05326641_METAG_ANW00032	Sunagawa et al. 2015 / Salazar et al. 2019 / Ocean Microbiomics Database (Paoli et al. 2022)	373_0	d__Bacteria;p__Proteobacteria;c__Alphaproteobacteria;o__Rhodobacterales;f__Rhodobacteraceae;g__GCA-002705045;s__	medium-quality draft	78.07	2.55	FALSE	FALSE	FALSE	16	2005933	276	I
OceanDNA-b16503	OceanDNA MAG Catalog (Nishimura and Yoshizawa 2022)	398_1	d__Bacteria;p__Cyanobacteria;c__Cyanobacteriia;o__PCC-6307;f__Cyanobiaceae;g__Synechococcus_C;s__	medium-quality draft	94.94	0.89	FALSE	FALSE	FALSE	19	2164270	274	I
OC6_150m_MAG_303	OC1703A (PRJNA1054206)	144_1	d__Bacteria;p__Proteobacteria;c__Gammaproteobacteria;o__Arenicellales;f__UBA868;g__GCA-2726415;s__GCA-2726415 sp014239255	medium-quality draft	92.68	5.17	TRUE	FALSE	FALSE	19	2913064	273	I
MARD_SAMN09041732_REFG_MMP09041732	Klemetsen et al. 2018 / Ocean Microbiomics Database (Paoli et al. 2022)	604_2	d__Bacteria;p__Firmicutes;c__Bacilli;o__Bacillales;f__Bacillaceae;g__Bacillus;s__Bacillus subtilis	medium-quality draft	97.99	1.95	TRUE	FALSE	FALSE	16	4762552	273	IV
OceanDNA-b26809	OceanDNA MAG Catalog (Nishimura and Yoshizawa 2022)	696_0	d__Bacteria;p__Proteobacteria;c__Alphaproteobacteria;o__Rhizobiales;f__Rhizobiaceae;g__Aurantimonas;s__Aurantimonas coralicida_A	medium-quality draft	86.9	1.41	FALSE	FALSE	FALSE	17	4025040	269	I,IV
OceanDNA-b32631	OceanDNA MAG Catalog (Nishimura and Yoshizawa 2022)	620_0	d__Bacteria;p__Proteobacteria;c__Alphaproteobacteria;o__UBA1280;f__UBA2136;g__;s__	medium-quality draft	70.59	0.84	FALSE	FALSE	FALSE	12	1058182	267	IV
GCA_030745345.1_ASM3074534v1_genomic	other	264_1	d__Archaea;p__Hydrothermarchaeota;c__Hydrothermarchaeia;o__Hydrothermarchaeales;f__WAQR01;g__;s__	medium-quality draft	76.9	0.8	FALSE	FALSE	FALSE	12	769629	265	III_B,IV
TARA_SAMEA2623390_METAG_JFMDKJEF	Sunagawa et al. 2015 / Salazar et al. 2019 / Ocean Microbiomics Database (Paoli et al. 2022)	124_1	d__Bacteria;p__Chloroflexota;c__Anaerolineae;o__Anaerolineales;f__UBA11657;g__;s__	medium-quality draft	86.18	2.15	FALSE	FALSE	TRUE	13	2245327	262	I
BGEO_SAMN07136798_METAG_LAMHFHAM	Biller et al. 2018 / Ocean Microbiomics Database (Paoli et al. 2022)	114_2	d__Bacteria;p__SAR324;c__SAR324;o__SAR324;f__NAC60-12;g__Arctic96AD-7;s__Arctic96AD-7 sp002082305	medium-quality draft	91.77	0	FALSE	FALSE	FALSE	17	2602529	254	I
GCA_030754105.1_ASM3075410v1_genomic	other	114_1	d__Bacteria;p__SAR324;c__SAR324;o__SAR324;f__NAC60-12;g__Arctic96AD-7;s__Arctic96AD-7 sp002082305	medium-quality draft	75.25	0.35	FALSE	FALSE	FALSE	10	1765827	252	I
OceanDNA-b43694	OceanDNA MAG Catalog (Nishimura and Yoshizawa 2022)	138_1	d__Bacteria;p__Proteobacteria;c__Gammaproteobacteria;o__Arenicellales;f__UBA868;g__UBA868;s__UBA868 sp016845525	medium-quality draft	85.98	2.13	FALSE	FALSE	FALSE	18	1893946	251	I
OceanDNA-b35375	OceanDNA MAG Catalog (Nishimura and Yoshizawa 2022)	778_0	d__Bacteria;p__Proteobacteria;c__Gammaproteobacteria;o__GCA-001735895;f__GCA-001735895;g__GCA-001735895;s__	medium-quality draft	55.52	0	FALSE	FALSE	FALSE	11	2054558	251	I
OceanDNA-b26662	OceanDNA MAG Catalog (Nishimura and Yoshizawa 2022)	789_1	d__Bacteria;p__Proteobacteria;c__Alphaproteobacteria;o__Rhizobiales;f__Pseudoxanthobacteraceae;g__;s__	medium-quality draft	92.14	3.45	FALSE	FALSE	FALSE	17	5290590	251	I
OceanDNA-b16125	OceanDNA MAG Catalog (Nishimura and Yoshizawa 2022)	313_0	d__Bacteria;p__Cyanobacteria;c__Cyanobacteriia;o__Cyanobacteriales;f__Xenococcaceae;g__Pleurocapsa;s__	medium-quality draft	94.4	0.76	FALSE	FALSE	FALSE	19	4380931	249	I
OceanDNA-b16140	OceanDNA MAG Catalog (Nishimura and Yoshizawa 2022)	318_0	d__Bacteria;p__Cyanobacteria;c__Cyanobacteriia;o__Cyanobacteriales;f__Xenococcaceae;g__Pleurocapsa;s__	medium-quality draft	86.61	1.82	FALSE	FALSE	FALSE	19	5356519	249	I
HOT208_60m_813O14	OMZ Database (Anstett et al. 2023)	452_136	d__Bacteria;p__Cyanobacteria;c__Cyanobacteriia;o__PCC-6307;f__Cyanobiaceae;g__Prochlorococcus_A;s__Prochlorococcus_A sp002025945	medium-quality draft	84.36	0.68	TRUE	TRUE	TRUE	17	1353740	248	I
OceanDNA-b38423	OceanDNA MAG Catalog (Nishimura and Yoshizawa 2022)	273_1	d__Bacteria;p__Proteobacteria;c__Gammaproteobacteria;o__Pseudomonadales;f__Litoricolaceae;g__HIMB30;s__	medium-quality draft	88.7	1.5	FALSE	FALSE	FALSE	14	1828567	247	I
TARA_SAMEA2620106_METAG_FOOMFMLE	Sunagawa et al. 2015 / Salazar et al. 2019 / Ocean Microbiomics Database (Paoli et al. 2022)	28_0	d__Archaea;p__Nanoarchaeota;c__Nanoarchaeia;o__Pacearchaeales;f__GW2011-AR1;g__ARS1285;s__ARS1285 sp002688335	medium-quality draft	64.88	7.01	TRUE	FALSE	FALSE	17	1477423	245	III_Like
TARA_SAMEA2620570_METAG_NGINBADE	Sunagawa et al. 2015 / Salazar et al. 2019 / Ocean Microbiomics Database (Paoli et al. 2022)	489_0	d__Bacteria;p__Cyanobacteria;c__Cyanobacteriia;o__PCC-6307;f__Cyanobiaceae;g__AG-402-N21;s__	medium-quality draft	79.31	1.31	FALSE	FALSE	FALSE	7	1249945	245	I
MARD_SAMN07424250_REFG_MMP07424250	Klemetsen et al. 2018 / Ocean Microbiomics Database (Paoli et al. 2022)	583_0	d__Bacteria;p__Proteobacteria;c__Alphaproteobacteria;o__Rhizobiales;f__Rhodobiaceae;g__Rhodobium;s__Rhodobium orientis	high-quality draft	98.42	3.11	TRUE	TRUE	TRUE	20	5189386	244	I
TARA_SAMEA2623826_METAG_HLKFIAML	Sunagawa et al. 2015 / Salazar et al. 2019 / Ocean Microbiomics Database (Paoli et al. 2022)	698_1	d__Bacteria;p__Proteobacteria;c__Alphaproteobacteria;o__Rhizobiales;f__Rhizobiaceae;g__Martelella;s__Martelella mediterranea	medium-quality draft	97.43	1.5	FALSE	FALSE	FALSE	19	5254430	244	IV
OceanDNA-b16107	OceanDNA MAG Catalog (Nishimura and Yoshizawa 2022)	338_1	d__Bacteria;p__Cyanobacteria;c__Cyanobacteriia;o__Cyanobacteriales;f__Nostocaceae;g__Dolichospermum;s__Dolichospermum flosaquae	medium-quality draft	97.33	0.22	FALSE	FALSE	FALSE	19	4200123	241	I
TARA_SAMEA4397174_METAG_KMIHOAAC	Sunagawa et al. 2015 / Salazar et al. 2019 / Ocean Microbiomics Database (Paoli et al. 2022)	540_1	d__Bacteria;p__Proteobacteria;c__Gammaproteobacteria;o__Burkholderiales;f__Nitrosomonadaceae;g__Nitrosomonas;s__	medium-quality draft	94.46	0.31	FALSE	FALSE	FALSE	17	2728757	241	I
OceanDNA-b42832	OceanDNA MAG Catalog (Nishimura and Yoshizawa 2022)	13_0	d__Bacteria;p__Proteobacteria;c__Gammaproteobacteria;o__Thiohalomonadales;f__Thiohalomonadaceae;g__;s__	medium-quality draft	89.5	2.21	FALSE	FALSE	FALSE	17	2341339	239	I
MARD_SAMN08707727_REFG_MMP08707727	Klemetsen et al. 2018 / Ocean Microbiomics Database (Paoli et al. 2022)	622_0	d__Bacteria;p__Proteobacteria;c__Gammaproteobacteria;o__Burkholderiales;f__Nitrosomonadaceae;g__Nitrosomonas;s__Nitrosomonas sp003011925	high-quality draft	100	1.12	TRUE	TRUE	TRUE	20	3751701	239	I
TARA_SAMEA2623295_METAG_GAJCJDBB	Sunagawa et al. 2015 / Salazar et al. 2019 / Ocean Microbiomics Database (Paoli et al. 2022)	144_2	d__Bacteria;p__Proteobacteria;c__Gammaproteobacteria;o__Arenicellales;f__UBA868;g__GCA-2726415;s__	medium-quality draft	84.04	2.03	FALSE	FALSE	FALSE	13	2382346	237	II
OceanDNA-b3385	OceanDNA MAG Catalog (Nishimura and Yoshizawa 2022)	674_1	d__Bacteria;p__Actinobacteriota;c__Actinomycetia;o__Propionibacteriales;f__Nocardioidaceae;g__Nocardioides;s__Nocardioides marinus	medium-quality draft	91.16	0.78	TRUE	FALSE	FALSE	19	3945288	237	I
OceanDNA-b16039	OceanDNA MAG Catalog (Nishimura and Yoshizawa 2022)	327_0	d__Bacteria;p__Cyanobacteria;c__Cyanobacteriia;o__Cyanobacteriales;f__Coleofasciculaceae;g__Moorea;s__	medium-quality draft	96.11	0.56	TRUE	FALSE	FALSE	19	7566629	236	I,IV
HOT208_60m_813G15	OMZ Database (Anstett et al. 2023)	452_137	d__Bacteria;p__Cyanobacteria;c__Cyanobacteriia;o__PCC-6307;f__Cyanobiaceae;g__Prochlorococcus_A;s__Prochlorococcus_A sp002026165	medium-quality draft	84.21	1.28	FALSE	TRUE	TRUE	16	1405143	236	I
OceanDNA-b44268	OceanDNA MAG Catalog (Nishimura and Yoshizawa 2022)	152_0	d__Bacteria;p__Proteobacteria;c__Gammaproteobacteria;o__GCF-002020875;f__GCF-002020875;g__Thiopontia;s__	medium-quality draft	96.24	1.37	FALSE	FALSE	FALSE	18	2409014	235	I,II
OceanDNA-b21628	OceanDNA MAG Catalog (Nishimura and Yoshizawa 2022)	3_0	d__Bacteria;p__Patescibacteria;c__Gracilibacteria;o__UBA1369;f__UBA12473;g__JABJMC01;s__	medium-quality draft	79.21	2.09	TRUE	FALSE	FALSE	17	1370719	235	II_III
MARD_SAMN02261354_REFG_MMP02261354	Klemetsen et al. 2018 / Ocean Microbiomics Database (Paoli et al. 2022)	325_0	d__Bacteria;p__Cyanobacteria;c__Cyanobacteriia;o__Cyanobacteriales;f__Xenococcaceae;g__Xenococcus;s__Xenococcus sp000332055	medium-quality draft	99.78	0.22	FALSE	TRUE	TRUE	19	5929641	234	I
OceanDNA-b30703	OceanDNA MAG Catalog (Nishimura and Yoshizawa 2022)	665_1	d__Bacteria;p__Proteobacteria;c__Alphaproteobacteria;o__Rhodobacterales;f__Rhodobacteraceae;g__UBA5972;s__UBA5972 sp002430125	medium-quality draft	97.29	0.23	FALSE	FALSE	FALSE	17	3252648	234	II
OceanDNA-b42831	OceanDNA MAG Catalog (Nishimura and Yoshizawa 2022)	187_1	d__Bacteria;p__Proteobacteria;c__Gammaproteobacteria;o__RBG-16-57-12;f__RBG-16-57-12;g__;s__	medium-quality draft	94.1	1.57	FALSE	FALSE	FALSE	17	3104754	233	I
OceanDNA-b43110	OceanDNA MAG Catalog (Nishimura and Yoshizawa 2022)	215_2	d__Bacteria;p__Proteobacteria;c__Gammaproteobacteria;o__PS1;f__Thioglobaceae;g__Pseudothioglobus;s__Pseudothioglobus sp905620445	medium-quality draft	77.35	3.28	FALSE	FALSE	FALSE	11	1103089	233	I
TARA_SAMEA4397215_METAG_NEFFHGEF	Sunagawa et al. 2015 / Salazar et al. 2019 / Ocean Microbiomics Database (Paoli et al. 2022)	792_0	d__Bacteria;p__Proteobacteria;c__Gammaproteobacteria;o__GCA-001735895;f__GCA-001735895;g__GCA-001735895;s__	medium-quality draft	93.75	3.01	TRUE	FALSE	FALSE	17	4416517	233	I
OceanDNA-b23131	OceanDNA MAG Catalog (Nishimura and Yoshizawa 2022)	106_1	d__Bacteria;p__Planctomycetota;c__UBA8108;o__UBA1146;f__UBA1146;g__UBA12191;s__UBA12191 sp003540375	medium-quality draft	92.95	0.1	TRUE	FALSE	FALSE	16	2804397	232	IV
MARD_SAMEA3214536_REFG_MMP3214536	Klemetsen et al. 2018 / Ocean Microbiomics Database (Paoli et al. 2022)	237_0	d__Bacteria;p__Proteobacteria;c__Gammaproteobacteria;o__PS1;f__Thioglobaceae;g__Thiodubiliella;s__Thiodubiliella sp001298715	medium-quality draft	90.54	0	TRUE	FALSE	TRUE	16	1625936	229	I
OceanDNA-b22059	OceanDNA MAG Catalog (Nishimura and Yoshizawa 2022)	99_1	d__Bacteria;p__Planctomycetota;c__Brocadiae;o__Brocadiales;f__Scalinduaceae;g__Scalindua;s__Scalindua sp018670825	medium-quality draft	94.32	3.48	FALSE	FALSE	FALSE	19	5112647	229	IV
MARD_SAMN08470889_REFG_MMP08470889	Klemetsen et al. 2018 / Ocean Microbiomics Database (Paoli et al. 2022)	337_0	d__Bacteria;p__Cyanobacteria;c__Cyanobacteriia;o__Cyanobacteriales;f__Microcystaceae_A;g__Crocosphaera;s__Crocosphaera sp003013815	medium-quality draft	99.13	1.09	FALSE	TRUE	TRUE	19	5603048	227	I
OceanDNA-b16719	OceanDNA MAG Catalog (Nishimura and Yoshizawa 2022)	400_1	d__Bacteria;p__Cyanobacteria;c__Cyanobacteriia;o__PCC-6307;f__Cyanobiaceae;g__MW101C3;s__	medium-quality draft	94.29	1.22	FALSE	FALSE	FALSE	18	2945556	227	I
OceanDNA-b13546	OceanDNA MAG Catalog (Nishimura and Yoshizawa 2022)	576_1	d__Bacteria;p__Chloroflexota;c__Anaerolineae;o__Anaerolineales;f__EnvOPS12;g__Desulfolinea;s__Desulfolinea sp018645405	medium-quality draft	94.55	2.73	TRUE	FALSE	TRUE	20	4252681	227	IV
OC6_4000m_MAG_318	OC1703A (PRJNA1054206)	204_0	d__Bacteria;p__Proteobacteria;c__Gammaproteobacteria;o__PS1;f__Thioglobaceae;g__DUCF01;s__	medium-quality draft	83.77	1.32	FALSE	FALSE	FALSE	11	1303038	225	II
MALA_SAMN05422163_METAG_GEDEEMDE	Acinas et al. 2021 / Ocean Microbiomics Database (Paoli et al. 2022)	210_1	d__Bacteria;p__Proteobacteria;c__Gammaproteobacteria;o__PS1;f__Thioglobaceae;g__Pseudothioglobus;s__	medium-quality draft	85.21	1.46	TRUE	TRUE	TRUE	11	1486490	224	II
TARA_SAMEA2623513_METAG_JEHEGMBA	Sunagawa et al. 2015 / Salazar et al. 2019 / Ocean Microbiomics Database (Paoli et al. 2022)	755_1	d__Bacteria;p__Proteobacteria;c__Gammaproteobacteria;o__Nevskiales;f__Salinisphaeraceae;g__Salinisphaera;s__Salinisphaera sp017744135	medium-quality draft	92.58	3.32	FALSE	FALSE	FALSE	17	3221591	221	I
MARD_SAMN08969185_REFG_MMP08969185	Klemetsen et al. 2018 / Ocean Microbiomics Database (Paoli et al. 2022)	710_0	d__Bacteria;p__Proteobacteria;c__Alphaproteobacteria;o__Rhodobacterales;f__Rhodobacteraceae;g__Fluviibacterium;s__Fluviibacterium sp003254465	high-quality draft	99.7	0.3	TRUE	TRUE	TRUE	20	4597081	220	I,IV
OceanDNA-b3152	OceanDNA MAG Catalog (Nishimura and Yoshizawa 2022)	630_4	d__Bacteria;p__Actinobacteriota;c__Actinomycetia;o__Nanopelagicales;f__S36-B12;g__S36-B12;s__S36-B12 sp002694095	medium-quality draft	88.98	0.54	FALSE	FALSE	FALSE	20	1883670	217	IV
OceanDNA-b16119	OceanDNA MAG Catalog (Nishimura and Yoshizawa 2022)	323_0	d__Bacteria;p__Cyanobacteria;c__Cyanobacteriia;o__Cyanobacteriales;f__SIO1D9;g__;s__	medium-quality draft	96.44	0.59	FALSE	FALSE	FALSE	20	6005288	216	I
TARA_SAMEA2622652_METAG_PCCKKEDJ	Sunagawa et al. 2015 / Salazar et al. 2019 / Ocean Microbiomics Database (Paoli et al. 2022)	359_1	d__Bacteria;p__Proteobacteria;c__Alphaproteobacteria;o__Rhodobacterales;f__Rhodobacteraceae;g__CACIJG01;s__	medium-quality draft	60.2	1.77	TRUE	FALSE	FALSE	8	956871	216	I
TARA_SAMEA2620097_METAG_FKJBCPMC	Sunagawa et al. 2015 / Salazar et al. 2019 / Ocean Microbiomics Database (Paoli et al. 2022)	31_0	d__Archaea;p__Nanoarchaeota;c__Nanoarchaeia;o__SCGC-AAA011-G17;f__GW2011-AR17;g__JABHZQ01;s__	medium-quality draft	55.49	3.74	TRUE	FALSE	FALSE	12	709143	213	III_B
OceanDNA-b2720	OceanDNA MAG Catalog (Nishimura and Yoshizawa 2022)	155_1	d__Bacteria;p__Actinobacteriota;c__Actinomycetia;o__Actinomycetales;f__Microbacteriaceae;g__Pontimonas;s__Pontimonas sp017852615	medium-quality draft	90.12	2.36	FALSE	FALSE	FALSE	18	1346365	212	IV
HOT208_60m_808G21	OMZ Database (Anstett et al. 2023)	452_69	d__Bacteria;p__Cyanobacteria;c__Cyanobacteriia;o__PCC-6307;f__Cyanobiaceae;g__Prochlorococcus_A;s__Prochlorococcus_A sp002026015	medium-quality draft	80.41	1.71	TRUE	TRUE	TRUE	16	1270807	212	I
OceanDNA-b33431	OceanDNA MAG Catalog (Nishimura and Yoshizawa 2022)	749_0	d__Bacteria;p__Proteobacteria;c__Gammaproteobacteria;o__Burkholderiales;f__Burkholderiaceae;g__RFXW01;s__	medium-quality draft	93.1	2.5	TRUE	FALSE	FALSE	16	1972455	212	I
OceanDNA-b38434	OceanDNA MAG Catalog (Nishimura and Yoshizawa 2022)	272_1	d__Bacteria;p__Proteobacteria;c__Gammaproteobacteria;o__Pseudomonadales;f__Litoricolaceae;g__HIMB30;s__HIMB30 sp000227525	medium-quality draft	93.55	2.28	FALSE	FALSE	FALSE	15	1688229	209	I
TARA_SAMEA4397983_METAG_KKNGNCJE	Sunagawa et al. 2015 / Salazar et al. 2019 / Ocean Microbiomics Database (Paoli et al. 2022)	205_1	d__Bacteria;p__Proteobacteria;c__Gammaproteobacteria;o__PS1;f__Thioglobaceae;g__DUCF01;s__	medium-quality draft	83.49	2.69	FALSE	FALSE	FALSE	11	1217448	206	II
OceanDNA-b2947	OceanDNA MAG Catalog (Nishimura and Yoshizawa 2022)	202_0	d__Bacteria;p__Actinobacteriota;c__Actinomycetia;o__Nanopelagicales;f__AcAMD-5;g__ATZT02;s__	medium-quality draft	79.51	1.8	TRUE	FALSE	FALSE	16	1202295	205	IV
OceanDNA-b32661	OceanDNA MAG Catalog (Nishimura and Yoshizawa 2022)	352_1	d__Bacteria;p__Proteobacteria;c__Alphaproteobacteria;o__UBA2966;f__UBA2966;g__JABILA01;s__JABILA01 sp018654745	medium-quality draft	96.74	0.45	FALSE	FALSE	FALSE	16	5116069	205	II
OceanDNA-b35751	OceanDNA MAG Catalog (Nishimura and Yoshizawa 2022)	150_1	d__Bacteria;p__Proteobacteria;c__Gammaproteobacteria;o__GCF-002020875;f__GCF-002020875;g__Thiopontia;s__Thiopontia sp013349825	medium-quality draft	100	0	TRUE	FALSE	FALSE	19	2914835	202	II
OceanDNA-b16212	OceanDNA MAG Catalog (Nishimura and Yoshizawa 2022)	298_0	d__Bacteria;p__Cyanobacteria;c__Cyanobacteriia;o__Phormidesmiales;f__Phormidesmiaceae;g__Phormidesmis;s__	medium-quality draft	94.43	1.28	FALSE	FALSE	FALSE	19	5231022	201	I
OC6_3000m_MAG_285	OC1703A (PRJNA1054206)	144_7	d__Bacteria;p__Proteobacteria;c__Gammaproteobacteria;o__Arenicellales;f__UBA868;g__GCA-2726415;s__	medium-quality draft	91.46	3.86	TRUE	FALSE	FALSE	17	2671246	199	II
OceanDNA-b43282	OceanDNA MAG Catalog (Nishimura and Yoshizawa 2022)	231_1	d__Bacteria;p__Proteobacteria;c__Gammaproteobacteria;o__PS1;f__Thioglobaceae;g__Thioglobus;s__	medium-quality draft	96.52	1.88	FALSE	FALSE	FALSE	17	1226304	197	II
OceanDNA-b2866	OceanDNA MAG Catalog (Nishimura and Yoshizawa 2022)	785_1	d__Bacteria;p__Actinobacteriota;c__Actinomycetia;o__Mycobacteriales;f__Mycobacteriaceae;g__Mycobacterium;s__Mycobacterium sp018401645	medium-quality draft	97.91	0.94	FALSE	FALSE	FALSE	19	3278495	197	I
OceanDNA-b44762	OceanDNA MAG Catalog (Nishimura and Yoshizawa 2022)	110_1	d__Bacteria;p__SAR324;c__SAR324;o__SAR324;f__NAC60-12;g__Arctic96AD-7;s__Arctic96AD-7 sp014381795	medium-quality draft	90.33	0	TRUE	FALSE	FALSE	18	2883537	195	I
BGEO_SAMN07136678_METAG_OLKDKPNE	Biller et al. 2018 / Ocean Microbiomics Database (Paoli et al. 2022)	267_3	d__Bacteria;p__Proteobacteria;c__Gammaproteobacteria;o__Burkholderiales;f__Nitrosomonadaceae;g__GCA-2721545;s__	medium-quality draft	70.89	0.16	FALSE	FALSE	TRUE	11	1058860	194	I
OceanDNA-b16118	OceanDNA MAG Catalog (Nishimura and Yoshizawa 2022)	322_0	d__Bacteria;p__Cyanobacteria;c__Cyanobacteriia;o__Cyanobacteriales;f__SIO1D9;g__;s__	medium-quality draft	92.78	0.78	FALSE	FALSE	FALSE	20	5156498	194	I
MARD_SAMN04488026_REFG_MMP04488026	Klemetsen et al. 2018 / Ocean Microbiomics Database (Paoli et al. 2022)	705_0	d__Bacteria;p__Proteobacteria;c__Alphaproteobacteria;o__Rhodobacterales;f__Rhodobacteraceae;g__Tropicimonas;s__Tropicimonas lutimaris	high-quality draft	99.15	2.21	TRUE	TRUE	TRUE	20	5811514	193	I,IV
OceanDNA-b43371	OceanDNA MAG Catalog (Nishimura and Yoshizawa 2022)	230_1	d__Bacteria;p__Proteobacteria;c__Gammaproteobacteria;o__PS1;f__Thioglobaceae;g__Thioglobus;s__Thioglobus sp018644675	medium-quality draft	96.65	0.51	FALSE	FALSE	TRUE	16	1312032	192	II
OceanDNA-b16707	OceanDNA MAG Catalog (Nishimura and Yoshizawa 2022)	387_1	d__Bacteria;p__Cyanobacteria;c__Cyanobacteriia;o__PCC-6307;f__Cyanobiaceae;g__Synechococcus_D;s__	medium-quality draft	95.88	1.68	FALSE	FALSE	FALSE	19	1924123	192	I
TARA_SAMEA2623426_METAG_LGAMDCOL	Sunagawa et al. 2015 / Salazar et al. 2019 / Ocean Microbiomics Database (Paoli et al. 2022)	406_2	d__Bacteria;p__Cyanobacteria;c__Cyanobacteriia;o__PCC-6307;f__Cyanobiaceae;g__RCC307;s__RCC307 sp012270465	medium-quality draft	76.31	0.54	FALSE	FALSE	FALSE	14	1438329	192	I
OceanDNA-b33279	OceanDNA MAG Catalog (Nishimura and Yoshizawa 2022)	767_0	d__Bacteria;p__Proteobacteria;c__Gammaproteobacteria;o__Burkholderiales;f__Burkholderiaceae;g__RFTU01;s__	medium-quality draft	74.48	2.85	FALSE	FALSE	FALSE	16	2114671	192	I
BGEO_SAMN07136961_METAG_ECBPNOCI	Biller et al. 2018 / Ocean Microbiomics Database (Paoli et al. 2022)	92_0	d__Bacteria;p__Marinisomatota;c__Marinisomatia;o__Marinisomatales;f__TCS55;g__TMED108;s__	medium-quality draft	75.74	5.49	FALSE	FALSE	FALSE	11	1424881	192	IV
MARD_SAMN09228018_REFG_MMP09228018	Klemetsen et al. 2018 / Ocean Microbiomics Database (Paoli et al. 2022)	712_0	d__Bacteria;p__Proteobacteria;c__Alphaproteobacteria;o__Rhodobacterales;f__Rhodobacteraceae;g__Amaricoccus;s__Amaricoccus sp003258405	high-quality draft	100	1.1	TRUE	TRUE	TRUE	20	4370303	190	I
MARD_SAMN09932322_REFG_MMP09932322	Klemetsen et al. 2018 / Ocean Microbiomics Database (Paoli et al. 2022)	589_0	d__Bacteria;p__Firmicutes;c__Bacilli;o__Bacillales;f__Bacillaceae_H;g__Priestia;s__Priestia flexa	high-quality draft	99.43	0.15	TRUE	TRUE	TRUE	18	3463842	189	IV
TARA_SAMEA2623314_METAG_AOGIDMAE	Sunagawa et al. 2015 / Salazar et al. 2019 / Ocean Microbiomics Database (Paoli et al. 2022)	22_0	d__Archaea;p__Nanoarchaeota;c__Nanoarchaeia;o__Woesearchaeales;f__GW2011-AR4;g__JACPJP01;s__	medium-quality draft	82.01	5.61	TRUE	FALSE	FALSE	18	1050272	186	III_B
OceanDNA-b28261	OceanDNA MAG Catalog (Nishimura and Yoshizawa 2022)	381_3	d__Bacteria;p__Proteobacteria;c__Alphaproteobacteria;o__Rhodobacterales;f__Rhodobacteraceae;g__CACIIZ01;s__	medium-quality draft	67.98	0.67	FALSE	FALSE	FALSE	8	1340992	185	I
OceanDNA-b42835	OceanDNA MAG Catalog (Nishimura and Yoshizawa 2022)	241_0	d__Bacteria;p__Proteobacteria;c__Gammaproteobacteria;o__PS1;f__Thioglobaceae;g__;s__	medium-quality draft	86.64	3.7	FALSE	FALSE	FALSE	14	1153606	183	I
OceanDNA-b35769	OceanDNA MAG Catalog (Nishimura and Yoshizawa 2022)	6_1	d__Bacteria;p__Proteobacteria;c__Gammaproteobacteria;o__GCA-2400775;f__GCA-2400775;g__;s__	medium-quality draft	95.16	0.59	TRUE	FALSE	FALSE	19	2561986	182	I
OceanDNA-b38471	OceanDNA MAG Catalog (Nishimura and Yoshizawa 2022)	271_1	d__Bacteria;p__Proteobacteria;c__Gammaproteobacteria;o__Pseudomonadales;f__Litoricolaceae;g__HIMB30;s__HIMB30 sp002691485	medium-quality draft	93.93	2.04	FALSE	FALSE	FALSE	17	1835529	181	I
OceanDNA-b27573	OceanDNA MAG Catalog (Nishimura and Yoshizawa 2022)	713_1	d__Bacteria;p__Proteobacteria;c__Alphaproteobacteria;o__Rhodobacterales;f__Rhodobacteraceae;g__;s__	medium-quality draft	79.31	0	FALSE	FALSE	FALSE	18	3819102	181	I
TARA_SAMEA2623295_METAG_OEELFJLO	Sunagawa et al. 2015 / Salazar et al. 2019 / Ocean Microbiomics Database (Paoli et al. 2022)	143_1	d__Bacteria;p__Proteobacteria;c__Gammaproteobacteria;o__Arenicellales;f__UBA868;g__GCA-2726415;s__GCA-2726415 sp002726415	medium-quality draft	93.9	3.05	FALSE	FALSE	FALSE	12	2637146	180	II
OceanDNA-b43054	OceanDNA MAG Catalog (Nishimura and Yoshizawa 2022)	220_1	d__Bacteria;p__Proteobacteria;c__Gammaproteobacteria;o__PS1;f__Thioglobaceae;g__Pseudothioglobus;s__	medium-quality draft	50	0	TRUE	FALSE	FALSE	4	939525	180	I
OceanDNA-b43276	OceanDNA MAG Catalog (Nishimura and Yoshizawa 2022)	217_1	d__Bacteria;p__Proteobacteria;c__Gammaproteobacteria;o__PS1;f__Thioglobaceae;g__Pseudothioglobus;s__Pseudothioglobus sp002711905	medium-quality draft	86.91	0.46	TRUE	FALSE	FALSE	17	1526107	179	I
GCA_030749455.1_ASM3074945v1_genomic	other	647_1	d__Bacteria;p__Proteobacteria;c__Alphaproteobacteria;o__Rhodospirillales;f__2-02-FULL-58-16;g__GCA-2686765;s__GCA-2686765 sp013349695	medium-quality draft	95.15	3.9	FALSE	FALSE	FALSE	18	2735198	179	II
metabat2.46.contigs	other	218_1	d__Bacteria;p__Proteobacteria;c__Gammaproteobacteria;o__PS1;f__Thioglobaceae;g__Pseudothioglobus;s__Pseudothioglobus sp902513495	medium-quality draft	85.91	2.27	FALSE	FALSE	FALSE	17	1523320	175	II
BGEO_SAMN07136582_METAG_AFBCFJGA	Biller et al. 2018 / Ocean Microbiomics Database (Paoli et al. 2022)	536_1	d__Bacteria;p__Proteobacteria;c__Gammaproteobacteria;o__UBA11654;f__UBA11654;g__CACPJA01;s__	medium-quality draft	69.61	0.3	FALSE	FALSE	FALSE	13	1294762	175	II
OceanDNA-a1392	OceanDNA MAG Catalog (Nishimura and Yoshizawa 2022)	25_1	d__Archaea;p__Nanoarchaeota;c__Nanoarchaeia;o__Woesearchaeales;f__JACPBV01;g__;s__	medium-quality draft	74.17	0	TRUE	FALSE	FALSE	18	1007554	174	IV
OceanDNA-a1175	OceanDNA MAG Catalog (Nishimura and Yoshizawa 2022)	551_1	d__Archaea;p__Nanoarchaeota;c__Nanoarchaeia;o__SCGC-AAA011-G17;f__GW2011-AR17;g__JABHYY01;s__	medium-quality draft	68.85	2.8	TRUE	FALSE	FALSE	13	715855	174	II_III
BGEO_SAMN07136708_METAG_NLOEKJNE	Biller et al. 2018 / Ocean Microbiomics Database (Paoli et al. 2022)	223_1	d__Bacteria;p__Proteobacteria;c__Gammaproteobacteria;o__PS1;f__Thioglobaceae;g__Pseudothioglobus;s__	medium-quality draft	81.62	0.17	FALSE	FALSE	FALSE	6	1372871	173	I
TARA_SAMEA2623463_METAG_JILLCGBA	Sunagawa et al. 2015 / Salazar et al. 2019 / Ocean Microbiomics Database (Paoli et al. 2022)	734_1	d__Bacteria;p__Proteobacteria;c__Alphaproteobacteria;o__Rhodobacterales;f__Rhodobacteraceae;g__Thioclava;s__Thioclava sediminum	medium-quality draft	98.15	1.29	FALSE	FALSE	FALSE	17	4062894	172	I
TARA_SAMEA4396496_METAG_PFACBJFH	Sunagawa et al. 2015 / Salazar et al. 2019 / Ocean Microbiomics Database (Paoli et al. 2022)	394_1	d__Bacteria;p__Cyanobacteria;c__Cyanobacteriia;o__PCC-6307;f__Cyanobiaceae;g__Synechococcus_E;s__Synechococcus_E sp000012505	medium-quality draft	90.1	0.95	FALSE	FALSE	FALSE	18	1655109	171	I
MARD_SAMN04508135_REFG_MMP04508135	Klemetsen et al. 2018 / Ocean Microbiomics Database (Paoli et al. 2022)	627_0	d__Bacteria;p__Cyanobacteria;c__Cyanobacteriia;o__Cyanobacteriales;f__Geitlerinemaceae;g__Phormidium_A;s__Phormidium_A willei_A	medium-quality draft	88.92	5.42	FALSE	FALSE	FALSE	18	4600567	171	I
OceanDNA-b16629	OceanDNA MAG Catalog (Nishimura and Yoshizawa 2022)	398_3	d__Bacteria;p__Cyanobacteria;c__Cyanobacteriia;o__PCC-6307;f__Cyanobiaceae;g__Synechococcus_C;s__Synechococcus_C sp002500205	medium-quality draft	94.25	0.27	FALSE	FALSE	FALSE	18	1937562	170	I
MARD_SAMD00000021_REFG_MMP00000021	Klemetsen et al. 2018 / Ocean Microbiomics Database (Paoli et al. 2022)	599_0	d__Bacteria;p__Firmicutes;c__Bacilli;o__Bacillales_B;f__DSM-18226;g__Neobacillus;s__Neobacillus niacini_A	medium-quality draft	99.39	5.6	TRUE	TRUE	TRUE	20	6372252	170	IV
OceanDNA-b33388	OceanDNA MAG Catalog (Nishimura and Yoshizawa 2022)	621_1	d__Bacteria;p__Proteobacteria;c__Gammaproteobacteria;o__Burkholderiales;f__Burkholderiaceae;g__Massilia;s__	medium-quality draft	93.38	0.96	FALSE	FALSE	FALSE	18	5171983	170	I
OceanDNA-b44191	OceanDNA MAG Catalog (Nishimura and Yoshizawa 2022)	278_1	d__Bacteria;p__Proteobacteria;c__Gammaproteobacteria;o__UBA4575;f__UBA4575;g__UBA1858;s__	medium-quality draft	93.28	2.02	FALSE	FALSE	FALSE	18	2005409	169	IV
GCA_030747005.1_ASM3074700v1_genomic	other	109_1	d__Bacteria;p__SAR324;c__SAR324;o__SAR324;f__NAC60-12;g__Arctic96AD-7;s__Arctic96AD-7 sp002685535	medium-quality draft	91.68	0	FALSE	FALSE	TRUE	18	2840120	168	I
OceanDNA-b2939	OceanDNA MAG Catalog (Nishimura and Yoshizawa 2022)	201_1	d__Bacteria;p__Actinobacteriota;c__Actinomycetia;o__Nanopelagicales;f__AcAMD-5;g__ATZT02;s__	medium-quality draft	87.94	1.5	TRUE	FALSE	TRUE	19	1312599	168	IV
MARD_SAMN02671364_SAGS_MMP02671364	Klemetsen et al. 2018 / Ocean Microbiomics Database (Paoli et al. 2022)	452_77	d__Bacteria;p__Cyanobacteria;c__Cyanobacteriia;o__PCC-6307;f__Cyanobiaceae;g__Prochlorococcus_A;s__Prochlorococcus_A sp000635015	medium-quality draft	94.63	0	FALSE	TRUE	TRUE	19	1589855	167	I
MARD_SAMN05216207_REFG_MMP05216207	Klemetsen et al. 2018 / Ocean Microbiomics Database (Paoli et al. 2022)	675_0	d__Bacteria;p__Actinobacteriota;c__Actinomycetia;o__Mycobacteriales;f__Pseudonocardiaceae;g__Pseudonocardia;s__Pseudonocardia ammonioxydans	medium-quality draft	99.4	2.72	TRUE	FALSE	FALSE	20	7361511	167	I
OceanDNA-b42884	OceanDNA MAG Catalog (Nishimura and Yoshizawa 2022)	236_1	d__Bacteria;p__Proteobacteria;c__Gammaproteobacteria;o__PS1;f__Thioglobaceae;g__SUP05;s__SUP05 sp000205985	medium-quality draft	95.75	1.16	FALSE	FALSE	FALSE	19	1278176	166	II
OceanDNA-b43141	OceanDNA MAG Catalog (Nishimura and Yoshizawa 2022)	216_2	d__Bacteria;p__Proteobacteria;c__Gammaproteobacteria;o__PS1;f__Thioglobaceae;g__Pseudothioglobus;s__Pseudothioglobus aerophilus	medium-quality draft	90.76	0.99	TRUE	FALSE	FALSE	17	1425869	165	I
OceanDNA-b35371	OceanDNA MAG Catalog (Nishimura and Yoshizawa 2022)	248_0	d__Bacteria;p__Proteobacteria;c__Gammaproteobacteria;o__GCA-001735895;f__GCA-001735895;g__;s__	medium-quality draft	63.79	0	TRUE	FALSE	FALSE	16	3486867	164	I,II
OceanDNA-b16037	OceanDNA MAG Catalog (Nishimura and Yoshizawa 2022)	319_1	d__Bacteria;p__Cyanobacteria;c__Cyanobacteriia;o__Cyanobacteriales;f__SIO1D9;g__;s__	medium-quality draft	99.15	1.33	FALSE	FALSE	FALSE	20	6114846	163	I
TARA_SAMEA4397295_METAG_NFMMNHJF	Sunagawa et al. 2015 / Salazar et al. 2019 / Ocean Microbiomics Database (Paoli et al. 2022)	612_1	d__Bacteria;p__Proteobacteria;c__Gammaproteobacteria;o__Ga0077536;f__Ga0077536;g__UBA11873;s__	medium-quality draft	97.29	4.82	FALSE	FALSE	FALSE	19	5859877	163	I
OceanDNA-b33392	OceanDNA MAG Catalog (Nishimura and Yoshizawa 2022)	765_0	d__Bacteria;p__Proteobacteria;c__Gammaproteobacteria;o__Burkholderiales;f__Burkholderiaceae;g__Pelomonas;s__	medium-quality draft	93.65	1.4	FALSE	FALSE	FALSE	18	4442007	162	I
OceanDNA-b44184	OceanDNA MAG Catalog (Nishimura and Yoshizawa 2022)	246_0	d__Bacteria;p__Proteobacteria;c__Gammaproteobacteria;o__UBA4575;f__UBA4575;g__UBA1858;s__	medium-quality draft	88.36	3.99	FALSE	FALSE	FALSE	12	1755358	161	IV
TARA_SAMEA2620035_METAG_LBPLCHEF	Sunagawa et al. 2015 / Salazar et al. 2019 / Ocean Microbiomics Database (Paoli et al. 2022)	640_1	d__Bacteria;p__Proteobacteria;c__Alphaproteobacteria;o__Rhodospirillales;f__Casp-alpha2;g__Casp-alpha2;s__Casp-alpha2 sp002686255	medium-quality draft	96.27	0.5	FALSE	FALSE	FALSE	17	2483527	161	I
TARA_SAMEA2622119_METAG_JBDMJLHN	Sunagawa et al. 2015 / Salazar et al. 2019 / Ocean Microbiomics Database (Paoli et al. 2022)	229_0	d__Bacteria;p__Proteobacteria;c__Alphaproteobacteria;o__HIMB59;f__HIMB59;g__HIMB59;s__	medium-quality draft	50.99	1.81	FALSE	FALSE	FALSE	7	709892	159	IV
MARD_SAMN04589240_REFG_MMP04589240	Klemetsen et al. 2018 / Ocean Microbiomics Database (Paoli et al. 2022)	602_1	d__Bacteria;p__Firmicutes;c__Bacilli;o__Bacillales_B;f__Bacillaceae_B;g__Rossellomorea;s__Rossellomorea enclensis	high-quality draft	99.43	2.65	TRUE	TRUE	TRUE	20	4500626	159	IV
OceanDNA-a1146	OceanDNA MAG Catalog (Nishimura and Yoshizawa 2022)	84_0	d__Archaea;p__Nanoarchaeota;c__Nanoarchaeia;o__SCGC-AAA011-G17;f__PNOQ01;g__JABIBT01;s__	medium-quality draft	66.61	2.34	TRUE	FALSE	FALSE	18	620341	159	III_B
GCA_030740765.1_ASM3074076v1_genomic	other	23_1	d__Archaea;p__Thermoplasmatota;c__EX4484-6;o__;f__;g__;s__	high-quality draft	94.8	4.4	TRUE	TRUE	TRUE	20	3585932	158	III_UNK
OceanDNA-b16201	OceanDNA MAG Catalog (Nishimura and Yoshizawa 2022)	291_1	d__Bacteria;p__Cyanobacteria;c__Cyanobacteriia;o__Phormidesmiales;f__Phormidesmiaceae;g__Leptothoe;s__	medium-quality draft	97.28	0.68	FALSE	FALSE	FALSE	18	5231934	158	I
OceanDNA-b3150	OceanDNA MAG Catalog (Nishimura and Yoshizawa 2022)	629_1	d__Bacteria;p__Actinobacteriota;c__Actinomycetia;o__Nanopelagicales;f__S36-B12;g__S36-B12;s__	medium-quality draft	82.55	1.32	TRUE	FALSE	FALSE	18	1962733	157	IV
OceanDNA-b42863	OceanDNA MAG Catalog (Nishimura and Yoshizawa 2022)	206_1	d__Bacteria;p__Proteobacteria;c__Gammaproteobacteria;o__PS1;f__Thioglobaceae;g__DUCF01;s__	medium-quality draft	85.56	1.1	FALSE	FALSE	FALSE	16	1300926	156	II
TARA_SAMEA2622568_METAG_OHMOJBNK	Sunagawa et al. 2015 / Salazar et al. 2019 / Ocean Microbiomics Database (Paoli et al. 2022)	343_2	d__Archaea;p__Thermoproteota;c__Nitrososphaeria;o__Nitrososphaerales;f__UBA57;g__;s__	medium-quality draft	85.36	0	TRUE	FALSE	FALSE	19	886695	156	III_A
TARA_SAMEA2621779_METAG_BFIFFBPD	Sunagawa et al. 2015 / Salazar et al. 2019 / Ocean Microbiomics Database (Paoli et al. 2022)	397_1	d__Bacteria;p__Cyanobacteria;c__Cyanobacteriia;o__PCC-6307;f__Cyanobiaceae;g__Synechococcus_C;s__Synechococcus_C sp003210315	medium-quality draft	93.75	0.85	FALSE	FALSE	FALSE	18	2287720	156	I
BGEO_SAMN07136487_METAG_IOBPBLHK	Biller et al. 2018 / Ocean Microbiomics Database (Paoli et al. 2022)	216_3	d__Bacteria;p__Proteobacteria;c__Gammaproteobacteria;o__PS1;f__Thioglobaceae;g__Pseudothioglobus;s__Pseudothioglobus sp905182815	medium-quality draft	82	0.37	FALSE	FALSE	FALSE	11	1325010	155	I
TARA_SAMEA4398150_METAG_NCKHLIJD	Sunagawa et al. 2015 / Salazar et al. 2019 / Ocean Microbiomics Database (Paoli et al. 2022)	267_4	d__Bacteria;p__Proteobacteria;c__Gammaproteobacteria;o__Burkholderiales;f__Nitrosomonadaceae;g__GCA-2721545;s__GCA-2721545 sp905612245	medium-quality draft	81.36	0.48	TRUE	FALSE	FALSE	16	1209537	155	I
OceanDNA-b16709	OceanDNA MAG Catalog (Nishimura and Yoshizawa 2022)	386_1	d__Bacteria;p__Cyanobacteria;c__Cyanobacteriia;o__PCC-6307;f__Cyanobiaceae;g__Synechococcus_D;s__Synechococcus_D lacustris	medium-quality draft	93.8	0.95	TRUE	FALSE	FALSE	18	1886920	155	I
TARA_SAMEA2623116_METAG_MLHPBBMM	Sunagawa et al. 2015 / Salazar et al. 2019 / Ocean Microbiomics Database (Paoli et al. 2022)	395_1	d__Bacteria;p__Cyanobacteria;c__Cyanobacteriia;o__PCC-6307;f__Cyanobiaceae;g__Synechococcus_C;s__Synechococcus_C sp003210755	medium-quality draft	94.69	1.09	FALSE	FALSE	FALSE	17	2399159	155	I
OC3_1000m_MAG_153	OC1703A (PRJNA1054206)	238_1	d__Bacteria;p__Proteobacteria;c__Gammaproteobacteria;o__PS1;f__Thioglobaceae;g__SZUA-1055;s__SZUA-1055 sp015659815	medium-quality draft	95.42	2.81	FALSE	FALSE	TRUE	17	1501000	154	II
TARA_SAMEA2623426_METAG_EAKNEHMN	Sunagawa et al. 2015 / Salazar et al. 2019 / Ocean Microbiomics Database (Paoli et al. 2022)	360_1	d__Bacteria;p__Proteobacteria;c__Alphaproteobacteria;o__Rhodobacterales;f__Rhodobacteraceae;g__CACIJG01;s__CACIJG01 sp002703515	medium-quality draft	82.41	0.93	FALSE	FALSE	FALSE	15	1487875	154	I
OceanDNA-b28255	OceanDNA MAG Catalog (Nishimura and Yoshizawa 2022)	379_1	d__Bacteria;p__Proteobacteria;c__Alphaproteobacteria;o__Rhodobacterales;f__Rhodobacteraceae;g__CACIIZ01;s__	medium-quality draft	82.43	0.27	FALSE	FALSE	FALSE	12	1350562	154	I
OceanDNA-b27576	OceanDNA MAG Catalog (Nishimura and Yoshizawa 2022)	707_0	d__Bacteria;p__Proteobacteria;c__Alphaproteobacteria;o__Rhodobacterales;f__Rhodobacteraceae;g__;s__	medium-quality draft	94.23	1.91	FALSE	FALSE	FALSE	15	3641587	152	I
MARD_SAMEA3368564_SAGS_MMP3368564	Klemetsen et al. 2018 / Ocean Microbiomics Database (Paoli et al. 2022)	560_0	d__Bacteria;p__Proteobacteria;c__Alphaproteobacteria;o__Pelagibacterales;f__Pelagibacteraceae;g__Pelagibacter;s__Pelagibacter ubique_G	medium-quality draft	70.66	0	TRUE	FALSE	FALSE	10	834822	150	IV
OceanDNA-b44772	OceanDNA MAG Catalog (Nishimura and Yoshizawa 2022)	112_1	d__Bacteria;p__SAR324;c__SAR324;o__SAR324;f__NAC60-12;g__Arctic96AD-7;s__Arctic96AD-7 sp012964265	medium-quality draft	86.22	0	FALSE	FALSE	FALSE	13	2273231	148	I
OceanDNA-b17223	OceanDNA MAG Catalog (Nishimura and Yoshizawa 2022)	128_1	d__Bacteria;p__Gemmatimonadota;c__Gemmatimonadetes;o__Longimicrobiales;f__UBA6960;g__UBA1138;s__	medium-quality draft	87.36	2.2	FALSE	FALSE	FALSE	14	3441055	148	IV
BGEO_SAMN07136483_METAG_CEMEACFK	Biller et al. 2018 / Ocean Microbiomics Database (Paoli et al. 2022)	398_4	d__Bacteria;p__Cyanobacteria;c__Cyanobacteriia;o__PCC-6307;f__Cyanobiaceae;g__Synechococcus_C;s__Synechococcus_C sp014279835	medium-quality draft	97.28	1.99	FALSE	FALSE	FALSE	18	2585428	147	I
OC3_3000m_MAG_264	OC1703A (PRJNA1054206)	203_1	d__Bacteria;p__Proteobacteria;c__Gammaproteobacteria;o__PS1;f__Thioglobaceae;g__DUCF01;s__	medium-quality draft	84.74	1.57	FALSE	FALSE	FALSE	16	1397728	146	II
OceanDNA-b21606	OceanDNA MAG Catalog (Nishimura and Yoshizawa 2022)	341_0	d__Bacteria;p__Patescibacteria;c__Gracilibacteria;o__UBA1369;f__LOWO2-01-FULL-3;g__JABIJZ01;s__JABIJZ01 sp018655275	medium-quality draft	80.69	0.99	TRUE	FALSE	FALSE	16	1115933	145	II_III
OceanDNA-b21823	OceanDNA MAG Catalog (Nishimura and Yoshizawa 2022)	275_1	d__Bacteria;p__Patescibacteria;c__Paceibacteria;o__UBA9983_A;f__UBA918;g__OLB19;s__	medium-quality draft	70.13	0.1	FALSE	FALSE	FALSE	18	824186	144	IV
TARA_SAMEA2620217_METAG_HPEPGKFN	Sunagawa et al. 2015 / Salazar et al. 2019 / Ocean Microbiomics Database (Paoli et al. 2022)	429_1	d__Bacteria;p__Cyanobacteria;c__Cyanobacteriia;o__PCC-6307;f__Cyanobiaceae;g__Prochlorococcus_A;s__	medium-quality draft	84.24	0.45	FALSE	FALSE	FALSE	10	1135901	144	I
GCA_030742655.1_ASM3074265v1_genomic	other	137_1	d__Bacteria;p__Proteobacteria;c__Gammaproteobacteria;o__Arenicellales;f__UBA868;g__UBA12578;s__UBA12578 sp002729195	medium-quality draft	90.75	1.22	FALSE	FALSE	FALSE	15	2065326	143	II
OceanDNA-a1037	OceanDNA MAG Catalog (Nishimura and Yoshizawa 2022)	26_0	d__Archaea;p__Nanoarchaeota;c__Nanoarchaeia;o__Pacearchaeales;f__GW2011-AR1;g__;s__	medium-quality draft	56.67	0.93	TRUE	FALSE	TRUE	13	511229	143	III_Like
TARA_SAMEA2621839_METAG_APLAGKHB	Sunagawa et al. 2015 / Salazar et al. 2019 / Ocean Microbiomics Database (Paoli et al. 2022)	422_2	d__Bacteria;p__Cyanobacteria;c__Cyanobacteriia;o__PCC-6307;f__Cyanobiaceae;g__Synechococcus_C;s__Synechococcus_C sp003209155	medium-quality draft	84.77	0.54	FALSE	FALSE	FALSE	18	1793400	143	I
OceanDNA-b16243	OceanDNA MAG Catalog (Nishimura and Yoshizawa 2022)	401_0	d__Bacteria;p__Cyanobacteria;c__Cyanobacteriia;o__PCC-6307;f__Cyanobiaceae;g__BAIKAL-G1;s__BAIKAL-G1 sp002737305	medium-quality draft	94.7	1.09	TRUE	FALSE	FALSE	19	2084739	142	I
MARD_SAMN08886580_SAGS_MMP08886580	Klemetsen et al. 2018 / Ocean Microbiomics Database (Paoli et al. 2022)	418_0	d__Bacteria;p__Cyanobacteria;c__Cyanobacteriia;o__PCC-6307;f__Cyanobiaceae;g__Synechococcus_E;s__Synechococcus_E sp003211535	medium-quality draft	81.39	0	TRUE	TRUE	TRUE	18	2005017	142	I
OceanDNA-b44876	OceanDNA MAG Catalog (Nishimura and Yoshizawa 2022)	107_1	d__Bacteria;p__SAR324;c__SAR324;o__SAR324;f__NAC60-12;g__Arctic96AD-7;s__Arctic96AD-7 sp001627865	medium-quality draft	91.68	0	FALSE	FALSE	FALSE	17	2999030	141	I
BGEO_SAMN07136512_METAG_DLOLLNKF	Biller et al. 2018 / Ocean Microbiomics Database (Paoli et al. 2022)	222_1	d__Bacteria;p__Proteobacteria;c__Gammaproteobacteria;o__PS1;f__Thioglobaceae;g__Pseudothioglobus;s__Pseudothioglobus sp001628405	medium-quality draft	77.86	0	FALSE	FALSE	FALSE	11	1347097	141	I
TARA_SAMEA4397920_METAG_GFPOHCNM	Sunagawa et al. 2015 / Salazar et al. 2019 / Ocean Microbiomics Database (Paoli et al. 2022)	688_1	d__Bacteria;p__Proteobacteria;c__Alphaproteobacteria;o__Rhizobiales;f__Rhizobiaceae;g__Hoeflea;s__Hoeflea sp902498795	medium-quality draft	97.87	1.32	FALSE	FALSE	FALSE	18	4808846	141	I,IV
OceanDNA-a1030	OceanDNA MAG Catalog (Nishimura and Yoshizawa 2022)	36_1	d__Archaea;p__Nanoarchaeota;c__Nanoarchaeia;o__Pacearchaeales;f__GW2011-AR1;g__JAFCEE01;s__	medium-quality draft	52.49	0	TRUE	FALSE	FALSE	15	555761	140	III_B
GCA_030741055.1_ASM3074105v1_genomic	other	390_1	d__Bacteria;p__Cyanobacteria;c__Cyanobacteriia;o__PCC-6307;f__Cyanobiaceae;g__;s__	medium-quality draft	79.51	1.68	FALSE	FALSE	FALSE	18	1538703	140	I
BGEO_SAMN07136945_METAG_HMPKJKPH	Biller et al. 2018 / Ocean Microbiomics Database (Paoli et al. 2022)	393_1	d__Bacteria;p__Cyanobacteria;c__Cyanobacteriia;o__PCC-6307;f__Cyanobiaceae;g__Synechococcus_E;s__	medium-quality draft	89.42	0.5	FALSE	FALSE	FALSE	17	1810038	140	I
OceanDNA-a1068	OceanDNA MAG Catalog (Nishimura and Yoshizawa 2022)	32_2	d__Archaea;p__Nanoarchaeota;c__Nanoarchaeia;o__Pacearchaeales;f__GW2011-AR1;g__ARS1285;s__	medium-quality draft	58.96	0	FALSE	TRUE	TRUE	16	508786	139	III_Like
BGEO_SAMN07136640_METAG_IFGOEACE	Biller et al. 2018 / Ocean Microbiomics Database (Paoli et al. 2022)	476_5	d__Bacteria;p__Cyanobacteria;c__Cyanobacteriia;o__PCC-6307;f__Cyanobiaceae;g__Prochlorococcus_B;s__Prochlorococcus_B marinus_B	medium-quality draft	95.62	1.23	FALSE	FALSE	FALSE	17	1553752	139	I
OceanDNA-b43405	OceanDNA MAG Catalog (Nishimura and Yoshizawa 2022)	235_1	d__Bacteria;p__Proteobacteria;c__Gammaproteobacteria;o__PS1;f__Thioglobaceae;g__UBA2013;s__UBA2013 sp018648985	medium-quality draft	72.08	1.32	FALSE	FALSE	FALSE	9	939411	137	II
OceanDNA-b36170	OceanDNA MAG Catalog (Nishimura and Yoshizawa 2022)	250_1	d__Bacteria;p__Proteobacteria;c__Gammaproteobacteria;o__Nitrosococcales;f__Methylophagaceae;g__41-12-T18;s__41-12-T18 sp013215805	medium-quality draft	69.63	0.18	TRUE	FALSE	TRUE	20	1255852	137	I
OceanDNA-b16232	OceanDNA MAG Catalog (Nishimura and Yoshizawa 2022)	297_0	d__Bacteria;p__Cyanobacteria;c__Cyanobacteriia;o__Phormidesmiales;f__Phormidesmiaceae;g__Phormidesmis;s__	medium-quality draft	99.18	1.09	FALSE	FALSE	FALSE	19	5385257	137	I
TARA_SAMEA2623390_METAG_ILEAONEP	Sunagawa et al. 2015 / Salazar et al. 2019 / Ocean Microbiomics Database (Paoli et al. 2022)	21_1	d__Archaea;p__Nanoarchaeota;c__Nanoarchaeia;o__Woesearchaeales;f__GCA-2687795;g__GCA-2687795;s__	medium-quality draft	78.77	1.53	TRUE	TRUE	TRUE	18	1034451	136	III_B
MARD_SAMEA3368573_SAGS_MMP3368573	Klemetsen et al. 2018 / Ocean Microbiomics Database (Paoli et al. 2022)	452_93	d__Bacteria;p__Cyanobacteria;c__Cyanobacteriia;o__PCC-6307;f__Cyanobiaceae;g__Prochlorococcus_A;s__Prochlorococcus_A marinus_F	medium-quality draft	87.38	0.27	TRUE	TRUE	FALSE	16	1418374	136	I
MARD_SAMD00028761_REFG_MMP00028761	Klemetsen et al. 2018 / Ocean Microbiomics Database (Paoli et al. 2022)	581_0	d__Bacteria;p__Firmicutes;c__Bacilli;o__Aneurinibacillales;f__Aneurinibacillaceae;g__Aneurinibacillus_A;s__Aneurinibacillus_A tyrosinisolvens	medium-quality draft	96.64	5.9	FALSE	TRUE	TRUE	20	5693818	136	IV
OC5_3000m_MAG_74	OC1703A (PRJNA1054206)	214_2	d__Bacteria;p__Proteobacteria;c__Gammaproteobacteria;o__PS1;f__Thioglobaceae;g__Pseudothioglobus;s__	medium-quality draft	95.23	1.49	TRUE	FALSE	FALSE	19	1488377	135	I
OceanDNA-b513	OceanDNA MAG Catalog (Nishimura and Yoshizawa 2022)	624_0	d__Bacteria;p__Actinobacteriota;c__Acidimicrobiia;o__Acidimicrobiales;f__Ilumatobacteraceae;g__;s__	medium-quality draft	90.6	1.28	TRUE	FALSE	FALSE	19	3896553	135	IV
OceanDNA-b20992	OceanDNA MAG Catalog (Nishimura and Yoshizawa 2022)	786_1	d__Bacteria;p__Myxococcota;c__UBA9042;o__UBA3505;f__UBA3505;g__UBA3505;s__UBA3505 sp002728755	medium-quality draft	90.97	1.94	FALSE	FALSE	FALSE	18	3929187	135	IV
MARD_SAMN05418034_REFG_MMP05418034	Klemetsen et al. 2018 / Ocean Microbiomics Database (Paoli et al. 2022)	544_1	d__Bacteria;p__Proteobacteria;c__Gammaproteobacteria;o__Enterobacterales;f__Vibrionaceae;g__Enterovibrio;s__Enterovibrio norvegicus	high-quality draft	100	0	TRUE	TRUE	TRUE	18	5481424	134	I
GCA_030753575.1_ASM3075357v1_genomic	other	213_0	d__Bacteria;p__Proteobacteria;c__Gammaproteobacteria;o__PS1;f__Thioglobaceae;g__;s__	medium-quality draft	86.73	0.52	TRUE	FALSE	FALSE	17	1596605	132	II
OceanDNA-b16229	OceanDNA MAG Catalog (Nishimura and Yoshizawa 2022)	292_1	d__Bacteria;p__Cyanobacteria;c__Cyanobacteriia;o__Phormidesmiales;f__Phormidesmiaceae;g__Phormidesmis;s__	medium-quality draft	94.5	1.63	FALSE	FALSE	FALSE	19	5610123	132	I
MARD_SAMN08803845_SAGS_MMP08803845	Klemetsen et al. 2018 / Ocean Microbiomics Database (Paoli et al. 2022)	541_0	d__Archaea;p__Halobacteriota;c__Methanonatronarchaeia;o__Methanonatronarchaeales;f__PZKD01;g__PZKD01;s__PZKD01 sp003034855	high-quality draft	94.58	4.58	TRUE	TRUE	TRUE	20	1422753	132	III_A,III_UNK
TARA_SAMEA4397586_METAG_DHHFIEKM	Sunagawa et al. 2015 / Salazar et al. 2019 / Ocean Microbiomics Database (Paoli et al. 2022)	691_1	d__Bacteria;p__Proteobacteria;c__Alphaproteobacteria;o__Rhizobiales;f__Rhizobiaceae;g__Hoeflea;s__	medium-quality draft	98.84	1.26	FALSE	FALSE	FALSE	18	5236455	131	IV
TARA_SAMEA4396941_METAG_HEODMAFM	Sunagawa et al. 2015 / Salazar et al. 2019 / Ocean Microbiomics Database (Paoli et al. 2022)	752_1	d__Bacteria;p__Proteobacteria;c__Gammaproteobacteria;o__Burkholderiales;f__Thiobacillaceae;g__Thiobacillus;s__	medium-quality draft	96.43	1.62	FALSE	FALSE	FALSE	18	2795229	131	I
MARD_SAMN08886584_SAGS_MMP08886584	Klemetsen et al. 2018 / Ocean Microbiomics Database (Paoli et al. 2022)	402_0	d__Bacteria;p__Cyanobacteria;c__Cyanobacteriia;o__PCC-6307;f__Cyanobiaceae;g__Synechococcus_E;s__Synechococcus_E sp003211515	medium-quality draft	68.07	0.14	FALSE	FALSE	TRUE	17	2247766	130	I
TARA_SAMEA2591057_METAG_MGIKKEGI	Sunagawa et al. 2015 / Salazar et al. 2019 / Ocean Microbiomics Database (Paoli et al. 2022)	131_1	d__Bacteria;p__Proteobacteria;c__Alphaproteobacteria;o__UBA1280;f__UBA2136;g__UBA2136;s__UBA2136 sp002689455	medium-quality draft	94.21	1.68	TRUE	TRUE	TRUE	15	1789154	129	IV
OceanDNA-a1072	OceanDNA MAG Catalog (Nishimura and Yoshizawa 2022)	35_0	d__Archaea;p__Nanoarchaeota;c__Nanoarchaeia;o__Pacearchaeales;f__GW2011-AR1;g__ARS1285;s__	medium-quality draft	63.24	0	FALSE	FALSE	FALSE	16	688799	129	III_Like
BGEO_SAMN07136799_METAG_FDMHIEBL	Biller et al. 2018 / Ocean Microbiomics Database (Paoli et al. 2022)	206_2	d__Bacteria;p__Proteobacteria;c__Gammaproteobacteria;o__PS1;f__Thioglobaceae;g__DUCF01;s__	medium-quality draft	95.36	0	FALSE	FALSE	FALSE	15	1708851	128	II
OceanDNA-b43726	OceanDNA MAG Catalog (Nishimura and Yoshizawa 2022)	141_1	d__Bacteria;p__Proteobacteria;c__Gammaproteobacteria;o__Arenicellales;f__UBA868;g__UBA868;s__UBA868 sp002327725	medium-quality draft	94.21	2.13	TRUE	FALSE	FALSE	18	2687098	127	I
OceanDNA-b30747	OceanDNA MAG Catalog (Nishimura and Yoshizawa 2022)	645_0	d__Bacteria;p__Proteobacteria;c__Alphaproteobacteria;o__Rhodospirillales;f__2-02-FULL-58-16_A;g__JABMOQ01;s__JABMOQ01 sp013204045	medium-quality draft	88.31	0.5	FALSE	FALSE	FALSE	17	2128832	127	II
GCA_030748875.1_ASM3074887v1_genomic	other	212_1	d__Bacteria;p__Proteobacteria;c__Gammaproteobacteria;o__PS1;f__Thioglobaceae;g__;s__	medium-quality draft	70.86	5.24	TRUE	FALSE	TRUE	14	1404814	126	II
OC5_3000m_MAG_194	OC1703A (PRJNA1054206)	347_4	d__Archaea;p__Thermoproteota;c__Nitrososphaeria;o__Nitrososphaerales;f__UBA57;g__UBA57;s__UBA57 sp002494565	high-quality draft	98.06	0	TRUE	TRUE	TRUE	19	860855	126	III_A
OceanDNA-a1119	OceanDNA MAG Catalog (Nishimura and Yoshizawa 2022)	58_1	d__Archaea;p__Nanoarchaeota;c__Nanoarchaeia;o__Pacearchaeales;f__GW2011-AR1;g__GW2011-AR1;s__	medium-quality draft	66.82	0	TRUE	FALSE	FALSE	18	795370	126	III_B
MARD_SAMD00006053_REFG_MMP00006053	Klemetsen et al. 2018 / Ocean Microbiomics Database (Paoli et al. 2022)	586_1	d__Bacteria;p__Firmicutes;c__Bacilli;o__Bacillales_H;f__Bacillaceae_D;g__Bacillus_H;s__Bacillus_H miscanthi	high-quality draft	94.42	0	TRUE	TRUE	TRUE	20	4047212	125	IV
MARD_SAMN02708932_REFG_MMP02708932	Klemetsen et al. 2018 / Ocean Microbiomics Database (Paoli et al. 2022)	158_1	d__Archaea;p__Halobacteriota;c__Methanosarcinia;o__Methanosarcinales;f__Methanosarcinaceae;g__Methanosarcina;s__Methanosarcina mazei	medium-quality draft	100	0.65	FALSE	TRUE	TRUE	20	4049464	124	III_B
MARD_SAMN02671343_SAGS_MMP02671343	Klemetsen et al. 2018 / Ocean Microbiomics Database (Paoli et al. 2022)	452_89	d__Bacteria;p__Cyanobacteria;c__Cyanobacteriia;o__PCC-6307;f__Cyanobiaceae;g__Prochlorococcus_A;s__Prochlorococcus_A sp000635495	high-quality draft	96.92	0.27	TRUE	TRUE	TRUE	20	1620137	124	I
OceanDNA-a1174	OceanDNA MAG Catalog (Nishimura and Yoshizawa 2022)	60_0	d__Archaea;p__Nanoarchaeota;c__Nanoarchaeia;o__SCGC-AAA011-G17;f__GW2011-AR17;g__;s__	medium-quality draft	63.79	0	TRUE	FALSE	FALSE	16	797918	124	III_Like
TARA_SAMEA2623370_METAG_KLNICJAN	Sunagawa et al. 2015 / Salazar et al. 2019 / Ocean Microbiomics Database (Paoli et al. 2022)	371_2	d__Bacteria;p__Proteobacteria;c__Alphaproteobacteria;o__Rhodobacterales;f__Rhodobacteraceae;g__CACKLF01;s__CACKLF01 sp002725175	medium-quality draft	87.58	0.13	FALSE	FALSE	FALSE	14	2031024	123	I
OceanDNA-b44346	OceanDNA MAG Catalog (Nishimura and Yoshizawa 2022)	227_1	d__Bacteria;p__Proteobacteria;c__Gammaproteobacteria;o__GCF-002020875;f__GCF-002020875;g__Thiopontia;s__Thiopontia sp018658305	medium-quality draft	98.48	0.76	FALSE	FALSE	FALSE	19	1831412	122	II
TARA_SAMEA2623463_METAG_PPLLMEMB	Sunagawa et al. 2015 / Salazar et al. 2019 / Ocean Microbiomics Database (Paoli et al. 2022)	409_1	d__Bacteria;p__Cyanobacteria;c__Cyanobacteriia;o__PCC-6307;f__Cyanobiaceae;g__RCC307;s__	medium-quality draft	85.64	0.27	FALSE	FALSE	FALSE	16	1812297	122	I
OceanDNA-a1041	OceanDNA MAG Catalog (Nishimura and Yoshizawa 2022)	52_0	d__Archaea;p__Nanoarchaeota;c__Nanoarchaeia;o__Pacearchaeales;f__GW2011-AR1;g__JAGVXH01;s__	medium-quality draft	59.87	0	FALSE	FALSE	FALSE	15	420021	122	III_B
MARD_SAMN02261372_REFG_MMP02261372	Klemetsen et al. 2018 / Ocean Microbiomics Database (Paoli et al. 2022)	276_0	d__Archaea;p__Methanobacteriota_A;c__Methanococci;o__Methanococcales;f__Methanococcaceae;g__Methanotorris;s__Methanotorris formicicus	high-quality draft	99.52	0	TRUE	TRUE	TRUE	20	1818783	121	III_UNK
TARA_SAMEA4397536_METAG_NGKLCELP	Sunagawa et al. 2015 / Salazar et al. 2019 / Ocean Microbiomics Database (Paoli et al. 2022)	669_0	d__Bacteria;p__Proteobacteria;c__Alphaproteobacteria;o__Rhizobiales;f__Rhizobiaceae;g__Lentilitoribacter;s__	medium-quality draft	98.58	0.1	FALSE	FALSE	FALSE	19	3809085	121	IV
TARA_SAMN05326650_METAG_MED00011	Sunagawa et al. 2015 / Salazar et al. 2019 / Ocean Microbiomics Database (Paoli et al. 2022)	74_0	d__Bacteria;p__Proteobacteria;c__Alphaproteobacteria;o__Rhodobacterales;f__Rhodobacteraceae;g__GCA-002705045;s__	medium-quality draft	92.32	1.03	FALSE	FALSE	FALSE	17	2170755	121	I
TARA_SAMEA2622219_METAG_HPMPIAJL	Sunagawa et al. 2015 / Salazar et al. 2019 / Ocean Microbiomics Database (Paoli et al. 2022)	185_0	d__Bacteria;p__Proteobacteria;c__Gammaproteobacteria;o__Pseudomonadales;f__Halieaceae;g__CABYJX01;s__	medium-quality draft	88.34	0.23	TRUE	FALSE	FALSE	15	2533450	120	I
MARD_SAMEA3368574_SAGS_MMP3368574	Klemetsen et al. 2018 / Ocean Microbiomics Database (Paoli et al. 2022)	452_139	d__Bacteria;p__Cyanobacteria;c__Cyanobacteriia;o__PCC-6307;f__Cyanobiaceae;g__Prochlorococcus_A;s__Prochlorococcus_A marinus_H	medium-quality draft	82.32	0.27	TRUE	TRUE	TRUE	16	1388767	120	I
TARA_SAMEA2620081_METAG_EEAABNBB	Sunagawa et al. 2015 / Salazar et al. 2019 / Ocean Microbiomics Database (Paoli et al. 2022)	547_1	d__Archaea;p__Asgardarchaeota;c__Heimdallarchaeia;o__UBA460;f__Kariarchaeaceae;g__Kariarchaeum;s__Kariarchaeum pelagius	medium-quality draft	80.39	1.01	FALSE	TRUE	TRUE	20	1373261	120	III_B
GCA_030740955.1_ASM3074095v1_genomic	other	391_1	d__Bacteria;p__Cyanobacteria;c__Cyanobacteriia;o__PCC-6307;f__Cyanobiaceae;g__;s__	medium-quality draft	83.74	0.14	TRUE	FALSE	FALSE	17	1675066	119	I,II
OceanDNA-a1061	OceanDNA MAG Catalog (Nishimura and Yoshizawa 2022)	43_0	d__Archaea;p__Nanoarchaeota;c__Nanoarchaeia;o__Pacearchaeales;f__GW2011-AR1;g__JAGVXH01;s__	medium-quality draft	62.56	1.47	TRUE	FALSE	FALSE	17	528717	119	III_Like
OceanDNA-b33381	OceanDNA MAG Catalog (Nishimura and Yoshizawa 2022)	746_1	d__Bacteria;p__Proteobacteria;c__Gammaproteobacteria;o__Burkholderiales;f__Burkholderiaceae;g__Limnohabitans;s__	medium-quality draft	96.81	1.01	TRUE	FALSE	FALSE	16	2449793	118	I
OceanDNA-b32156	OceanDNA MAG Catalog (Nishimura and Yoshizawa 2022)	779_0	d__Bacteria;p__Proteobacteria;c__Alphaproteobacteria;o__Sphingomonadales;f__Sphingomonadaceae;g__Sphingopyxis;s__Sphingopyxis bauzanensis	medium-quality draft	97.25	1.82	FALSE	FALSE	FALSE	19	3674783	118	I
OceanDNA-b42826	OceanDNA MAG Catalog (Nishimura and Yoshizawa 2022)	195_1	d__Bacteria;p__Proteobacteria;c__Gammaproteobacteria;o__Tenderiales;f__Tenderiaceae;g__Tenderia;s__	medium-quality draft	95.52	5.9	TRUE	FALSE	FALSE	16	3822163	117	I
GCA_030753015.1_ASM3075301v1_genomic	other	607_1	d__Archaea;p__SpSt-1190;c__SpSt-1190;o__;f__;g__;s__	medium-quality draft	97.2	3.74	TRUE	FALSE	FALSE	20	3845586	117	III_UNK
TARA_SAMN05326646_METAG_PSW00024	Sunagawa et al. 2015 / Salazar et al. 2019 / Ocean Microbiomics Database (Paoli et al. 2022)	618_1	d__Bacteria;p__Proteobacteria;c__Alphaproteobacteria;o__UBA1280;f__;g__;s__	medium-quality draft	90.57	1.68	FALSE	FALSE	FALSE	18	1569057	117	IV
OceanDNA-b31172	OceanDNA MAG Catalog (Nishimura and Yoshizawa 2022)	636_0	d__Bacteria;p__Proteobacteria;c__Alphaproteobacteria;o__Rhodospirillales;f__UBA2165;g__UBA2165;s__UBA2165 sp002327565	medium-quality draft	96.27	0.62	FALSE	FALSE	FALSE	18	4305255	117	II
OceanDNA-b30738	OceanDNA MAG Catalog (Nishimura and Yoshizawa 2022)	656_0	d__Bacteria;p__Proteobacteria;c__Alphaproteobacteria;o__Rhodospirillales;f__2-02-FULL-58-16_A;g__;s__	medium-quality draft	89.8	1.49	FALSE	FALSE	FALSE	16	3071297	117	II
OceanDNA-a1128	OceanDNA MAG Catalog (Nishimura and Yoshizawa 2022)	77_1	d__Archaea;p__Nanoarchaeota;c__Nanoarchaeia;o__Pacearchaeales;f__GW2011-AR1;g__PSPM01;s__	medium-quality draft	55.53	0.54	FALSE	TRUE	TRUE	16	361788	116	III_Like
metabat2.49.contigs	other	234_0	d__Bacteria;p__Proteobacteria;c__Gammaproteobacteria;o__PS1;f__Thioglobaceae;g__Thioglobus_B;s__Thioglobus_B perditus	medium-quality draft	72.83	0	FALSE	FALSE	FALSE	16	1136868	115	II
MARD_SAMN09759695_REFG_MMP09759695	Klemetsen et al. 2018 / Ocean Microbiomics Database (Paoli et al. 2022)	723_0	d__Bacteria;p__Proteobacteria;c__Alphaproteobacteria;o__Rhodobacterales;f__Rhodobacteraceae;g__Paroceanicella;s__Paroceanicella sp003448965	high-quality draft	99.9	0.4	TRUE	TRUE	TRUE	20	5745566	115	I,IV
MARD_SAMN08783578_REFG_MMP08783578	Klemetsen et al. 2018 / Ocean Microbiomics Database (Paoli et al. 2022)	730_1	d__Bacteria;p__Proteobacteria;c__Alphaproteobacteria;o__Rhodobacterales;f__Rhodobacteraceae;g__Paracoccus;s__Paracoccus siganidrum	high-quality draft	99.09	1.01	TRUE	TRUE	TRUE	20	4901188	115	I,IV
OceanDNA-a1147	OceanDNA MAG Catalog (Nishimura and Yoshizawa 2022)	79_1	d__Archaea;p__Nanoarchaeota;c__Nanoarchaeia;o__SCGC-AAA011-G17;f__PNOQ01;g__JABIBT01;s__	medium-quality draft	65.09	1.87	TRUE	FALSE	FALSE	16	512490	115	III_B
OceanDNA-b21608	OceanDNA MAG Catalog (Nishimura and Yoshizawa 2022)	340_1	d__Bacteria;p__Patescibacteria;c__Gracilibacteria;o__UBA1369;f__LOWO2-01-FULL-3;g__JABILX01;s__JABILX01 sp018654255	medium-quality draft	78.71	0.2	FALSE	FALSE	FALSE	18	1089176	113	III_Like
OceanDNA-b44266	OceanDNA MAG Catalog (Nishimura and Yoshizawa 2022)	282_2	d__Bacteria;p__Proteobacteria;c__Gammaproteobacteria;o__UBA4575;f__UBA4575;g__UBA4575;s__UBA4575 sp002386945	medium-quality draft	85.47	0.53	FALSE	FALSE	FALSE	17	1311822	112	IV
OceanDNA-a1087	OceanDNA MAG Catalog (Nishimura and Yoshizawa 2022)	71_0	d__Archaea;p__Nanoarchaeota;c__Nanoarchaeia;o__Pacearchaeales;f__GW2011-AR1;g__;s__	medium-quality draft	60.05	0	TRUE	FALSE	FALSE	19	411028	112	III_Like
MARD_SAMN02436090_REFG_MMP02436090	Klemetsen et al. 2018 / Ocean Microbiomics Database (Paoli et al. 2022)	304_0	d__Bacteria;p__Cyanobacteria;c__Cyanobacteriia;o__Cyanobacteriales;f__Microcoleaceae;g__Lyngbya;s__Lyngbya sp000169095	high-quality draft	99.3	0.66	TRUE	TRUE	TRUE	20	7037511	110	I,IV
OceanDNA-b21464	OceanDNA MAG Catalog (Nishimura and Yoshizawa 2022)	27_0	d__Bacteria;p__Patescibacteria;c__ABY1;o__UBA11705;f__JABHMO01;g__GWC2-39-14;s__	medium-quality draft	67.82	2.18	FALSE	FALSE	FALSE	14	1087877	109	III_C
MARD_SAMN08886632_SAGS_MMP08886632	Klemetsen et al. 2018 / Ocean Microbiomics Database (Paoli et al. 2022)	411_2	d__Bacteria;p__Cyanobacteria;c__Cyanobacteriia;o__PCC-6307;f__Cyanobiaceae;g__Synechococcus_E;s__Synechococcus_E sp003210795	medium-quality draft	81.1	0.54	TRUE	TRUE	TRUE	18	1875601	109	I
OceanDNA-a972	OceanDNA MAG Catalog (Nishimura and Yoshizawa 2022)	345_2	d__Archaea;p__Thermoproteota;c__Nitrososphaeria;o__Nitrososphaerales;f__UBA57;g__UBA57;s__UBA57 sp002713205	medium-quality draft	91.75	0.97	TRUE	FALSE	FALSE	15	862892	108	III_A
MARD_SAMEA3872802_REFG_MMP3872802	Klemetsen et al. 2018 / Ocean Microbiomics Database (Paoli et al. 2022)	545_1	d__Bacteria;p__Proteobacteria;c__Gammaproteobacteria;o__Enterobacterales;f__Vibrionaceae;g__Enterovibrio;s__Enterovibrio celer	high-quality draft	100	0.98	TRUE	TRUE	TRUE	20	5607486	108	I
MARD_SAMN08886631_SAGS_MMP08886631	Klemetsen et al. 2018 / Ocean Microbiomics Database (Paoli et al. 2022)	423_0	d__Bacteria;p__Cyanobacteria;c__Cyanobacteriia;o__PCC-6307;f__Cyanobiaceae;g__Synechococcus_C;s__Synechococcus_C sp003210775	medium-quality draft	71.2	0.54	TRUE	TRUE	TRUE	15	2278993	107	I
MARD_SAMN09920664_REFG_MMP09920664	Klemetsen et al. 2018 / Ocean Microbiomics Database (Paoli et al. 2022)	591_0	d__Bacteria;p__Firmicutes;c__Bacilli;o__Bacillales;f__Bacillaceae_G;g__Bacillus_A;s__Bacillus_A bombysepticus	high-quality draft	99.18	0.78	TRUE	TRUE	TRUE	20	5924228	107	IV
OceanDNA-b42828	OceanDNA MAG Catalog (Nishimura and Yoshizawa 2022)	196_0	d__Bacteria;p__Proteobacteria;c__Gammaproteobacteria;o__Tenderiales;f__Tenderiaceae;g__Tenderia;s__	medium-quality draft	84.09	2.33	TRUE	FALSE	FALSE	15	2904377	106	I
OceanDNA-b34110	OceanDNA MAG Catalog (Nishimura and Yoshizawa 2022)	269_1	d__Bacteria;p__Proteobacteria;c__Gammaproteobacteria;o__Burkholderiales;f__Nitrosomonadaceae;g__GCA-2721545;s__	medium-quality draft	77.85	0.38	TRUE	FALSE	FALSE	13	1156502	106	I
OceanDNA-a924	OceanDNA MAG Catalog (Nishimura and Yoshizawa 2022)	347_3	d__Archaea;p__Thermoproteota;c__Nitrososphaeria;o__Nitrososphaerales;f__UBA57;g__UBA57;s__	high-quality draft	100	0.97	TRUE	TRUE	TRUE	18	1012517	106	III_A
AG-404-G18	Pachiadaki et al. 2019 / OMZ Database (Anstett et al. 2023)	382_1	d__Bacteria;p__Proteobacteria;c__Alphaproteobacteria;o__Rhodobacterales;f__Rhodobacteraceae;g__CACIIZ01;s__CACIIZ01 sp902562285	medium-quality draft	65.9	0.21	TRUE	TRUE	TRUE	16	1741508	106	I
OceanDNA-b30773	OceanDNA MAG Catalog (Nishimura and Yoshizawa 2022)	759_0	d__Bacteria;p__Proteobacteria;c__Alphaproteobacteria;o__Rhodospirillales;f__2-12-FULL-67-15;g__;s__	medium-quality draft	94.53	0	FALSE	FALSE	FALSE	18	3792088	106	I
OceanDNA-b16463	OceanDNA MAG Catalog (Nishimura and Yoshizawa 2022)	408_1	d__Bacteria;p__Cyanobacteria;c__Cyanobacteriia;o__PCC-6307;f__Cyanobiaceae;g__RCC307;s__RCC307 sp002470305	medium-quality draft	96.42	0.95	FALSE	FALSE	FALSE	19	2027349	105	I
MARD_SAMN02708993_REFG_MMP02708993	Klemetsen et al. 2018 / Ocean Microbiomics Database (Paoli et al. 2022)	159_1	d__Archaea;p__Halobacteriota;c__Methanosarcinia;o__Methanosarcinales;f__Methanosarcinaceae;g__Methanosarcina;s__Methanosarcina sp000979455	high-quality draft	99.84	0	TRUE	TRUE	TRUE	20	3870729	103	III_B
OceanDNA-b35935	OceanDNA MAG Catalog (Nishimura and Yoshizawa 2022)	773_1	d__Bacteria;p__Proteobacteria;c__Gammaproteobacteria;o__Immundisolibacterales;f__Immundisolibacteraceae;g__Immundisolibacter;s__	medium-quality draft	97.56	1.22	TRUE	FALSE	FALSE	19	3213714	103	IV
OceanDNA-b36174	OceanDNA MAG Catalog (Nishimura and Yoshizawa 2022)	251_1	d__Bacteria;p__Proteobacteria;c__Gammaproteobacteria;o__Nitrosococcales;f__Methylophagaceae;g__41-12-T18;s__	medium-quality draft	68.78	0.26	TRUE	TRUE	FALSE	19	1225386	102	I
MARD_SAMN08886603_SAGS_MMP08886603	Klemetsen et al. 2018 / Ocean Microbiomics Database (Paoli et al. 2022)	411_3	d__Bacteria;p__Cyanobacteria;c__Cyanobacteriia;o__PCC-6307;f__Cyanobiaceae;g__Synechococcus_E;s__Synechococcus_E sp003211235	medium-quality draft	54.3	0	TRUE	TRUE	TRUE	15	1402151	102	I
OceanDNA-a1132	OceanDNA MAG Catalog (Nishimura and Yoshizawa 2022)	494_0	d__Archaea;p__Nanoarchaeota;c__Nanoarchaeia;o__Pacearchaeales;f__GW2011-AR1;g__ARS50;s__ARS50 sp002687255	medium-quality draft	57.82	0	FALSE	FALSE	FALSE	16	535573	102	III_B
OceanDNA-a1071	OceanDNA MAG Catalog (Nishimura and Yoshizawa 2022)	33_0	d__Archaea;p__Nanoarchaeota;c__Nanoarchaeia;o__Pacearchaeales;f__GW2011-AR1;g__ARS1285;s__	medium-quality draft	64.88	0.93	FALSE	FALSE	FALSE	19	619168	101	III_Like
MARD_SAMN08886391_SAGS_MMP08886391	Klemetsen et al. 2018 / Ocean Microbiomics Database (Paoli et al. 2022)	389_4	d__Bacteria;p__Cyanobacteria;c__Cyanobacteriia;o__PCC-6307;f__Cyanobiaceae;g__Prochlorococcus_C;s__Prochlorococcus_C sp003214855	medium-quality draft	71.6	0.14	FALSE	FALSE	FALSE	18	2134671	101	I
HOTS_SAMN07137030_METAG_AEOCKOKA	Biller et al. 2018 / Ocean Microbiomics Database (Paoli et al. 2022)	349_4	d__Archaea;p__Thermoproteota;c__Nitrososphaeria;o__Nitrososphaerales;f__UBA57;g__UBA57;s__	high-quality draft	95.63	1.46	TRUE	TRUE	TRUE	18	886892	100	III_A
MARD_SAMN08886582_SAGS_MMP08886582	Klemetsen et al. 2018 / Ocean Microbiomics Database (Paoli et al. 2022)	414_0	d__Bacteria;p__Cyanobacteria;c__Cyanobacteriia;o__PCC-6307;f__Cyanobiaceae;g__Synechococcus_E;s__Synechococcus_E sp003209165	medium-quality draft	86.46	0.41	TRUE	TRUE	TRUE	17	2266122	100	I
OceanDNA-a1075	OceanDNA MAG Catalog (Nishimura and Yoshizawa 2022)	34_1	d__Archaea;p__Nanoarchaeota;c__Nanoarchaeia;o__Pacearchaeales;f__GW2011-AR1;g__ARS1285;s__	medium-quality draft	65.34	0	FALSE	FALSE	FALSE	19	887773	99	III_Like
MARD_SAMN05421868_REFG_MMP05421868	Klemetsen et al. 2018 / Ocean Microbiomics Database (Paoli et al. 2022)	601_0	d__Bacteria;p__Firmicutes;c__Bacilli;o__Paenibacillales;f__NBRC-103111;g__Paenibacillus_G;s__Paenibacillus_G naphthalenovorans	high-quality draft	98.66	0.11	TRUE	TRUE	TRUE	19	5289735	99	IV
TARA_SAMEA2619802_METAG_BHKIALJD	Sunagawa et al. 2015 / Salazar et al. 2019 / Ocean Microbiomics Database (Paoli et al. 2022)	630_5	d__Bacteria;p__Actinobacteriota;c__Actinomycetia;o__Nanopelagicales;f__S36-B12;g__S36-B12;s__S36-B12 sp002728915	medium-quality draft	86.95	0.54	TRUE	TRUE	TRUE	20	1932011	99	IV
MARD_SAMN10330925_REFG_MMP10330925	Klemetsen et al. 2018 / Ocean Microbiomics Database (Paoli et al. 2022)	606_0	d__Bacteria;p__Firmicutes;c__Bacilli;o__Brevibacillales;f__Brevibacillaceae;g__Brevibacillus_D;s__Brevibacillus_D fluminis	medium-quality draft	99.64	2.51	FALSE	TRUE	TRUE	20	6456133	98	IV
OceanDNA-b33525	OceanDNA MAG Catalog (Nishimura and Yoshizawa 2022)	763_1	d__Bacteria;p__Proteobacteria;c__Gammaproteobacteria;o__Burkholderiales;f__Burkholderiaceae;g__Rubrivivax;s__	medium-quality draft	95.17	0.47	FALSE	FALSE	FALSE	17	4427168	98	I
OceanDNA-a1070	OceanDNA MAG Catalog (Nishimura and Yoshizawa 2022)	32_3	d__Archaea;p__Nanoarchaeota;c__Nanoarchaeia;o__Pacearchaeales;f__GW2011-AR1;g__ARS1285;s__	medium-quality draft	67.14	1.01	FALSE	TRUE	FALSE	17	723566	97	III_Like
TARA_SAMEA4396489_METAG_FPKKKDHE	Sunagawa et al. 2015 / Salazar et al. 2019 / Ocean Microbiomics Database (Paoli et al. 2022)	694_1	d__Bacteria;p__Proteobacteria;c__Alphaproteobacteria;o__Rhizobiales;f__Rhizobiaceae;g__Jiella;s__	medium-quality draft	97.59	0.81	FALSE	FALSE	FALSE	18	5764160	96	I,IV
TARA_SAMEA2623756_METAG_BKKEJFNE	Sunagawa et al. 2015 / Salazar et al. 2019 / Ocean Microbiomics Database (Paoli et al. 2022)	343_1	d__Archaea;p__Thermoproteota;c__Nitrososphaeria;o__Nitrososphaerales;f__UBA57;g__;s__	medium-quality draft	94.17	0.97	TRUE	FALSE	TRUE	19	864781	95	III_A
GORG_SAMEA6068973_SAGS_AG359I23	Pachiadaki et al. 2019 / Ocean Microbiomics Database (Paoli et al. 2022)	381_4	d__Bacteria;p__Proteobacteria;c__Alphaproteobacteria;o__Rhodobacterales;f__Rhodobacteraceae;g__CACIIZ01;s__CACIIZ01 sp902541695	medium-quality draft	58.93	1.72	TRUE	TRUE	TRUE	14	1549752	95	I
GORG_SAMEA6067747_SAGS_AH287E04	Pachiadaki et al. 2019 / Ocean Microbiomics Database (Paoli et al. 2022)	463_0	d__Bacteria;p__Cyanobacteria;c__Cyanobacteriia;o__PCC-6307;f__Cyanobiaceae;g__Prochlorococcus_A;s__	medium-quality draft	82.28	0	FALSE	FALSE	FALSE	17	1345567	94	I
AG-333-E20	Pachiadaki et al. 2019 / OMZ Database (Anstett et al. 2023)	184_1	d__Bacteria;p__Proteobacteria;c__Gammaproteobacteria;o__Pseudomonadales;f__Halieaceae;g__CABYJX01;s__CABYJX01 sp902519405	medium-quality draft	58.28	0	TRUE	TRUE	TRUE	9	1710084	93	I
OceanDNA-b26844	OceanDNA MAG Catalog (Nishimura and Yoshizawa 2022)	692_0	d__Bacteria;p__Proteobacteria;c__Alphaproteobacteria;o__Rhizobiales;f__Rhizobiaceae;g__Hoeflea;s__	medium-quality draft	93.37	1.39	FALSE	FALSE	FALSE	17	4843819	93	IV
GORG_SAMEA6079988_SAGS_AG430P14	Pachiadaki et al. 2019 / Ocean Microbiomics Database (Paoli et al. 2022)	363_0	d__Bacteria;p__Proteobacteria;c__Alphaproteobacteria;o__Rhodobacterales;f__Rhodobacteraceae;g__CACIJG01;s__CACIJG01 sp902584635	medium-quality draft	70.15	0.73	FALSE	FALSE	FALSE	12	2011468	92	I
TARA_SAMEA2619766_METAG_GANBJGDD	Sunagawa et al. 2015 / Salazar et al. 2019 / Ocean Microbiomics Database (Paoli et al. 2022)	367_1	d__Bacteria;p__Proteobacteria;c__Alphaproteobacteria;o__Rhodobacterales;f__Rhodobacteraceae;g__CACIJG01;s__CACIJG01 sp003331935	medium-quality draft	91.63	0.4	FALSE	FALSE	FALSE	16	1789508	92	I
OceanDNA-b3063	OceanDNA MAG Catalog (Nishimura and Yoshizawa 2022)	543_1	d__Bacteria;p__Actinobacteriota;c__Actinomycetia;o__Nanopelagicales;f__Nanopelagicaceae;g__Planktophila;s__	medium-quality draft	86.38	0.79	TRUE	FALSE	FALSE	20	1392382	92	IV
TARA_SAMEA2591098_METAG_FOJIJCMO	Sunagawa et al. 2015 / Salazar et al. 2019 / Ocean Microbiomics Database (Paoli et al. 2022)	568_0	d__Bacteria;p__Proteobacteria;c__Gammaproteobacteria;o__SAR86;f__TMED112;g__TMED112;s__TMED112 sp002716745	medium-quality draft	75.78	7.57	FALSE	FALSE	FALSE	19	1303207	91	I
MARD_SAMN02470933_REFG_MMP02470933	Klemetsen et al. 2018 / Ocean Microbiomics Database (Paoli et al. 2022)	605_0	d__Bacteria;p__Firmicutes;c__Bacilli;o__Bacillales;f__Bacillaceae;g__Bacillus;s__Bacillus atrophaeus	medium-quality draft	99.02	0.41	FALSE	FALSE	FALSE	19	4114046	91	IV
MARD_SAMEA2272692_REFG_MMP2272692	Klemetsen et al. 2018 / Ocean Microbiomics Database (Paoli et al. 2022)	289_1	d__Bacteria;p__Cyanobacteria;c__Cyanobacteriia;o__Cyanobacteriales;f__Nostocaceae;g__Richelia;s__Richelia intracellularis	medium-quality draft	93.44	0.11	FALSE	TRUE	TRUE	20	3243759	90	I
MARD_SAMN08886635_SAGS_MMP08886635	Klemetsen et al. 2018 / Ocean Microbiomics Database (Paoli et al. 2022)	411_1	d__Bacteria;p__Cyanobacteria;c__Cyanobacteriia;o__PCC-6307;f__Cyanobiaceae;g__Synechococcus_E;s__Synechococcus_E sp003210735	medium-quality draft	72.55	0	TRUE	TRUE	TRUE	18	2062147	90	I
TARA_SAMEA2621779_METAG_PJPEGHIC	Sunagawa et al. 2015 / Salazar et al. 2019 / Ocean Microbiomics Database (Paoli et al. 2022)	424_0	d__Bacteria;p__Cyanobacteria;c__Cyanobacteriia;o__PCC-6307;f__Cyanobiaceae;g__Synechococcus_C;s__Synechococcus_C sp014279975	medium-quality draft	51.96	3.43	FALSE	FALSE	FALSE	10	944313	90	I
TARA_SAMEA2622545_METAG_ODBBDHAI	Sunagawa et al. 2015 / Salazar et al. 2019 / Ocean Microbiomics Database (Paoli et al. 2022)	431_0	d__Bacteria;p__Cyanobacteria;c__Cyanobacteriia;o__PCC-6307;f__Cyanobiaceae;g__Prochlorococcus_A;s__	medium-quality draft	89.31	1.09	FALSE	FALSE	FALSE	14	1224551	90	I
MARD_SAMN05216236_REFG_MMP05216236	Klemetsen et al. 2018 / Ocean Microbiomics Database (Paoli et al. 2022)	706_0	d__Bacteria;p__Proteobacteria;c__Alphaproteobacteria;o__Rhodobacterales;f__Rhodobacteraceae;g__Sedimentitalea;s__Sedimentitalea nanhaiensis	high-quality draft	99.89	0	TRUE	TRUE	TRUE	20	4890154	90	IV
MARD_SAMN09041437_REFG_MMP09041437	Klemetsen et al. 2018 / Ocean Microbiomics Database (Paoli et al. 2022)	771_0	d__Bacteria;p__Proteobacteria;c__Gammaproteobacteria;o__Nitrococcales;f__Nitrococcaceae;g__E85;s__E85 sp003149435	high-quality draft	98.22	2.9	TRUE	TRUE	TRUE	20	4155782	90	IV
TARA_SAMEA4397798_METAG_MCJEHICI	Sunagawa et al. 2015 / Salazar et al. 2019 / Ocean Microbiomics Database (Paoli et al. 2022)	215_1	d__Bacteria;p__Proteobacteria;c__Gammaproteobacteria;o__PS1;f__Thioglobaceae;g__Pseudothioglobus;s__	medium-quality draft	85.3	0	FALSE	FALSE	FALSE	13	1220228	89	I
AG-337-E14	Pachiadaki et al. 2019 / OMZ Database (Anstett et al. 2023)	366_1	d__Bacteria;p__Proteobacteria;c__Alphaproteobacteria;o__Rhodobacterales;f__Rhodobacteraceae;g__CACIJG01;s__CACIJG01 sp902524845	medium-quality draft	73.56	1.8	TRUE	TRUE	TRUE	17	1945011	89	I
TARA_SAMEA2619766_METAG_ECIEHDAN	Sunagawa et al. 2015 / Salazar et al. 2019 / Ocean Microbiomics Database (Paoli et al. 2022)	406_1	d__Bacteria;p__Cyanobacteria;c__Cyanobacteriia;o__PCC-6307;f__Cyanobiaceae;g__RCC307;s__RCC307 sp000063525	medium-quality draft	93.84	0.41	FALSE	FALSE	FALSE	18	1924202	89	I
OceanDNA-b3340	OceanDNA MAG Catalog (Nishimura and Yoshizawa 2022)	674_2	d__Bacteria;p__Actinobacteriota;c__Actinomycetia;o__Propionibacteriales;f__Nocardioidaceae;g__Nocardioides;s__Nocardioides sp001627335	medium-quality draft	96.63	0.59	FALSE	FALSE	FALSE	20	4182065	89	I
GORG_SAMEA6076038_SAGS_AG414O15	Pachiadaki et al. 2019 / Ocean Microbiomics Database (Paoli et al. 2022)	382_3	d__Bacteria;p__Proteobacteria;c__Alphaproteobacteria;o__Rhodobacterales;f__Rhodobacteraceae;g__CACIIZ01;s__CACIIZ01 sp902570265	medium-quality draft	76.61	0.13	TRUE	TRUE	TRUE	19	2164951	87	I
MARD_SAMN08886673_SAGS_MMP08886673	Klemetsen et al. 2018 / Ocean Microbiomics Database (Paoli et al. 2022)	436_2	d__Bacteria;p__Cyanobacteria;c__Cyanobacteriia;o__PCC-6307;f__Cyanobiaceae;g__Prochlorococcus_A;s__Prochlorococcus_A sp003208695	medium-quality draft	50.32	0.82	TRUE	TRUE	FALSE	12	832312	87	I
TARA_SAMN05326650_METAG_MED00076	Sunagawa et al. 2015 / Salazar et al. 2019 / Ocean Microbiomics Database (Paoli et al. 2022)	374_1	d__Bacteria;p__Proteobacteria;c__Alphaproteobacteria;o__Rhodobacterales;f__Rhodobacteraceae;g__GCA-002705045;s__	medium-quality draft	75.6	0.53	FALSE	FALSE	FALSE	12	1475546	86	I
OC4_3000m_MAG_36	OC1703A (PRJNA1054206)	358_0	d__Bacteria;p__Proteobacteria;c__Gammaproteobacteria;o__Burkholderiales;f__Methylophilaceae;g__BACL14;s__	medium-quality draft	90.41	1.09	TRUE	FALSE	FALSE	16	1039612	85	I
OceanDNA-a1100	OceanDNA MAG Catalog (Nishimura and Yoshizawa 2022)	59_1	d__Archaea;p__Nanoarchaeota;c__Nanoarchaeia;o__Pacearchaeales;f__GW2011-AR1;g__EX4484-71;s__	medium-quality draft	62.38	0	TRUE	FALSE	FALSE	17	550213	85	II_III
OceanDNA-b35916	OceanDNA MAG Catalog (Nishimura and Yoshizawa 2022)	772_1	d__Bacteria;p__Proteobacteria;c__Gammaproteobacteria;o__Immundisolibacterales;f__Immundisolibacteraceae;g__Immundisolibacter;s__	medium-quality draft	97.56	1.22	TRUE	FALSE	FALSE	19	3058127	85	IV
MARD_SAMN10285739_REFG_MMP10285739	Klemetsen et al. 2018 / Ocean Microbiomics Database (Paoli et al. 2022)	782_1	d__Bacteria;p__Proteobacteria;c__Gammaproteobacteria;o__Chromatiales;f__Chromatiaceae;g__Marichromatium;s__Marichromatium gracile	high-quality draft	99.94	0.17	TRUE	TRUE	TRUE	20	3763273	85	I,IV
GORG_SAMEA6068921_SAGS_AG359E17	Pachiadaki et al. 2019 / Ocean Microbiomics Database (Paoli et al. 2022)	362_15	d__Bacteria;p__Proteobacteria;c__Alphaproteobacteria;o__Rhodobacterales;f__Rhodobacteraceae;g__CACIJG01;s__CACIJG01 sp902540655	medium-quality draft	64.31	0.8	TRUE	TRUE	TRUE	17	1667784	84	I
OceanDNA-a1	OceanDNA MAG Catalog (Nishimura and Yoshizawa 2022)	14_1	d__Archaea;p__Aenigmatarchaeota;c__Aenigmatarchaeia;o__GW2011-AR5;f__GCA-2688965;g__GCA-2688965;s__GCA-2688965 sp002688965	medium-quality draft	69.78	0	TRUE	FALSE	FALSE	17	536854	83	III_B
OceanDNA-a1020	OceanDNA MAG Catalog (Nishimura and Yoshizawa 2022)	15_1	d__Archaea;p__Iainarchaeota;c__Iainarchaeia;o__Iainarchaeales;f__JAAZKV01;g__JABIDZ01;s__JABIDZ01 sp018651445	medium-quality draft	72.9	0	TRUE	FALSE	TRUE	19	971720	83	III_B
GORG_SAMEA6072186_SAGS_AG905N21	Pachiadaki et al. 2019 / Ocean Microbiomics Database (Paoli et al. 2022)	362_11	d__Bacteria;p__Proteobacteria;c__Alphaproteobacteria;o__Rhodobacterales;f__Rhodobacteraceae;g__CACIJG01;s__CACIJG01 sp902560505	medium-quality draft	57.93	0.8	TRUE	TRUE	TRUE	15	1279188	82	I
MARD_SAMN08886628_SAGS_MMP08886628	Klemetsen et al. 2018 / Ocean Microbiomics Database (Paoli et al. 2022)	436_10	d__Bacteria;p__Cyanobacteria;c__Cyanobacteriia;o__PCC-6307;f__Cyanobiaceae;g__Prochlorococcus_A;s__Prochlorococcus_A sp003210825	medium-quality draft	69.36	0	TRUE	FALSE	FALSE	17	1147413	82	I
GORG_SAMEA6067710_SAGS_AH287B22	Pachiadaki et al. 2019 / Ocean Microbiomics Database (Paoli et al. 2022)	462_1	d__Bacteria;p__Cyanobacteria;c__Cyanobacteriia;o__PCC-6307;f__Cyanobiaceae;g__Prochlorococcus_A;s__Prochlorococcus_A sp902623195	medium-quality draft	74.95	0.54	FALSE	TRUE	TRUE	18	1205554	82	I
MARD_SAMN09579956_REFG_MMP09579956	Klemetsen et al. 2018 / Ocean Microbiomics Database (Paoli et al. 2022)	727_0	d__Bacteria;p__Proteobacteria;c__Alphaproteobacteria;o__Rhodobacterales;f__Rhodobacteraceae;g__Rhodovulum;s__Rhodovulum visakhapatnamense	high-quality draft	99.29	1.82	TRUE	TRUE	TRUE	20	4414897	82	I,II
OceanDNA-a890	OceanDNA MAG Catalog (Nishimura and Yoshizawa 2022)	349_3	d__Archaea;p__Thermoproteota;c__Nitrososphaeria;o__Nitrososphaerales;f__UBA57;g__UBA57;s__	medium-quality draft	89.32	0.97	TRUE	FALSE	FALSE	18	816981	81	III_A
OceanDNA-a1084	OceanDNA MAG Catalog (Nishimura and Yoshizawa 2022)	62_0	d__Archaea;p__Nanoarchaeota;c__Nanoarchaeia;o__Pacearchaeales;f__GW2011-AR1;g__JABHWZ01;s__	medium-quality draft	61.68	0	TRUE	TRUE	TRUE	20	502422	81	III_Like
GCA_030751255.1_ASM3075125v1_genomic	other	18_0	d__Archaea;p__Undinarchaeota;c__Undinarchaeia;o__Undinarchaeales;f__UBA543;g__UBA543;s__	medium-quality draft	57.58	6.54	TRUE	FALSE	TRUE	19	649094	80	III_UNK
OceanDNA-a861	OceanDNA MAG Catalog (Nishimura and Yoshizawa 2022)	344_0	d__Archaea;p__Thermoproteota;c__Nitrososphaeria;o__Nitrososphaerales;f__UBA57;g__;s__	medium-quality draft	94.17	0.97	TRUE	TRUE	FALSE	18	895950	80	III_A
MARD_SAMN08886573_SAGS_MMP08886573	Klemetsen et al. 2018 / Ocean Microbiomics Database (Paoli et al. 2022)	436_7	d__Bacteria;p__Cyanobacteria;c__Cyanobacteriia;o__PCC-6307;f__Cyanobiaceae;g__Prochlorococcus_A;s__Prochlorococcus_A sp003211655	medium-quality draft	59.3	0.09	TRUE	TRUE	TRUE	17	1107030	80	I
OceanDNA-b34241	OceanDNA MAG Catalog (Nishimura and Yoshizawa 2022)	197_1	d__Bacteria;p__Proteobacteria;c__Gammaproteobacteria;o__Chromatiales;f__Sedimenticolaceae;g__VMDJ01;s__	medium-quality draft	98.13	1.29	FALSE	FALSE	FALSE	18	2545928	79	I
GORG_SAMEA6076278_SAGS_AG422G18	Pachiadaki et al. 2019 / Ocean Microbiomics Database (Paoli et al. 2022)	452_155	d__Bacteria;p__Cyanobacteria;c__Cyanobacteriia;o__PCC-6307;f__Cyanobiaceae;g__Prochlorococcus_A;s__Prochlorococcus_A sp902572675	medium-quality draft	60.01	0	TRUE	TRUE	TRUE	17	918609	79	I
GORG_SAMEA6080286_SAGS_AG439I09	Pachiadaki et al. 2019 / Ocean Microbiomics Database (Paoli et al. 2022)	478_0	d__Bacteria;p__Cyanobacteria;c__Cyanobacteriia;o__PCC-6307;f__Cyanobiaceae;g__Prochlorococcus_B;s__	medium-quality draft	56.19	0	FALSE	FALSE	FALSE	11	1141997	79	I
MARD_SAMN08886535_SAGS_MMP08886535	Klemetsen et al. 2018 / Ocean Microbiomics Database (Paoli et al. 2022)	480_0	d__Bacteria;p__Cyanobacteria;c__Cyanobacteriia;o__PCC-6307;f__Cyanobiaceae;g__Prochlorococcus_B;s__	medium-quality draft	51.86	0.45	TRUE	TRUE	TRUE	14	931365	79	I
OC3_3000m_MAG_18	OC1703A (PRJNA1054206)	181_1	d__Bacteria;p__Proteobacteria;c__Alphaproteobacteria;o__Rhodobacterales;f__Rhodobacteraceae;g__UBA3077;s__	medium-quality draft	98.1	1.55	FALSE	FALSE	FALSE	19	2929404	77	II
MARD_SAMD00000348_REFG_MMP00000348	Klemetsen et al. 2018 / Ocean Microbiomics Database (Paoli et al. 2022)	285_0	d__Bacteria;p__Cyanobacteria;c__Cyanobacteriia;o__Cyanobacteriales;f__Cyanobacteriaceae;g__Limnothrix;s__Limnothrix sp001693275	high-quality draft	99.34	0	TRUE	TRUE	TRUE	20	3319479	77	I
GORG_SAMEA6074924_SAGS_AG920E03	Pachiadaki et al. 2019 / Ocean Microbiomics Database (Paoli et al. 2022)	362_3	d__Bacteria;p__Proteobacteria;c__Alphaproteobacteria;o__Rhodobacterales;f__Rhodobacteraceae;g__CACIJG01;s__	medium-quality draft	68.24	0.4	FALSE	FALSE	FALSE	13	1770366	77	I
GORG_SAMEA6076287_SAGS_AG422I06	Pachiadaki et al. 2019 / Ocean Microbiomics Database (Paoli et al. 2022)	452_160	d__Bacteria;p__Cyanobacteria;c__Cyanobacteriia;o__PCC-6307;f__Cyanobiaceae;g__Prochlorococcus_A;s__Prochlorococcus_A sp902572915	medium-quality draft	63.86	0.27	TRUE	TRUE	TRUE	14	979954	77	I
OceanDNA-b3065	OceanDNA MAG Catalog (Nishimura and Yoshizawa 2022)	542_1	d__Bacteria;p__Actinobacteriota;c__Actinomycetia;o__Nanopelagicales;f__Nanopelagicaceae;g__Planktophila;s__	medium-quality draft	83.68	1.84	TRUE	FALSE	FALSE	20	1283082	77	IV
MARD_SAMN05444006_REFG_MMP05444006	Klemetsen et al. 2018 / Ocean Microbiomics Database (Paoli et al. 2022)	726_0	d__Bacteria;p__Proteobacteria;c__Alphaproteobacteria;o__Rhodobacterales;f__Rhodobacteraceae;g__Acidimangrovimonas;s__Acidimangrovimonas indica	high-quality draft	99.75	1.06	TRUE	TRUE	TRUE	20	4280693	77	I,IV
GORG_SAMEA6079207_SAGS_AG464J09	Pachiadaki et al. 2019 / Ocean Microbiomics Database (Paoli et al. 2022)	211_3	d__Bacteria;p__Proteobacteria;c__Gammaproteobacteria;o__PS1;f__Thioglobaceae;g__Pseudothioglobus;s__	medium-quality draft	73.97	0	TRUE	TRUE	FALSE	16	1083906	76	I
TARA_SAMEA2622429_METAG_CICNCJKL	Sunagawa et al. 2015 / Salazar et al. 2019 / Ocean Microbiomics Database (Paoli et al. 2022)	239_1	d__Bacteria;p__Proteobacteria;c__Gammaproteobacteria;o__PS1;f__Thioglobaceae;g__SZUA-1055;s__	medium-quality draft	92.99	0.55	FALSE	FALSE	FALSE	12	1378583	76	II
GORG_SAMEA6076353_SAGS_AG422M03	Pachiadaki et al. 2019 / Ocean Microbiomics Database (Paoli et al. 2022)	362_4	d__Bacteria;p__Proteobacteria;c__Alphaproteobacteria;o__Rhodobacterales;f__Rhodobacteraceae;g__CACIJG01;s__CACIJG01 sp902574225	medium-quality draft	79.53	0.53	TRUE	TRUE	TRUE	20	2091865	76	I
GORG_SAMEA6067886_SAGS_AH287M23	Pachiadaki et al. 2019 / Ocean Microbiomics Database (Paoli et al. 2022)	381_2	d__Bacteria;p__Proteobacteria;c__Alphaproteobacteria;o__Rhodobacterales;f__Rhodobacteraceae;g__CACIIZ01;s__CACIIZ01 sp902625475	medium-quality draft	56.9	0	TRUE	TRUE	TRUE	13	1516140	76	I
MARD_SAMN08886552_SAGS_MMP08886552	Klemetsen et al. 2018 / Ocean Microbiomics Database (Paoli et al. 2022)	452_58	d__Bacteria;p__Cyanobacteria;c__Cyanobacteriia;o__PCC-6307;f__Cyanobiaceae;g__Prochlorococcus_A;s__Prochlorococcus_A sp003211955	medium-quality draft	74.05	0.27	FALSE	TRUE	TRUE	17	1228265	76	I
TARA_SAMEA2619974_METAG_BMIKPLDI	Sunagawa et al. 2015 / Salazar et al. 2019 / Ocean Microbiomics Database (Paoli et al. 2022)	24_1	d__Archaea;p__Nanoarchaeota;c__Nanoarchaeia;o__Woesearchaeales;f__JACPBV01;g__;s__	medium-quality draft	83.41	0	TRUE	FALSE	FALSE	20	1234547	75	IV
GORG_SAMEA6071320_SAGS_AG900G07	Pachiadaki et al. 2019 / Ocean Microbiomics Database (Paoli et al. 2022)	273_2	d__Bacteria;p__Proteobacteria;c__Gammaproteobacteria;o__Pseudomonadales;f__Litoricolaceae;g__HIMB30;s__HIMB30 sp902558075	medium-quality draft	56.9	0	FALSE	FALSE	FALSE	9	1274812	75	I
TARA_SAMEA2620106_METAG_JMGMIAEM	Sunagawa et al. 2015 / Salazar et al. 2019 / Ocean Microbiomics Database (Paoli et al. 2022)	30_1	d__Archaea;p__Nanoarchaeota;c__Nanoarchaeia;o__Pacearchaeales;f__GW2011-AR1;g__ARS1285;s__ARS1285 sp002688875	medium-quality draft	56.2	0	TRUE	FALSE	FALSE	20	879014	75	III_Like
GORG_SAMEA6076361_SAGS_AG422M20	Pachiadaki et al. 2019 / Ocean Microbiomics Database (Paoli et al. 2022)	452_140	d__Bacteria;p__Cyanobacteria;c__Cyanobacteriia;o__PCC-6307;f__Cyanobiaceae;g__Prochlorococcus_A;s__Prochlorococcus_A sp902574405	medium-quality draft	53.28	0	FALSE	FALSE	TRUE	15	978847	75	I
MARD_SAMN00622969_REFG_MMP00622969	Klemetsen et al. 2018 / Ocean Microbiomics Database (Paoli et al. 2022)	597_0	d__Bacteria;p__Firmicutes;c__Bacilli;o__Bacillales_B;f__DSM-18226;g__Bacillus_AB;s__Bacillus_AB infantis	high-quality draft	98.04	1.74	TRUE	TRUE	TRUE	20	5116500	75	IV
GORG_SAMEA6073124_SAGS_AG911F16	Pachiadaki et al. 2019 / Ocean Microbiomics Database (Paoli et al. 2022)	381_1	d__Bacteria;p__Proteobacteria;c__Alphaproteobacteria;o__Rhodobacterales;f__Rhodobacteraceae;g__CACIIZ01;s__CACIIZ01 sp902578545	medium-quality draft	81.78	0.27	TRUE	TRUE	TRUE	17	1957330	74	I
MARD_SAMN08886638_SAGS_MMP08886638	Klemetsen et al. 2018 / Ocean Microbiomics Database (Paoli et al. 2022)	436_12	d__Bacteria;p__Cyanobacteria;c__Cyanobacteriia;o__PCC-6307;f__Cyanobiaceae;g__Prochlorococcus_A;s__Prochlorococcus_A sp003208885	medium-quality draft	64.74	0	FALSE	TRUE	TRUE	17	1072530	74	I
MARD_SAMN08886424_SAGS_MMP08886424	Klemetsen et al. 2018 / Ocean Microbiomics Database (Paoli et al. 2022)	452_57	d__Bacteria;p__Cyanobacteria;c__Cyanobacteriia;o__PCC-6307;f__Cyanobiaceae;g__Prochlorococcus_A;s__Prochlorococcus_A sp003213855	medium-quality draft	79.48	0	FALSE	TRUE	TRUE	17	1313503	74	I
GORG_SAMEA6067730_SAGS_AH287D03	Pachiadaki et al. 2019 / Ocean Microbiomics Database (Paoli et al. 2022)	461_5	d__Bacteria;p__Cyanobacteria;c__Cyanobacteriia;o__PCC-6307;f__Cyanobiaceae;g__Prochlorococcus_A;s__	medium-quality draft	51.4	1.09	FALSE	FALSE	FALSE	11	811664	74	I
TARA_SAMEA2621242_METAG_DFHNPMGP	Sunagawa et al. 2015 / Salazar et al. 2019 / Ocean Microbiomics Database (Paoli et al. 2022)	725_1	d__Bacteria;p__Proteobacteria;c__Alphaproteobacteria;o__Rhodobacterales;f__Rhodobacteraceae;g__Actibacterium_A;s__Actibacterium_A naphthalenivorans	medium-quality draft	98.64	1.89	TRUE	FALSE	TRUE	19	3630659	74	I
MARD_SAMD00000472_REFG_MMP00000472	Klemetsen et al. 2018 / Ocean Microbiomics Database (Paoli et al. 2022)	11_0	d__Archaea;p__Methanobacteriota_B;c__Thermococci;o__Thermococcales;f__Thermococcaceae;g__Thermococcus;s__Thermococcus celericrescens	high-quality draft	98.77	0.99	TRUE	TRUE	TRUE	18	2337139	73	III_B
MARD_SAMN08886597_SAGS_MMP08886597	Klemetsen et al. 2018 / Ocean Microbiomics Database (Paoli et al. 2022)	436_14	d__Bacteria;p__Cyanobacteria;c__Cyanobacteriia;o__PCC-6307;f__Cyanobiaceae;g__Prochlorococcus_A;s__Prochlorococcus_A sp003211335	medium-quality draft	50.5	0.27	TRUE	TRUE	TRUE	13	817477	73	I
GORG_SAMEA6076282_SAGS_AG422G22	Pachiadaki et al. 2019 / Ocean Microbiomics Database (Paoli et al. 2022)	458_0	d__Bacteria;p__Cyanobacteria;c__Cyanobacteriia;o__PCC-6307;f__Cyanobiaceae;g__Prochlorococcus_A;s__	medium-quality draft	66.53	0	TRUE	FALSE	FALSE	16	963888	73	I
MARD_SAMN05582966_REFG_MMP05582966	Klemetsen et al. 2018 / Ocean Microbiomics Database (Paoli et al. 2022)	667_0	d__Bacteria;p__Proteobacteria;c__Alphaproteobacteria;o__Rhodobacterales;f__Rhodobacteraceae;g__Amylibacter;s__Amylibacter sediminis	high-quality draft	99.8	0.42	TRUE	TRUE	TRUE	19	3863961	73	IV
MARD_SAMN08384890_REFG_MMP08384890	Klemetsen et al. 2018 / Ocean Microbiomics Database (Paoli et al. 2022)	188_0	d__Bacteria;p__Cyanobacteria;c__Cyanobacteriia;o__Thermosynechococcales;f__Thermosynechococcaceae;g__RCC1774;s__RCC1774 sp003231495	high-quality draft	99.17	2	TRUE	TRUE	TRUE	20	5931841	72	I
MARD_SAMN08886623_SAGS_MMP08886623	Klemetsen et al. 2018 / Ocean Microbiomics Database (Paoli et al. 2022)	436_9	d__Bacteria;p__Cyanobacteria;c__Cyanobacteriia;o__PCC-6307;f__Cyanobiaceae;g__Prochlorococcus_A;s__Prochlorococcus_A sp003210915	medium-quality draft	75.05	0.54	TRUE	TRUE	TRUE	18	1366184	72	I
GORG_SAMEA6079277_SAGS_AG464P10	Pachiadaki et al. 2019 / Ocean Microbiomics Database (Paoli et al. 2022)	211_4	d__Bacteria;p__Proteobacteria;c__Gammaproteobacteria;o__PS1;f__Thioglobaceae;g__Pseudothioglobus;s__	medium-quality draft	72.12	0.07	FALSE	FALSE	FALSE	8	1211994	71	I
GORG_SAMEA6076233_SAGS_AG422D21	Pachiadaki et al. 2019 / Ocean Microbiomics Database (Paoli et al. 2022)	452_112	d__Bacteria;p__Cyanobacteria;c__Cyanobacteriia;o__PCC-6307;f__Cyanobiaceae;g__Prochlorococcus_A;s__Prochlorococcus_A sp902571795	medium-quality draft	73.18	0.45	TRUE	TRUE	TRUE	15	1223758	71	I
MARD_SAMN08886448_SAGS_MMP08886448	Klemetsen et al. 2018 / Ocean Microbiomics Database (Paoli et al. 2022)	456_0	d__Bacteria;p__Cyanobacteria;c__Cyanobacteriia;o__PCC-6307;f__Cyanobiaceae;g__Prochlorococcus_A;s__Prochlorococcus_A sp003213275	medium-quality draft	67.1	0	TRUE	TRUE	TRUE	16	1118237	71	I
GORG_SAMEA6068247_SAGS_AH321G07	Pachiadaki et al. 2019 / Ocean Microbiomics Database (Paoli et al. 2022)	468_1	d__Bacteria;p__Cyanobacteria;c__Cyanobacteriia;o__PCC-6307;f__Cyanobiaceae;g__Prochlorococcus_A;s__Prochlorococcus_A marinus_T	medium-quality draft	60.37	0	FALSE	TRUE	TRUE	17	1006983	71	I
OceanDNA-a1050	OceanDNA MAG Catalog (Nishimura and Yoshizawa 2022)	54_1	d__Archaea;p__Nanoarchaeota;c__Nanoarchaeia;o__Pacearchaeales;f__GW2011-AR1;g__JAGVXH01;s__JAGVXH01 sp018697035	medium-quality draft	64.88	0	TRUE	FALSE	FALSE	17	642487	71	III_B
MARD_SAMN09708543_REFG_MMP09708543	Klemetsen et al. 2018 / Ocean Microbiomics Database (Paoli et al. 2022)	596_0	d__Bacteria;p__Firmicutes;c__Bacilli;o__Bacillales_A;f__Planococcaceae;g__Planococcus;s__Planococcus salinarum	high-quality draft	99.34	0.66	TRUE	TRUE	TRUE	20	3272802	71	IV
MARD_SAMN02256432_SAGS_MMP02256432	Klemetsen et al. 2018 / Ocean Microbiomics Database (Paoli et al. 2022)	209_1	d__Bacteria;p__Proteobacteria;c__Gammaproteobacteria;o__PS1;f__Thioglobaceae;g__Pseudothioglobus;s__Pseudothioglobus sp000372785	medium-quality draft	75.73	3.25	TRUE	TRUE	TRUE	19	1424092	70	I,II
GORG_SAMEA6070493_SAGS_AG896B20	Pachiadaki et al. 2019 / Ocean Microbiomics Database (Paoli et al. 2022)	362_2	d__Bacteria;p__Proteobacteria;c__Alphaproteobacteria;o__Rhodobacterales;f__Rhodobacteraceae;g__CACIJG01;s__	medium-quality draft	50	0	FALSE	FALSE	FALSE	9	974753	70	I
GORG_SAMEA6072784_SAGS_AG909N03	Pachiadaki et al. 2019 / Ocean Microbiomics Database (Paoli et al. 2022)	452_88	d__Bacteria;p__Cyanobacteria;c__Cyanobacteriia;o__PCC-6307;f__Cyanobiaceae;g__Prochlorococcus_A;s__Prochlorococcus_A sp000635495	medium-quality draft	59.19	0	FALSE	FALSE	FALSE	13	946550	70	I
TARA_SAMEA2622733_METAG_EELCBJME	Sunagawa et al. 2015 / Salazar et al. 2019 / Ocean Microbiomics Database (Paoli et al. 2022)	270_1	d__Bacteria;p__Proteobacteria;c__Gammaproteobacteria;o__Burkholderiales;f__Nitrosomonadaceae;g__GCA-2721545;s__GCA-2721545 sp002721545	medium-quality draft	92.4	0.24	TRUE	FALSE	FALSE	17	1340398	69	I
AG-349-B16	Pachiadaki et al. 2019 / OMZ Database (Anstett et al. 2023)	449_1	d__Bacteria;p__Cyanobacteria;c__Cyanobacteriia;o__PCC-6307;f__Cyanobiaceae;g__Prochlorococcus_A;s__Prochlorococcus_A sp902535025	medium-quality draft	66.53	0.27	TRUE	TRUE	TRUE	19	982572	69	I
GORG_SAMEA6079088_SAGS_AG461P02	Pachiadaki et al. 2019 / Ocean Microbiomics Database (Paoli et al. 2022)	452_37	d__Bacteria;p__Cyanobacteria;c__Cyanobacteriia;o__PCC-6307;f__Cyanobiaceae;g__Prochlorococcus_A;s__Prochlorococcus_A sp902606505	medium-quality draft	76.95	0	TRUE	TRUE	TRUE	18	1251486	69	I
AG-349-N20	Pachiadaki et al. 2019 / OMZ Database (Anstett et al. 2023)	452_59	d__Bacteria;p__Cyanobacteria;c__Cyanobacteriia;o__PCC-6307;f__Cyanobiaceae;g__Prochlorococcus_A;s__	medium-quality draft	58.41	0	FALSE	FALSE	FALSE	15	1036625	69	I
AG-402-A08	Pachiadaki et al. 2019 / OMZ Database (Anstett et al. 2023)	475_5	d__Bacteria;p__Cyanobacteria;c__Cyanobacteriia;o__PCC-6307;f__Cyanobiaceae;g__Prochlorococcus_B;s__Prochlorococcus_B sp003279585	medium-quality draft	84.44	0	FALSE	FALSE	FALSE	18	1594446	69	I
AG-402-M23	Pachiadaki et al. 2019 / OMZ Database (Anstett et al. 2023)	481_1	d__Bacteria;p__Cyanobacteria;c__Cyanobacteriia;o__PCC-6307;f__Cyanobiaceae;g__Prochlorococcus_B;s__Prochlorococcus_B sp003216575	medium-quality draft	84.38	0.27	TRUE	TRUE	TRUE	17	1682785	69	I
GORG_SAMEA6080335_SAGS_AG439L12	Pachiadaki et al. 2019 / Ocean Microbiomics Database (Paoli et al. 2022)	482_0	d__Bacteria;p__Cyanobacteria;c__Cyanobacteriia;o__PCC-6307;f__Cyanobiaceae;g__Prochlorococcus_B;s__Prochlorococcus_B sp902634795	medium-quality draft	63.27	0	FALSE	TRUE	TRUE	17	1112239	69	I
MARD_SAMN08886563_SAGS_MMP08886563	Klemetsen et al. 2018 / Ocean Microbiomics Database (Paoli et al. 2022)	529_0	d__Bacteria;p__Cyanobacteria;c__Cyanobacteriia;o__PCC-6307;f__Cyanobiaceae;g__AG-363-K07;s__AG-363-K07 sp003211755	medium-quality draft	59.92	0.14	TRUE	TRUE	TRUE	14	1076628	69	I
MARD_SAMN04488105_REFG_MMP04488105	Klemetsen et al. 2018 / Ocean Microbiomics Database (Paoli et al. 2022)	719_1	d__Bacteria;p__Proteobacteria;c__Alphaproteobacteria;o__Rhodobacterales;f__Rhodobacteraceae;g__Salipiger;s__Salipiger thiooxidans	high-quality draft	99.6	0.85	TRUE	TRUE	TRUE	20	5871369	69	I,IV
OceanDNA-a5201	OceanDNA MAG Catalog (Nishimura and Yoshizawa 2022)	20_1	d__Archaea;p__Undinarchaeota;c__Undinarchaeia;o__Undinarchaeales;f__Undinarchaeaceae;g__Undinarchaeum;s__Undinarchaeum marinum	medium-quality draft	87.42	0	TRUE	FALSE	FALSE	20	573264	68	III_Like
GORG_SAMEA6080110_SAGS_AG435J13	Pachiadaki et al. 2019 / Ocean Microbiomics Database (Paoli et al. 2022)	368_0	d__Bacteria;p__Proteobacteria;c__Alphaproteobacteria;o__Rhodobacterales;f__Rhodobacteraceae;g__CACIJG01;s__CACIJG01 sp902586885	medium-quality draft	66.67	0.53	TRUE	TRUE	TRUE	16	1835475	68	I
GORG_SAMEA6076404_SAGS_AG422P15	Pachiadaki et al. 2019 / Ocean Microbiomics Database (Paoli et al. 2022)	433_0	d__Bacteria;p__Cyanobacteria;c__Cyanobacteriia;o__PCC-6307;f__Cyanobiaceae;g__Prochlorococcus_A;s__	medium-quality draft	61.19	0	FALSE	FALSE	FALSE	14	993853	68	I
MARD_SAMN08886645_SAGS_MMP08886645	Klemetsen et al. 2018 / Ocean Microbiomics Database (Paoli et al. 2022)	441_0	d__Bacteria;p__Cyanobacteria;c__Cyanobacteriia;o__PCC-6307;f__Cyanobiaceae;g__Prochlorococcus_A;s__Prochlorococcus_A sp003210695	medium-quality draft	73.93	0.68	FALSE	TRUE	TRUE	17	1077894	68	I
MARD_SAMN08886531_SAGS_MMP08886531	Klemetsen et al. 2018 / Ocean Microbiomics Database (Paoli et al. 2022)	452_132	d__Bacteria;p__Cyanobacteria;c__Cyanobacteriia;o__PCC-6307;f__Cyanobiaceae;g__Prochlorococcus_A;s__Prochlorococcus_A sp003212195	medium-quality draft	61.25	0	TRUE	TRUE	TRUE	14	1028885	68	I
GORG_SAMEA6076193_SAGS_AG422B14	Pachiadaki et al. 2019 / Ocean Microbiomics Database (Paoli et al. 2022)	452_152	d__Bacteria;p__Cyanobacteria;c__Cyanobacteriia;o__PCC-6307;f__Cyanobiaceae;g__Prochlorococcus_A;s__Prochlorococcus_A sp902570945	medium-quality draft	69.93	0	FALSE	FALSE	FALSE	16	1036295	68	I
GORG_SAMEA6068285_SAGS_AH321J17	Pachiadaki et al. 2019 / Ocean Microbiomics Database (Paoli et al. 2022)	468_3	d__Bacteria;p__Cyanobacteria;c__Cyanobacteriia;o__PCC-6307;f__Cyanobiaceae;g__Prochlorococcus_A;s__Prochlorococcus_A sp902627335	medium-quality draft	86.68	0	FALSE	TRUE	TRUE	16	1312475	68	I
OceanDNA-a1085	OceanDNA MAG Catalog (Nishimura and Yoshizawa 2022)	57_1	d__Archaea;p__Nanoarchaeota;c__Nanoarchaeia;o__Pacearchaeales;f__GW2011-AR1;g__JABHWZ01;s__JABHWZ01 sp018657525	medium-quality draft	69.63	0	TRUE	TRUE	TRUE	17	735397	68	III_B
MARD_SAMD00000372_REFG_MMP00000372	Klemetsen et al. 2018 / Ocean Microbiomics Database (Paoli et al. 2022)	588_0	d__Bacteria;p__Firmicutes;c__Bacilli;o__Bacillales_H;f__Bacillaceae_D;g__Bacillus_L;s__Bacillus_L sp001310635	high-quality draft	96.14	0.55	TRUE	TRUE	TRUE	20	3962169	68	IV
TARA_SAMEA4396489_METAG_KKGDMKHA	Sunagawa et al. 2015 / Salazar et al. 2019 / Ocean Microbiomics Database (Paoli et al. 2022)	687_1	d__Bacteria;p__Proteobacteria;c__Alphaproteobacteria;o__Rhizobiales;f__Rhizobiaceae;g__Hoeflea;s__	medium-quality draft	98.84	0.58	FALSE	FALSE	FALSE	18	5273883	68	I,IV
OceanDNA-b21455	OceanDNA MAG Catalog (Nishimura and Yoshizawa 2022)	228_1	d__Bacteria;p__Patescibacteria;c__ABY1;o__UBA11705;f__JABHMO01;g__JABMRF01;s__JABMRF01 sp018674305	medium-quality draft	72.77	0.99	FALSE	TRUE	TRUE	19	1242005	67	III_C
GORG_SAMEA6070946_SAGS_AG898K23	Pachiadaki et al. 2019 / Ocean Microbiomics Database (Paoli et al. 2022)	364_0	d__Bacteria;p__Proteobacteria;c__Alphaproteobacteria;o__Rhodobacterales;f__Rhodobacteraceae;g__CACIJG01;s__	medium-quality draft	59.67	0.8	TRUE	FALSE	FALSE	13	1451191	67	I
MARD_SAMN08886545_SAGS_MMP08886545	Klemetsen et al. 2018 / Ocean Microbiomics Database (Paoli et al. 2022)	452_30	d__Bacteria;p__Cyanobacteria;c__Cyanobacteriia;o__PCC-6307;f__Cyanobiaceae;g__Prochlorococcus_A;s__Prochlorococcus_A sp003212035	medium-quality draft	70.79	0.82	TRUE	TRUE	TRUE	16	1144341	67	I
GORG_SAMEA6069859_SAGS_AG893A13	Pachiadaki et al. 2019 / Ocean Microbiomics Database (Paoli et al. 2022)	452_39	d__Bacteria;p__Cyanobacteria;c__Cyanobacteriia;o__PCC-6307;f__Cyanobiaceae;g__Prochlorococcus_A;s__Prochlorococcus_A sp902615165	medium-quality draft	67.87	0.27	FALSE	FALSE	FALSE	17	1067954	67	I
GORG_SAMEA6076262_SAGS_AG422F18	Pachiadaki et al. 2019 / Ocean Microbiomics Database (Paoli et al. 2022)	452_99	d__Bacteria;p__Cyanobacteria;c__Cyanobacteriia;o__PCC-6307;f__Cyanobiaceae;g__Prochlorococcus_A;s__Prochlorococcus_A sp902572395	medium-quality draft	73.91	0	TRUE	TRUE	FALSE	16	1241405	67	I
GORG_SAMEA6068193_SAGS_AH321C19	Pachiadaki et al. 2019 / Ocean Microbiomics Database (Paoli et al. 2022)	461_2	d__Bacteria;p__Cyanobacteria;c__Cyanobacteriia;o__PCC-6307;f__Cyanobiaceae;g__Prochlorococcus_A;s__Prochlorococcus_A marinus_Q	medium-quality draft	80.84	0	TRUE	TRUE	TRUE	19	1244555	67	I
MARD_SAMN08886362_SAGS_MMP08886362	Klemetsen et al. 2018 / Ocean Microbiomics Database (Paoli et al. 2022)	485_0	d__Bacteria;p__Cyanobacteria;c__Cyanobacteriia;o__PCC-6307;f__Cyanobiaceae;g__Prochlorococcus_B;s__Prochlorococcus_B sp003215695	medium-quality draft	53.44	0.27	FALSE	TRUE	FALSE	6	910103	67	I
OceanDNA-b16023	OceanDNA MAG Catalog (Nishimura and Yoshizawa 2022)	148_1	d__Bacteria;p__Cyanobacteria;c__Cyanobacteriia;o__CACIAM-69d;f__CACIAM-69d;g__;s__	medium-quality draft	96.74	0.72	FALSE	FALSE	FALSE	19	4322328	66	I
MARD_SAMN04318428_REFG_MMP04318428	Klemetsen et al. 2018 / Ocean Microbiomics Database (Paoli et al. 2022)	173_3	d__Archaea;p__Halobacteriota;c__Halobacteria;o__Halobacteriales;f__Haloferacaceae;g__Haloferax;s__Haloferax marisrubri	high-quality draft	99.44	0	TRUE	TRUE	TRUE	20	3901640	66	III_B
GORG_SAMEA6071051_SAGS_AG899D10	Pachiadaki et al. 2019 / Ocean Microbiomics Database (Paoli et al. 2022)	362_14	d__Bacteria;p__Proteobacteria;c__Alphaproteobacteria;o__Rhodobacterales;f__Rhodobacteraceae;g__CACIJG01;s__CACIJG01 sp902576905	medium-quality draft	75.12	0.53	FALSE	FALSE	FALSE	15	1663888	66	I
MARD_SAMN08886598_SAGS_MMP08886598	Klemetsen et al. 2018 / Ocean Microbiomics Database (Paoli et al. 2022)	437_0	d__Bacteria;p__Cyanobacteria;c__Cyanobacteriia;o__PCC-6307;f__Cyanobiaceae;g__Prochlorococcus_A;s__Prochlorococcus_A sp003209055	medium-quality draft	67.8	0.27	FALSE	TRUE	TRUE	13	1060280	66	I
GORG_SAMEA6068190_SAGS_AH321C15	Pachiadaki et al. 2019 / Ocean Microbiomics Database (Paoli et al. 2022)	450_1	d__Bacteria;p__Cyanobacteria;c__Cyanobacteriia;o__PCC-6307;f__Cyanobiaceae;g__Prochlorococcus_A;s__Prochlorococcus_A sp902626435	medium-quality draft	67.93	0	FALSE	TRUE	TRUE	15	1075174	66	I
GORG_SAMEA6073841_SAGS_AG914N20	Pachiadaki et al. 2019 / Ocean Microbiomics Database (Paoli et al. 2022)	455_0	d__Bacteria;p__Cyanobacteria;c__Cyanobacteriia;o__PCC-6307;f__Cyanobiaceae;g__Prochlorococcus_A;s__	medium-quality draft	51.31	0.27	TRUE	TRUE	TRUE	14	834602	66	I
OceanDNA-b30742	OceanDNA MAG Catalog (Nishimura and Yoshizawa 2022)	761_0	d__Bacteria;p__Proteobacteria;c__Alphaproteobacteria;o__Rhodospirillales;f__2-02-FULL-58-16_A;g__;s__	medium-quality draft	97.76	0.02	FALSE	FALSE	FALSE	18	4002864	66	I
GORG_SAMEA6071980_SAGS_AG904M20	Pachiadaki et al. 2019 / Ocean Microbiomics Database (Paoli et al. 2022)	361_1	d__Bacteria;p__Proteobacteria;c__Alphaproteobacteria;o__Rhodobacterales;f__Rhodobacteraceae;g__CACIJG01;s__CACIJG01 sp902556405	medium-quality draft	77.77	0.03	TRUE	TRUE	TRUE	17	2191093	65	I
TARA_SAMEA2619974_METAG_FKIIAALL	Sunagawa et al. 2015 / Salazar et al. 2019 / Ocean Microbiomics Database (Paoli et al. 2022)	37_1	d__Archaea;p__Nanoarchaeota;c__Nanoarchaeia;o__Pacearchaeales;f__GW2011-AR1;g__JAFCCB01;s__	medium-quality draft	59.03	2.88	TRUE	FALSE	FALSE	14	571819	65	III_B
MARD_SAMN08886388_SAGS_MMP08886388	Klemetsen et al. 2018 / Ocean Microbiomics Database (Paoli et al. 2022)	451_2	d__Bacteria;p__Cyanobacteria;c__Cyanobacteriia;o__PCC-6307;f__Cyanobiaceae;g__Prochlorococcus_A;s__Prochlorococcus_A sp003214975	medium-quality draft	73.91	0	TRUE	TRUE	TRUE	16	1251759	65	I
GORG_SAMEA6071990_SAGS_AG904N16	Pachiadaki et al. 2019 / Ocean Microbiomics Database (Paoli et al. 2022)	452_122	d__Bacteria;p__Cyanobacteria;c__Cyanobacteriia;o__PCC-6307;f__Cyanobiaceae;g__Prochlorococcus_A;s__	medium-quality draft	60.15	0	FALSE	FALSE	FALSE	15	953561	65	I
GORG_SAMEA6069018_SAGS_AG359L20	Pachiadaki et al. 2019 / Ocean Microbiomics Database (Paoli et al. 2022)	452_147	d__Bacteria;p__Cyanobacteria;c__Cyanobacteriia;o__PCC-6307;f__Cyanobiaceae;g__Prochlorococcus_A;s__Prochlorococcus_A sp902542595	medium-quality draft	56.59	0	TRUE	TRUE	TRUE	13	882233	65	I
AG-349-I16	Pachiadaki et al. 2019 / OMZ Database (Anstett et al. 2023)	452_42	d__Bacteria;p__Cyanobacteria;c__Cyanobacteriia;o__PCC-6307;f__Cyanobiaceae;g__Prochlorococcus_A;s__	medium-quality draft	56.63	0	FALSE	FALSE	FALSE	12	971158	65	I
AG-311-D23	Pachiadaki et al. 2019 / OMZ Database (Anstett et al. 2023)	476_3	d__Bacteria;p__Cyanobacteria;c__Cyanobacteriia;o__PCC-6307;f__Cyanobiaceae;g__Prochlorococcus_B;s__Prochlorococcus_B sp003284445	medium-quality draft	72.96	0	TRUE	TRUE	TRUE	17	1466304	65	I
MARD_SAMN08886241_SAGS_MMP08886241	Klemetsen et al. 2018 / Ocean Microbiomics Database (Paoli et al. 2022)	532_0	d__Bacteria;p__Cyanobacteria;c__Cyanobacteriia;o__PCC-6307;f__Cyanobiaceae;g__AG-363-K07;s__AG-363-K07 sp003280295	medium-quality draft	90.22	0.14	FALSE	FALSE	FALSE	18	1750072	65	I
MARD_SAMN08886264_SAGS_MMP08886264	Klemetsen et al. 2018 / Ocean Microbiomics Database (Paoli et al. 2022)	535_0	d__Bacteria;p__Cyanobacteria;c__Cyanobacteriia;o__PCC-6307;f__Cyanobiaceae;g__AG-363-K07;s__AG-363-K07 sp003278175	medium-quality draft	60.4	0	TRUE	TRUE	TRUE	13	1114947	65	I
GORG_SAMEA6074545_SAGS_AG918C19	Pachiadaki et al. 2019 / Ocean Microbiomics Database (Paoli et al. 2022)	362_7	d__Bacteria;p__Proteobacteria;c__Alphaproteobacteria;o__Rhodobacterales;f__Rhodobacteraceae;g__CACIJG01;s__CACIJG01 sp902611475	medium-quality draft	57.72	0.4	TRUE	TRUE	TRUE	18	1587518	64	I
AG-337-M23	Pachiadaki et al. 2019 / OMZ Database (Anstett et al. 2023)	435_1	d__Bacteria;p__Cyanobacteria;c__Cyanobacteriia;o__PCC-6307;f__Cyanobiaceae;g__Prochlorococcus_A;s__	medium-quality draft	52.52	0	FALSE	FALSE	FALSE	13	986690	64	I
GORG_SAMEA6079416_SAGS_AG470J15	Pachiadaki et al. 2019 / Ocean Microbiomics Database (Paoli et al. 2022)	436_8	d__Bacteria;p__Cyanobacteria;c__Cyanobacteriia;o__PCC-6307;f__Cyanobiaceae;g__Prochlorococcus_A;s__Prochlorococcus_A sp902609995	medium-quality draft	65.62	0.82	TRUE	TRUE	TRUE	15	999217	64	I
TARA_SAMEA2620106_METAG_BJFFELBF	Sunagawa et al. 2015 / Salazar et al. 2019 / Ocean Microbiomics Database (Paoli et al. 2022)	45_1	d__Archaea;p__Nanoarchaeota;c__Nanoarchaeia;o__Pacearchaeales;f__GW2011-AR1;g__ARS10;s__	medium-quality draft	72.12	2.18	TRUE	FALSE	FALSE	18	709250	64	III_B
GORG_SAMEA6076391_SAGS_AG422O15	Pachiadaki et al. 2019 / Ocean Microbiomics Database (Paoli et al. 2022)	452_118	d__Bacteria;p__Cyanobacteria;c__Cyanobacteriia;o__PCC-6307;f__Cyanobiaceae;g__Prochlorococcus_A;s__Prochlorococcus_A sp902574955	medium-quality draft	68.12	0	TRUE	TRUE	FALSE	11	1009006	64	I
MARD_SAMN08886229_SAGS_MMP08886229	Klemetsen et al. 2018 / Ocean Microbiomics Database (Paoli et al. 2022)	479_0	d__Bacteria;p__Cyanobacteria;c__Cyanobacteriia;o__PCC-6307;f__Cyanobiaceae;g__Prochlorococcus_B;s__Prochlorococcus_B sp003280445	medium-quality draft	71.65	0	TRUE	TRUE	TRUE	15	1373588	64	I
AG-402-K14	Pachiadaki et al. 2019 / OMZ Database (Anstett et al. 2023)	483_1	d__Bacteria;p__Cyanobacteria;c__Cyanobacteriia;o__PCC-6307;f__Cyanobiaceae;g__Prochlorococcus_B;s__Prochlorococcus_B sp003216815	medium-quality draft	84.51	0.41	TRUE	TRUE	TRUE	19	1649700	64	I
MARD_SAMN05526266_REFG_MMP05526266	Klemetsen et al. 2018 / Ocean Microbiomics Database (Paoli et al. 2022)	593_0	d__Bacteria;p__Firmicutes;c__Bacilli;o__Bacillales_D;f__Bacillaceae_N;g__Bacillus_AV;s__Bacillus_AV solimangrovi	high-quality draft	98.68	3.2	TRUE	TRUE	TRUE	18	3844017	64	IV
OceanDNA-b30734	OceanDNA MAG Catalog (Nishimura and Yoshizawa 2022)	672_0	d__Bacteria;p__Proteobacteria;c__Alphaproteobacteria;o__UBA8317;f__UBA8317;g__UBA8317;s__UBA8317 sp002469865	medium-quality draft	93.12	0.8	FALSE	FALSE	FALSE	19	1822570	64	I
GORG_SAMEA6079113_SAGS_AG464B02	Pachiadaki et al. 2019 / Ocean Microbiomics Database (Paoli et al. 2022)	211_1	d__Bacteria;p__Proteobacteria;c__Gammaproteobacteria;o__PS1;f__Thioglobaceae;g__Pseudothioglobus;s__Pseudothioglobus sp902606745	medium-quality draft	72.91	0	TRUE	TRUE	TRUE	20	1360295	63	I
MARD_SAMN10182621_REFG_MMP10182621	Klemetsen et al. 2018 / Ocean Microbiomics Database (Paoli et al. 2022)	357_0	d__Bacteria;p__Proteobacteria;c__Zetaproteobacteria;o__Mariprofundales;f__Mariprofundaceae;g__Mariprofundus;s__Mariprofundus sp003665155	high-quality draft	99.58	1.26	TRUE	TRUE	TRUE	19	2877040	63	II
AG-349-A23	Pachiadaki et al. 2019 / OMZ Database (Anstett et al. 2023)	452_11	d__Bacteria;p__Cyanobacteria;c__Cyanobacteriia;o__PCC-6307;f__Cyanobiaceae;g__Prochlorococcus_A;s__Prochlorococcus_A sp902534685	medium-quality draft	50.95	0	TRUE	TRUE	TRUE	15	918560	63	I
GORG_SAMEA6074485_SAGS_AG917O08	Pachiadaki et al. 2019 / Ocean Microbiomics Database (Paoli et al. 2022)	452_34	d__Bacteria;p__Cyanobacteria;c__Cyanobacteriia;o__PCC-6307;f__Cyanobiaceae;g__Prochlorococcus_A;s__Prochlorococcus_A sp902558895	medium-quality draft	73.23	0.54	FALSE	FALSE	FALSE	14	1213305	63	I
GORG_SAMEA6067815_SAGS_AH287J03	Pachiadaki et al. 2019 / Ocean Microbiomics Database (Paoli et al. 2022)	465_0	d__Bacteria;p__Cyanobacteria;c__Cyanobacteriia;o__PCC-6307;f__Cyanobiaceae;g__Prochlorococcus_A;s__Prochlorococcus_A sp902624785	medium-quality draft	55.17	0	TRUE	TRUE	TRUE	13	1121018	63	I
OceanDNA-b3242	OceanDNA MAG Catalog (Nishimura and Yoshizawa 2022)	157_1	d__Bacteria;p__Actinobacteriota;c__Actinomycetia;o__Nanopelagicales;f__S36-B12;g__UBA4592;s__UBA4592 sp002390705	medium-quality draft	94.11	0	TRUE	FALSE	FALSE	20	2046636	62	IV
GORG_SAMEA6070284_SAGS_AG895B04	Pachiadaki et al. 2019 / Ocean Microbiomics Database (Paoli et al. 2022)	362_18	d__Bacteria;p__Proteobacteria;c__Alphaproteobacteria;o__Rhodobacterales;f__Rhodobacteraceae;g__CACIJG01;s__	medium-quality draft	64.94	0.8	TRUE	TRUE	FALSE	17	1829746	62	I
GORG_SAMEA6071241_SAGS_AG900A17	Pachiadaki et al. 2019 / Ocean Microbiomics Database (Paoli et al. 2022)	452_102	d__Bacteria;p__Cyanobacteria;c__Cyanobacteriia;o__PCC-6307;f__Cyanobiaceae;g__Prochlorococcus_A;s__Prochlorococcus_A sp902616595	medium-quality draft	64.81	0	FALSE	FALSE	FALSE	14	1018911	62	I
GORG_SAMEA6072224_SAGS_AG907A17	Pachiadaki et al. 2019 / Ocean Microbiomics Database (Paoli et al. 2022)	452_133	d__Bacteria;p__Cyanobacteria;c__Cyanobacteriia;o__PCC-6307;f__Cyanobiaceae;g__Prochlorococcus_A;s__	medium-quality draft	53.71	0	TRUE	TRUE	TRUE	16	787800	62	I
AG-349-C08	Pachiadaki et al. 2019 / OMZ Database (Anstett et al. 2023)	452_53	d__Bacteria;p__Cyanobacteria;c__Cyanobacteriia;o__PCC-6307;f__Cyanobiaceae;g__Prochlorococcus_A;s__Prochlorococcus_A sp902535185	medium-quality draft	60.52	0	TRUE	TRUE	TRUE	18	1022972	62	I
AG-402-B05	Pachiadaki et al. 2019 / OMZ Database (Anstett et al. 2023)	476_4	d__Bacteria;p__Cyanobacteria;c__Cyanobacteriia;o__PCC-6307;f__Cyanobiaceae;g__Prochlorococcus_B;s__Prochlorococcus_B sp003279635	high-quality draft	92.26	0.27	TRUE	TRUE	TRUE	18	1762426	62	I
MARD_SAMD00009117_REFG_MMP00009117	Klemetsen et al. 2018 / Ocean Microbiomics Database (Paoli et al. 2022)	585_1	d__Bacteria;p__Firmicutes;c__Bacilli;o__Bacillales_H;f__Bacillaceae_D;g__Bacillus_H;s__Bacillus_H xiaoxiensis	high-quality draft	97	1	TRUE	TRUE	TRUE	20	4314923	62	IV
MARD_SAMN04487948_REFG_MMP04487948	Klemetsen et al. 2018 / Ocean Microbiomics Database (Paoli et al. 2022)	164_0	d__Archaea;p__Halobacteriota;c__Halobacteria;o__Halobacteriales;f__Haloferacaceae;g__Halogranum;s__Halogranum amylolyticum	medium-quality draft	99.38	1.77	TRUE	FALSE	TRUE	20	5185690	61	III_B
GORG_SAMEA6069932_SAGS_AG893G21	Pachiadaki et al. 2019 / Ocean Microbiomics Database (Paoli et al. 2022)	252_0	d__Bacteria;p__Proteobacteria;c__Alphaproteobacteria;o__Puniceispirillales;f__GCA-002684695;g__GCA-002684695;s__GCA-002684695 sp902612965	medium-quality draft	81.83	0	FALSE	FALSE	FALSE	13	2107874	61	IV
GORG_SAMEA6073941_SAGS_AG915E13	Pachiadaki et al. 2019 / Ocean Microbiomics Database (Paoli et al. 2022)	362_10	d__Bacteria;p__Proteobacteria;c__Alphaproteobacteria;o__Rhodobacterales;f__Rhodobacteraceae;g__CACIJG01;s__	medium-quality draft	70.74	0.13	FALSE	FALSE	FALSE	18	1971885	61	I
GORG_SAMEA6076249_SAGS_AG422E22	Pachiadaki et al. 2019 / Ocean Microbiomics Database (Paoli et al. 2022)	439_0	d__Bacteria;p__Cyanobacteria;c__Cyanobacteriia;o__PCC-6307;f__Cyanobiaceae;g__Prochlorococcus_A;s__Prochlorococcus_A sp902572065	medium-quality draft	50.95	0	TRUE	TRUE	TRUE	14	797009	61	I
MARD_SAMN08886191_SAGS_MMP08886191	Klemetsen et al. 2018 / Ocean Microbiomics Database (Paoli et al. 2022)	452_105	d__Bacteria;p__Cyanobacteria;c__Cyanobacteriia;o__PCC-6307;f__Cyanobiaceae;g__Prochlorococcus_A;s__Prochlorococcus_A sp003278765	medium-quality draft	84.83	0.41	FALSE	FALSE	TRUE	19	1354738	61	I
GORG_SAMEA6078577_SAGS_AG453N17	Pachiadaki et al. 2019 / Ocean Microbiomics Database (Paoli et al. 2022)	452_108	d__Bacteria;p__Cyanobacteria;c__Cyanobacteriia;o__PCC-6307;f__Cyanobiaceae;g__Prochlorococcus_A;s__Prochlorococcus_A sp902600395	medium-quality draft	50.77	0	TRUE	TRUE	TRUE	13	855304	61	I
MARD_SAMN08886413_SAGS_MMP08886413	Klemetsen et al. 2018 / Ocean Microbiomics Database (Paoli et al. 2022)	452_161	d__Bacteria;p__Cyanobacteria;c__Cyanobacteriia;o__PCC-6307;f__Cyanobiaceae;g__Prochlorococcus_A;s__Prochlorococcus_A sp003214195	medium-quality draft	70.2	0	FALSE	FALSE	FALSE	13	1179322	61	I
MARD_SAMN08886242_SAGS_MMP08886242	Klemetsen et al. 2018 / Ocean Microbiomics Database (Paoli et al. 2022)	473_0	d__Bacteria;p__Cyanobacteria;c__Cyanobacteriia;o__PCC-6307;f__Cyanobiaceae;g__Prochlorococcus_B;s__Prochlorococcus_B sp003280265	medium-quality draft	52.3	0.14	FALSE	FALSE	FALSE	14	1206512	61	I
MARD_SAMN08886503_SAGS_MMP08886503	Klemetsen et al. 2018 / Ocean Microbiomics Database (Paoli et al. 2022)	506_2	d__Bacteria;p__Cyanobacteria;c__Cyanobacteriia;o__PCC-6307;f__Cyanobiaceae;g__Prochlorococcus;s__Prochlorococcus sp003212555	medium-quality draft	73.51	0	FALSE	TRUE	TRUE	16	1265112	61	I
GORG_SAMEA6068831_SAGS_AG365N23	Pachiadaki et al. 2019 / Ocean Microbiomics Database (Paoli et al. 2022)	562_1	d__Bacteria;p__Proteobacteria;c__Alphaproteobacteria;o__Pelagibacterales;f__Pelagibacteraceae;g__Pelagibacter;s__Pelagibacter sp902553845	medium-quality draft	55.66	0	TRUE	FALSE	FALSE	10	633806	61	IV
MARD_SAMN09625553_REFG_MMP09625553	Klemetsen et al. 2018 / Ocean Microbiomics Database (Paoli et al. 2022)	592_0	d__Bacteria;p__Firmicutes;c__Bacilli;o__Bacillales_G;f__UBA6769;g__Maribacillus;s__Maribacillus taeanensis	high-quality draft	99.34	2.67	TRUE	TRUE	TRUE	20	4611265	61	IV
MARD_SAMN05444415_REFG_MMP05444415	Klemetsen et al. 2018 / Ocean Microbiomics Database (Paoli et al. 2022)	717_1	d__Bacteria;p__Proteobacteria;c__Alphaproteobacteria;o__Rhodobacterales;f__Rhodobacteraceae;g__Salipiger;s__Salipiger profundus	high-quality draft	99.55	0.38	TRUE	TRUE	TRUE	20	5160570	61	I,IV
MARD_SAMN02441070_REFG_MMP02441070	Klemetsen et al. 2018 / Ocean Microbiomics Database (Paoli et al. 2022)	794_0	d__Archaea;p__Altiarchaeota;c__Altiarchaeia;o__IMC4;f__SCGC-AAA252-I15;g__SCGC-AAA252-I15;s__SCGC-AAA252-I15 sp000402775	medium-quality draft	62.31	0.93	FALSE	TRUE	FALSE	15	1325681	61	III_UNK
GORG_SAMEA6079223_SAGS_AG464K08	Pachiadaki et al. 2019 / Ocean Microbiomics Database (Paoli et al. 2022)	211_2	d__Bacteria;p__Proteobacteria;c__Gammaproteobacteria;o__PS1;f__Thioglobaceae;g__Pseudothioglobus;s__	medium-quality draft	58.84	0.04	FALSE	FALSE	FALSE	17	1021343	60	I
OceanDNA-b36302	OceanDNA MAG Catalog (Nishimura and Yoshizawa 2022)	262_1	d__Bacteria;p__Proteobacteria;c__Gammaproteobacteria;o__Nitrosococcales;f__Methylophagaceae;g__GCA-002733105;s__GCA-002733105 sp013215825	medium-quality draft	97.07	0.37	TRUE	FALSE	FALSE	18	2282933	60	II
GORG_SAMEA6072115_SAGS_AG905I06	Pachiadaki et al. 2019 / Ocean Microbiomics Database (Paoli et al. 2022)	452_100	d__Bacteria;p__Cyanobacteria;c__Cyanobacteriia;o__PCC-6307;f__Cyanobiaceae;g__Prochlorococcus_A;s__	medium-quality draft	55.8	0.82	TRUE	TRUE	FALSE	11	873953	60	I
AG-347-N23	Pachiadaki et al. 2019 / OMZ Database (Anstett et al. 2023)	452_12	d__Bacteria;p__Cyanobacteria;c__Cyanobacteriia;o__PCC-6307;f__Cyanobiaceae;g__Prochlorococcus_A;s__Prochlorococcus_A sp003281125	medium-quality draft	64.4	0.27	TRUE	TRUE	TRUE	16	1050155	60	I
TARA_SAMEA2619974_METAG_GEBAFILA	Sunagawa et al. 2015 / Salazar et al. 2019 / Ocean Microbiomics Database (Paoli et al. 2022)	796_0	d__Archaea;p__Nanoarchaeota;c__Nanoarchaeia;o__UBA10117;f__JAFCGI01;g__;s__	medium-quality draft	68.69	3.81	TRUE	FALSE	FALSE	17	459422	60	III_B
OceanDNA-b43375	OceanDNA MAG Catalog (Nishimura and Yoshizawa 2022)	232_0	d__Bacteria;p__Proteobacteria;c__Gammaproteobacteria;o__PS1;f__Thioglobaceae;g__Thioglobus;s__	medium-quality draft	77.68	0	FALSE	FALSE	FALSE	15	970109	59	I
GORG_SAMEA6068220_SAGS_AH321E13	Pachiadaki et al. 2019 / Ocean Microbiomics Database (Paoli et al. 2022)	461_3	d__Bacteria;p__Cyanobacteria;c__Cyanobacteriia;o__PCC-6307;f__Cyanobiaceae;g__Prochlorococcus_A;s__Prochlorococcus_A marinus_Q	medium-quality draft	54.94	0.27	FALSE	FALSE	FALSE	13	749328	59	I
OceanDNA-a1040	OceanDNA MAG Catalog (Nishimura and Yoshizawa 2022)	47_1	d__Archaea;p__Nanoarchaeota;c__Nanoarchaeia;o__Pacearchaeales;f__GW2011-AR1;g__JAGVXH01;s__	medium-quality draft	64.73	0.93	FALSE	FALSE	FALSE	17	736284	59	II_III
TARA_SAMEA2619974_METAG_HJABLLLO	Sunagawa et al. 2015 / Salazar et al. 2019 / Ocean Microbiomics Database (Paoli et al. 2022)	549_0	d__Archaea;p__Nanoarchaeota;c__Nanoarchaeia;o__SCGC-AAA011-G17;f__GCA-2687815;g__GCA-2687815;s__GCA-2687815 sp002687815	medium-quality draft	72.12	0.93	TRUE	TRUE	TRUE	17	670539	59	III_B
MARD_SAMN05421764_REFG_MMP05421764	Klemetsen et al. 2018 / Ocean Microbiomics Database (Paoli et al. 2022)	628_0	d__Bacteria;p__Proteobacteria;c__Alphaproteobacteria;o__Rhodobacterales;f__Rhodobacteraceae;g__Donghicola;s__Donghicola eburneus	high-quality draft	98.8	0.65	TRUE	TRUE	TRUE	20	4426466	59	I,IV
MARD_SAMN05969900_REFG_MMP05969900	Klemetsen et al. 2018 / Ocean Microbiomics Database (Paoli et al. 2022)	734_2	d__Bacteria;p__Proteobacteria;c__Alphaproteobacteria;o__Rhodobacterales;f__Rhodobacteraceae;g__Thioclava;s__Thioclava nitratireducens	high-quality draft	99.39	1.06	TRUE	TRUE	TRUE	20	4185626	59	I
TARA_SAMEA2619974_METAG_CGPLANGG	Sunagawa et al. 2015 / Salazar et al. 2019 / Ocean Microbiomics Database (Paoli et al. 2022)	86_1	d__Archaea;p__Nanoarchaeota;c__Nanoarchaeia;o__SCGC-AAA011-G17;f__PNOQ01;g__;s__	medium-quality draft	65.81	0	FALSE	FALSE	FALSE	19	520518	59	III_Like
AG-337-J18	Pachiadaki et al. 2019 / OMZ Database (Anstett et al. 2023)	436_3	d__Bacteria;p__Cyanobacteria;c__Cyanobacteriia;o__PCC-6307;f__Cyanobiaceae;g__Prochlorococcus_A;s__Prochlorococcus_A sp902526435	medium-quality draft	53.45	0	FALSE	TRUE	TRUE	13	1096772	58	I
MARD_SAMN08886393_SAGS_MMP08886393	Klemetsen et al. 2018 / Ocean Microbiomics Database (Paoli et al. 2022)	452_142	d__Bacteria;p__Cyanobacteria;c__Cyanobacteriia;o__PCC-6307;f__Cyanobiaceae;g__Prochlorococcus_A;s__Prochlorococcus_A sp003214815	high-quality draft	97.11	0	TRUE	TRUE	TRUE	19	1828325	58	I
TARA_SAMEA2622843_METAG_DOGLDLEH	Sunagawa et al. 2015 / Salazar et al. 2019 / Ocean Microbiomics Database (Paoli et al. 2022)	467_1	d__Bacteria;p__Cyanobacteria;c__Cyanobacteriia;o__PCC-6307;f__Cyanobiaceae;g__Prochlorococcus_A;s__	medium-quality draft	93.48	0.68	FALSE	FALSE	FALSE	15	1426869	58	I
AG-402-G06	Pachiadaki et al. 2019 / OMZ Database (Anstett et al. 2023)	474_1	d__Bacteria;p__Cyanobacteria;c__Cyanobacteriia;o__PCC-6307;f__Cyanobiaceae;g__Prochlorococcus_B;s__Prochlorococcus_B sp003277985	medium-quality draft	84.69	0.82	TRUE	TRUE	TRUE	18	1489406	58	I
GORG_SAMEA6067971_SAGS_AH324C07	Pachiadaki et al. 2019 / Ocean Microbiomics Database (Paoli et al. 2022)	488_0	d__Bacteria;p__Cyanobacteria;c__Cyanobacteriia;o__PCC-6307;f__Cyanobiaceae;g__Prochlorococcus_B;s__	medium-quality draft	54.39	0	FALSE	FALSE	FALSE	10	932225	58	I
OceanDNA-a1114	OceanDNA MAG Catalog (Nishimura and Yoshizawa 2022)	55_1	d__Archaea;p__Nanoarchaeota;c__Nanoarchaeia;o__Pacearchaeales;f__GW2011-AR1;g__GW2011-AR1;s__	medium-quality draft	68.46	0	TRUE	FALSE	FALSE	19	875603	58	III_B
TARA_SAMEA2620039_METAG_NMBIJLAA	Sunagawa et al. 2015 / Salazar et al. 2019 / Ocean Microbiomics Database (Paoli et al. 2022)	66_1	d__Archaea;p__Nanoarchaeota;c__Nanoarchaeia;o__Pacearchaeales;f__GW2011-AR1;g__;s__	medium-quality draft	64.17	0	FALSE	FALSE	FALSE	16	427566	58	III_B
OceanDNA-b21373	OceanDNA MAG Catalog (Nishimura and Yoshizawa 2022)	123_1	d__Bacteria;p__OLB16;c__OLB16;o__SURF-12;f__SURF-12;g__;s__	medium-quality draft	98.88	0	FALSE	FALSE	FALSE	19	5300861	57	IV
GORG_SAMEA6076364_SAGS_AG422M23	Pachiadaki et al. 2019 / Ocean Microbiomics Database (Paoli et al. 2022)	447_0	d__Bacteria;p__Cyanobacteria;c__Cyanobacteriia;o__PCC-6307;f__Cyanobiaceae;g__Prochlorococcus_A;s__Prochlorococcus_A sp902574425	medium-quality draft	64.09	0	TRUE	TRUE	TRUE	14	1157787	57	I
GORG_SAMEA6080393_SAGS_AG439O21	Pachiadaki et al. 2019 / Ocean Microbiomics Database (Paoli et al. 2022)	452_116	d__Bacteria;p__Cyanobacteria;c__Cyanobacteriia;o__PCC-6307;f__Cyanobiaceae;g__Prochlorococcus_A;s__Prochlorococcus_A sp902591275	medium-quality draft	68.89	0	TRUE	TRUE	TRUE	17	1084605	57	I
GORG_SAMEA6073835_SAGS_AG914N13	Pachiadaki et al. 2019 / Ocean Microbiomics Database (Paoli et al. 2022)	452_138	d__Bacteria;p__Cyanobacteria;c__Cyanobacteriia;o__PCC-6307;f__Cyanobiaceae;g__Prochlorococcus_A;s__Prochlorococcus_A sp902591865	medium-quality draft	66.85	0	TRUE	TRUE	TRUE	15	1280348	57	I
GORG_SAMEA6070187_SAGS_AG894K10	Pachiadaki et al. 2019 / Ocean Microbiomics Database (Paoli et al. 2022)	452_51	d__Bacteria;p__Cyanobacteria;c__Cyanobacteriia;o__PCC-6307;f__Cyanobiaceae;g__Prochlorococcus_A;s__Prochlorococcus_A sp902520485	medium-quality draft	86.28	0	TRUE	TRUE	TRUE	20	1264408	57	I
AG-402-M18	Pachiadaki et al. 2019 / OMZ Database (Anstett et al. 2023)	475_6	d__Bacteria;p__Cyanobacteria;c__Cyanobacteriia;o__PCC-6307;f__Cyanobiaceae;g__Prochlorococcus_B;s__Prochlorococcus_B sp003216595	medium-quality draft	89.43	0	TRUE	TRUE	FALSE	19	1623424	57	I
AG-404-P15	Pachiadaki et al. 2019 / OMZ Database (Anstett et al. 2023)	510_1	d__Bacteria;p__Cyanobacteria;c__Cyanobacteriia;o__PCC-6307;f__Cyanobiaceae;g__CACFBG01;s__CACFBG01 sp902564535	medium-quality draft	70.58	0	TRUE	TRUE	TRUE	16	1368806	57	I
MARD_SAMN08886482_SAGS_MMP08886482	Klemetsen et al. 2018 / Ocean Microbiomics Database (Paoli et al. 2022)	517_0	d__Bacteria;p__Cyanobacteria;c__Cyanobacteriia;o__PCC-6307;f__Cyanobiaceae;g__AG-432-D11;s__AG-432-D11 sp003212885	medium-quality draft	52.76	0	TRUE	TRUE	TRUE	9	981073	57	I
GORG_SAMEA6075597_SAGS_AG390A21	Pachiadaki et al. 2019 / Ocean Microbiomics Database (Paoli et al. 2022)	556_0	d__Bacteria;p__Proteobacteria;c__Alphaproteobacteria;o__Pelagibacterales;f__Pelagibacteraceae;g__Pelagibacter;s__Pelagibacter sp902554795	medium-quality draft	59.38	0.47	TRUE	TRUE	TRUE	12	796808	57	IV
TARA_SAMEA2620039_METAG_EDGGNAIM	Sunagawa et al. 2015 / Salazar et al. 2019 / Ocean Microbiomics Database (Paoli et al. 2022)	67_1	d__Archaea;p__Nanoarchaeota;c__Nanoarchaeia;o__Pacearchaeales;f__GW2011-AR1;g__;s__	medium-quality draft	58.52	0	TRUE	FALSE	FALSE	16	438471	57	III_B
OceanDNA-b34121	OceanDNA MAG Catalog (Nishimura and Yoshizawa 2022)	751_1	d__Bacteria;p__Proteobacteria;c__Gammaproteobacteria;o__Burkholderiales;f__Rhodocyclaceae;g__Azoarcus_C;s__Azoarcus_C communis_A	medium-quality draft	99.59	1.56	FALSE	FALSE	FALSE	18	4507162	57	I
MARD_SAMD00040648_REFG_MMP00040648	Klemetsen et al. 2018 / Ocean Microbiomics Database (Paoli et al. 2022)	769_0	d__Bacteria;p__Actinobacteriota;c__Actinomycetia;o__Mycobacteriales;f__Mycobacteriaceae;g__Nocardia;s__Nocardia crassostreae	high-quality draft	99.51	2.6	TRUE	TRUE	TRUE	20	8293148	57	I
TARA_SAMEA4398360_METAG_HOBNAHIN	Sunagawa et al. 2015 / Salazar et al. 2019 / Ocean Microbiomics Database (Paoli et al. 2022)	257_1	d__Bacteria;p__Proteobacteria;c__Gammaproteobacteria;o__Nitrosococcales;f__Methylophagaceae;g__GCA-002733105;s__	medium-quality draft	99.19	1.47	FALSE	FALSE	FALSE	19	3175317	56	II
OceanDNA-a1154	OceanDNA MAG Catalog (Nishimura and Yoshizawa 2022)	342_0	d__Archaea;p__Nanoarchaeota;c__Nanoarchaeia;o__SCGC-AAA011-G17;f__ARS1178;g__ARS1178;s__ARS1178 sp002688325	medium-quality draft	57.01	0.47	FALSE	FALSE	FALSE	13	470330	56	III_B
GORG_SAMEA6070079_SAGS_AG894B17	Pachiadaki et al. 2019 / Ocean Microbiomics Database (Paoli et al. 2022)	362_1	d__Bacteria;p__Proteobacteria;c__Alphaproteobacteria;o__Rhodobacterales;f__Rhodobacteraceae;g__CACIJG01;s__	medium-quality draft	69.04	0.13	TRUE	TRUE	FALSE	14	1818994	56	I
MARD_SAMN08886549_SAGS_MMP08886549	Klemetsen et al. 2018 / Ocean Microbiomics Database (Paoli et al. 2022)	444_0	d__Bacteria;p__Cyanobacteria;c__Cyanobacteriia;o__PCC-6307;f__Cyanobiaceae;g__Prochlorococcus_A;s__Prochlorococcus_A sp003212005	medium-quality draft	59.24	0	TRUE	TRUE	TRUE	12	1022042	56	I
GORG_SAMEA6073320_SAGS_AG912E19	Pachiadaki et al. 2019 / Ocean Microbiomics Database (Paoli et al. 2022)	452_123	d__Bacteria;p__Cyanobacteria;c__Cyanobacteriia;o__PCC-6307;f__Cyanobiaceae;g__Prochlorococcus_A;s__	medium-quality draft	51.63	0.14	FALSE	FALSE	FALSE	10	855575	56	I
GORG_SAMEA6070128_SAGS_AG894F05	Pachiadaki et al. 2019 / Ocean Microbiomics Database (Paoli et al. 2022)	452_144	d__Bacteria;p__Cyanobacteria;c__Cyanobacteriia;o__PCC-6307;f__Cyanobiaceae;g__Prochlorococcus_A;s__Prochlorococcus_A sp902519235	medium-quality draft	68.73	0	TRUE	TRUE	TRUE	18	1168654	56	I
GORG_SAMEA6073083_SAGS_AG911C05	Pachiadaki et al. 2019 / Ocean Microbiomics Database (Paoli et al. 2022)	452_145	d__Bacteria;p__Cyanobacteria;c__Cyanobacteriia;o__PCC-6307;f__Cyanobiaceae;g__Prochlorococcus_A;s__	medium-quality draft	56.88	1.09	FALSE	FALSE	FALSE	15	949544	56	I
MARD_SAMN08886543_SAGS_MMP08886543	Klemetsen et al. 2018 / Ocean Microbiomics Database (Paoli et al. 2022)	452_38	d__Bacteria;p__Cyanobacteria;c__Cyanobacteriia;o__PCC-6307;f__Cyanobiaceae;g__Prochlorococcus_A;s__Prochlorococcus_A sp003209475	medium-quality draft	69.57	0	TRUE	TRUE	TRUE	14	1181521	56	I
GORG_SAMEA6068175_SAGS_AH321B19	Pachiadaki et al. 2019 / Ocean Microbiomics Database (Paoli et al. 2022)	461_1	d__Bacteria;p__Cyanobacteria;c__Cyanobacteriia;o__PCC-6307;f__Cyanobiaceae;g__Prochlorococcus_A;s__Prochlorococcus_A marinus_Q	medium-quality draft	88.22	0	TRUE	TRUE	TRUE	19	1572835	56	I
MARD_SAMN08913591_REFG_MMP08913591	Klemetsen et al. 2018 / Ocean Microbiomics Database (Paoli et al. 2022)	600_0	d__Bacteria;p__Firmicutes;c__Bacilli;o__Bacillales_B;f__DSM-1321;g__Bacillus_BN;s__Bacillus_BN acanthi	high-quality draft	98.36	0.28	TRUE	TRUE	TRUE	20	4063863	56	IV
OceanDNA-b30779	OceanDNA MAG Catalog (Nishimura and Yoshizawa 2022)	653_1	d__Bacteria;p__Proteobacteria;c__Alphaproteobacteria;o__Rhodospirillales;f__;g__;s__	medium-quality draft	99	0.5	FALSE	FALSE	FALSE	17	3677251	56	II
MARD_SAMN02440972_SAGS_MMP02440972	Klemetsen et al. 2018 / Ocean Microbiomics Database (Paoli et al. 2022)	219_1	d__Bacteria;p__Proteobacteria;c__Gammaproteobacteria;o__PS1;f__Thioglobaceae;g__Pseudothioglobus;s__Pseudothioglobus singularis	high-quality draft	94.04	0.66	TRUE	TRUE	TRUE	20	1761763	55	I
MARD_SAMN02440415_REFG_MMP02440415	Klemetsen et al. 2018 / Ocean Microbiomics Database (Paoli et al. 2022)	277_0	d__Archaea;p__Methanobacteriota_A;c__Methanococci;o__Methanococcales;f__Methanococcaceae;g__Methanothermococcus;s__Methanothermococcus thermolithotrophicus	high-quality draft	100	0	TRUE	TRUE	TRUE	20	1686930	55	III_B
GORG_SAMEA6075055_SAGS_AG920P16	Pachiadaki et al. 2019 / Ocean Microbiomics Database (Paoli et al. 2022)	452_106	d__Bacteria;p__Cyanobacteria;c__Cyanobacteriia;o__PCC-6307;f__Cyanobiaceae;g__Prochlorococcus_A;s__	medium-quality draft	79.03	0	FALSE	FALSE	FALSE	16	1214391	55	I
GORG_SAMEA6070274_SAGS_AG895A04	Pachiadaki et al. 2019 / Ocean Microbiomics Database (Paoli et al. 2022)	452_98	d__Bacteria;p__Cyanobacteria;c__Cyanobacteriia;o__PCC-6307;f__Cyanobiaceae;g__Prochlorococcus_A;s__	medium-quality draft	70.82	1.13	FALSE	FALSE	FALSE	17	1089715	55	I
MARD_SAMN08886246_SAGS_MMP08886246	Klemetsen et al. 2018 / Ocean Microbiomics Database (Paoli et al. 2022)	533_0	d__Bacteria;p__Cyanobacteria;c__Cyanobacteriia;o__PCC-6307;f__Cyanobiaceae;g__AG-363-J23;s__AG-363-J23 sp003280245	medium-quality draft	67.53	0	FALSE	TRUE	TRUE	12	1314955	55	I
AG-313-L21	Pachiadaki et al. 2019 / OMZ Database (Anstett et al. 2023)	226_1	d__Bacteria;p__Proteobacteria;c__Gammaproteobacteria;o__PS1;f__Thioglobaceae;g__Pseudothioglobus;s__Pseudothioglobus sp902511025	medium-quality draft	60.76	0.09	TRUE	TRUE	TRUE	14	846662	54	I
MARD_SAMN08886610_SAGS_MMP08886610	Klemetsen et al. 2018 / Ocean Microbiomics Database (Paoli et al. 2022)	436_11	d__Bacteria;p__Cyanobacteria;c__Cyanobacteriia;o__PCC-6307;f__Cyanobiaceae;g__Prochlorococcus_A;s__Prochlorococcus_A sp003211135	medium-quality draft	82.61	0	TRUE	TRUE	TRUE	18	1421661	54	I
MARD_SAMN08886411_SAGS_MMP08886411	Klemetsen et al. 2018 / Ocean Microbiomics Database (Paoli et al. 2022)	451_3	d__Bacteria;p__Cyanobacteria;c__Cyanobacteriia;o__PCC-6307;f__Cyanobiaceae;g__Prochlorococcus_A;s__Prochlorococcus_A sp003214235	medium-quality draft	68.34	0	TRUE	TRUE	TRUE	15	1169063	54	I
AG-347-C10	Pachiadaki et al. 2019 / OMZ Database (Anstett et al. 2023)	452_35	d__Bacteria;p__Cyanobacteria;c__Cyanobacteriia;o__PCC-6307;f__Cyanobiaceae;g__Prochlorococcus_A;s__Prochlorococcus_A sp003211415	medium-quality draft	75.07	0.27	FALSE	TRUE	FALSE	14	1258105	54	I
AG-349-M02	Pachiadaki et al. 2019 / OMZ Database (Anstett et al. 2023)	452_46	d__Bacteria;p__Cyanobacteria;c__Cyanobacteriia;o__PCC-6307;f__Cyanobiaceae;g__Prochlorococcus_A;s__	medium-quality draft	77.1	0	FALSE	FALSE	FALSE	13	1241046	54	I
GORG_SAMEA6070157_SAGS_AG894G22	Pachiadaki et al. 2019 / Ocean Microbiomics Database (Paoli et al. 2022)	452_74	d__Bacteria;p__Cyanobacteria;c__Cyanobacteriia;o__PCC-6307;f__Cyanobiaceae;g__Prochlorococcus_A;s__Prochlorococcus_A sp003280935	medium-quality draft	83.65	0.27	TRUE	TRUE	TRUE	20	1363605	54	I
GORG_SAMEA6074110_SAGS_AG916B09	Pachiadaki et al. 2019 / Ocean Microbiomics Database (Paoli et al. 2022)	457_0	d__Bacteria;p__Cyanobacteria;c__Cyanobacteriia;o__PCC-6307;f__Cyanobiaceae;g__Prochlorococcus_A;s__Prochlorococcus_A sp902596585	medium-quality draft	66.12	0.27	TRUE	TRUE	TRUE	15	1165940	54	I
MARD_SAMN08886251_SAGS_MMP08886251	Klemetsen et al. 2018 / Ocean Microbiomics Database (Paoli et al. 2022)	492_0	d__Bacteria;p__Cyanobacteria;c__Cyanobacteriia;o__PCC-6307;f__Cyanobiaceae;g__AG-363-P08;s__AG-363-P08 sp003278365	medium-quality draft	72.28	0	FALSE	FALSE	FALSE	16	1406914	54	I
TARA_SAMN05326647_METAG_ION00005	Sunagawa et al. 2015 / Salazar et al. 2019 / Ocean Microbiomics Database (Paoli et al. 2022)	770_1	d__Bacteria;p__Proteobacteria;c__Gammaproteobacteria;o__Pseudomonadales;f__Halieaceae;g__Pseudohaliea;s__	medium-quality draft	97.33	1.24	TRUE	FALSE	FALSE	18	4164337	54	I
GORG_SAMEA6069426_SAGS_AG891A21	Pachiadaki et al. 2019 / Ocean Microbiomics Database (Paoli et al. 2022)	382_2	d__Bacteria;p__Proteobacteria;c__Alphaproteobacteria;o__Rhodobacterales;f__Rhodobacteraceae;g__CACIIZ01;s__CACIIZ01 sp902611605	medium-quality draft	69.74	0.53	TRUE	TRUE	TRUE	16	1619269	53	I
AG-335-A05	Pachiadaki et al. 2019 / OMZ Database (Anstett et al. 2023)	436_5	d__Bacteria;p__Cyanobacteria;c__Cyanobacteriia;o__PCC-6307;f__Cyanobiaceae;g__Prochlorococcus_A;s__Prochlorococcus_A sp003282425	medium-quality draft	52.85	0.54	TRUE	TRUE	TRUE	12	857646	53	I
MARD_SAMN08886415_SAGS_MMP08886415	Klemetsen et al. 2018 / Ocean Microbiomics Database (Paoli et al. 2022)	452_134	d__Bacteria;p__Cyanobacteria;c__Cyanobacteriia;o__PCC-6307;f__Cyanobiaceae;g__Prochlorococcus_A;s__Prochlorococcus_A sp003214115	medium-quality draft	67.16	0	TRUE	TRUE	TRUE	17	1104520	53	I
GORG_SAMEA6076212_SAGS_AG422C15	Pachiadaki et al. 2019 / Ocean Microbiomics Database (Paoli et al. 2022)	452_135	d__Bacteria;p__Cyanobacteria;c__Cyanobacteriia;o__PCC-6307;f__Cyanobiaceae;g__Prochlorococcus_A;s__Prochlorococcus_A sp902571335	medium-quality draft	90.35	0	TRUE	TRUE	TRUE	17	1482711	53	I
GORG_SAMEA6070242_SAGS_AG894O05	Pachiadaki et al. 2019 / Ocean Microbiomics Database (Paoli et al. 2022)	452_21	d__Bacteria;p__Cyanobacteria;c__Cyanobacteriia;o__PCC-6307;f__Cyanobiaceae;g__Prochlorococcus_A;s__	medium-quality draft	85.18	0	FALSE	FALSE	FALSE	17	1445783	53	I
AG-349-K03	Pachiadaki et al. 2019 / OMZ Database (Anstett et al. 2023)	452_49	d__Bacteria;p__Cyanobacteria;c__Cyanobacteriia;o__PCC-6307;f__Cyanobiaceae;g__Prochlorococcus_A;s__Prochlorococcus_A sp902537395	medium-quality draft	66.58	0.14	TRUE	TRUE	FALSE	14	1067473	53	I
GORG_SAMEA6074530_SAGS_AG918B19	Pachiadaki et al. 2019 / Ocean Microbiomics Database (Paoli et al. 2022)	452_83	d__Bacteria;p__Cyanobacteria;c__Cyanobacteriia;o__PCC-6307;f__Cyanobiaceae;g__Prochlorococcus_A;s__Prochlorococcus_A sp902611225	medium-quality draft	66.37	0	TRUE	TRUE	TRUE	14	1134109	53	I
GORG_SAMEA6067913_SAGS_AH287O13	Pachiadaki et al. 2019 / Ocean Microbiomics Database (Paoli et al. 2022)	461_4	d__Bacteria;p__Cyanobacteria;c__Cyanobacteriia;o__PCC-6307;f__Cyanobiaceae;g__Prochlorococcus_A;s__Prochlorococcus_A marinus_Q	medium-quality draft	50.69	0.27	FALSE	FALSE	FALSE	12	781047	53	I
GORG_SAMEA6068369_SAGS_AH321P05	Pachiadaki et al. 2019 / Ocean Microbiomics Database (Paoli et al. 2022)	462_2	d__Bacteria;p__Cyanobacteria;c__Cyanobacteriia;o__PCC-6307;f__Cyanobiaceae;g__Prochlorococcus_A;s__Prochlorococcus_A sp902628235	medium-quality draft	71.6	0	FALSE	TRUE	TRUE	16	1226820	53	I
GORG_SAMEA6068275_SAGS_AH321J03	Pachiadaki et al. 2019 / Ocean Microbiomics Database (Paoli et al. 2022)	466_0	d__Bacteria;p__Cyanobacteria;c__Cyanobacteriia;o__PCC-6307;f__Cyanobiaceae;g__Prochlorococcus_A;s__Prochlorococcus_A sp902627325	medium-quality draft	61.73	0	TRUE	TRUE	TRUE	12	953703	53	I
MARD_SAMN08886504_SAGS_MMP08886504	Klemetsen et al. 2018 / Ocean Microbiomics Database (Paoli et al. 2022)	505_1	d__Bacteria;p__Cyanobacteria;c__Cyanobacteriia;o__PCC-6307;f__Cyanobiaceae;g__Prochlorococcus;s__Prochlorococcus sp003212515	medium-quality draft	77.33	0	TRUE	TRUE	TRUE	18	1501005	53	I
OceanDNA-b31276	OceanDNA MAG Catalog (Nishimura and Yoshizawa 2022)	623_1	d__Bacteria;p__Proteobacteria;c__Alphaproteobacteria;o__Rhodospirillales;f__Casp-alpha2;g__UBA4479;s__	medium-quality draft	98.01	0.5	FALSE	FALSE	FALSE	19	4190436	53	II
OceanDNA-b33315	OceanDNA MAG Catalog (Nishimura and Yoshizawa 2022)	744_1	d__Bacteria;p__Proteobacteria;c__Gammaproteobacteria;o__Burkholderiales;f__Burkholderiaceae;g__Hydrogenophaga;s__Hydrogenophaga sp002840835	medium-quality draft	96.03	0.03	FALSE	FALSE	FALSE	18	5327258	53	I
GORG_SAMEA6074569_SAGS_AG918E15	Pachiadaki et al. 2019 / Ocean Microbiomics Database (Paoli et al. 2022)	272_2	d__Bacteria;p__Proteobacteria;c__Gammaproteobacteria;o__Pseudomonadales;f__Litoricolaceae;g__HIMB30;s__HIMB30 sp002705325	medium-quality draft	71.08	0.37	TRUE	TRUE	TRUE	15	1671916	52	I
MARD_SAMN08886192_SAGS_MMP08886192	Klemetsen et al. 2018 / Ocean Microbiomics Database (Paoli et al. 2022)	452_104	d__Bacteria;p__Cyanobacteria;c__Cyanobacteriia;o__PCC-6307;f__Cyanobiaceae;g__Prochlorococcus_A;s__Prochlorococcus_A sp003280915	medium-quality draft	94.02	0	TRUE	TRUE	TRUE	16	1559003	52	I
MARD_SAMN08886529_SAGS_MMP08886529	Klemetsen et al. 2018 / Ocean Microbiomics Database (Paoli et al. 2022)	452_148	d__Bacteria;p__Cyanobacteria;c__Cyanobacteriia;o__PCC-6307;f__Cyanobiaceae;g__Prochlorococcus_A;s__Prochlorococcus_A sp003209565	medium-quality draft	77.45	0.14	TRUE	TRUE	TRUE	19	1322195	52	I
MARD_SAMN08886210_SAGS_MMP08886210	Klemetsen et al. 2018 / Ocean Microbiomics Database (Paoli et al. 2022)	452_154	d__Bacteria;p__Cyanobacteria;c__Cyanobacteriia;o__PCC-6307;f__Cyanobiaceae;g__Prochlorococcus_A;s__Prochlorococcus_A sp003280725	medium-quality draft	80.66	0.41	FALSE	FALSE	FALSE	16	1402439	52	I
AG-402-L23	Pachiadaki et al. 2019 / OMZ Database (Anstett et al. 2023)	452_41	d__Bacteria;p__Cyanobacteria;c__Cyanobacteriia;o__PCC-6307;f__Cyanobiaceae;g__Prochlorococcus_A;s__Prochlorococcus_A sp003216635	medium-quality draft	95.79	0	FALSE	FALSE	TRUE	19	1662945	52	I
MARD_SAMN08886347_SAGS_MMP08886347	Klemetsen et al. 2018 / Ocean Microbiomics Database (Paoli et al. 2022)	511_0	d__Bacteria;p__Cyanobacteria;c__Cyanobacteriia;o__PCC-6307;f__Cyanobiaceae;g__AG-409-B05;s__AG-409-B05 sp003216075	medium-quality draft	86.08	0.14	TRUE	TRUE	TRUE	18	1797579	52	I
GORG_SAMEA6080255_SAGS_AG439E13	Pachiadaki et al. 2019 / Ocean Microbiomics Database (Paoli et al. 2022)	526_0	d__Bacteria;p__Cyanobacteria;c__Cyanobacteriia;o__PCC-6307;f__Cyanobiaceae;g__CACIRS01;s__CACIRS01 sp902589115	medium-quality draft	73.41	0	TRUE	TRUE	TRUE	18	1263579	52	I
MARD_SAMN05216262_REFG_MMP05216262	Klemetsen et al. 2018 / Ocean Microbiomics Database (Paoli et al. 2022)	538_0	d__Bacteria;p__Proteobacteria;c__Gammaproteobacteria;o__Enterobacterales;f__Alteromonadaceae;g__Cognaticolwellia;s__Cognaticolwellia chukchiensis	high-quality draft	99.66	1.88	TRUE	TRUE	TRUE	19	4023670	52	IV
GORG_SAMEA6079639_SAGS_AG426J11	Pachiadaki et al. 2019 / Ocean Microbiomics Database (Paoli et al. 2022)	566_0	d__Bacteria;p__Proteobacteria;c__Alphaproteobacteria;o__HIMB59;f__GCA-002718135;g__AG-337-I02;s__AG-337-I02 sp902577945	medium-quality draft	69.81	0	TRUE	TRUE	TRUE	17	1206732	52	IV
MARD_SAMD00000408_REFG_MMP00000408	Klemetsen et al. 2018 / Ocean Microbiomics Database (Paoli et al. 2022)	793_0	d__Archaea;p__Halobacteriota;c__Methanomicrobia;o__Methanomicrobiales;f__Methanomicrobiaceae;g__Methanogenium;s__Methanogenium cariaci	medium-quality draft	85.25	0	TRUE	TRUE	TRUE	20	2686643	52	III_A
GORG_SAMEA6069798_SAGS_AG892M03	Pachiadaki et al. 2019 / Ocean Microbiomics Database (Paoli et al. 2022)	362_17	d__Bacteria;p__Proteobacteria;c__Alphaproteobacteria;o__Rhodobacterales;f__Rhodobacteraceae;g__CACIJG01;s__CACIJG01 sp902619165	medium-quality draft	84.7	0.4	TRUE	TRUE	TRUE	20	2282643	51	I
GORG_SAMEA6070694_SAGS_AG897D05	Pachiadaki et al. 2019 / Ocean Microbiomics Database (Paoli et al. 2022)	362_6	d__Bacteria;p__Proteobacteria;c__Alphaproteobacteria;o__Rhodobacterales;f__Rhodobacteraceae;g__CACIJG01;s__CACIJG01 sp902530595	medium-quality draft	57.05	0	FALSE	FALSE	TRUE	14	1366040	51	I
AG-335-I21	Pachiadaki et al. 2019 / OMZ Database (Anstett et al. 2023)	436_4	d__Bacteria;p__Cyanobacteria;c__Cyanobacteriia;o__PCC-6307;f__Cyanobiaceae;g__Prochlorococcus_A;s__Prochlorococcus_A sp003282225	medium-quality draft	59.5	0	TRUE	TRUE	TRUE	14	936124	51	I
MARD_SAMN08886550_SAGS_MMP08886550	Klemetsen et al. 2018 / Ocean Microbiomics Database (Paoli et al. 2022)	452_129	d__Bacteria;p__Cyanobacteria;c__Cyanobacteriia;o__PCC-6307;f__Cyanobiaceae;g__Prochlorococcus_A;s__Prochlorococcus_A sp003209375	medium-quality draft	76.81	0	TRUE	TRUE	TRUE	20	1329883	51	I
GORG_SAMEA6069764_SAGS_AG892J18	Pachiadaki et al. 2019 / Ocean Microbiomics Database (Paoli et al. 2022)	452_158	d__Bacteria;p__Cyanobacteria;c__Cyanobacteriia;o__PCC-6307;f__Cyanobiaceae;g__Prochlorococcus_A;s__Prochlorococcus_A sp902618335	medium-quality draft	63	0	TRUE	TRUE	TRUE	11	1082858	51	I
GORG_SAMEA6080223_SAGS_AG439B17	Pachiadaki et al. 2019 / Ocean Microbiomics Database (Paoli et al. 2022)	452_159	d__Bacteria;p__Cyanobacteria;c__Cyanobacteriia;o__PCC-6307;f__Cyanobiaceae;g__Prochlorococcus_A;s__Prochlorococcus_A sp003212615	medium-quality draft	77.1	0	FALSE	FALSE	FALSE	16	1268846	51	I
AG-402-K16	Pachiadaki et al. 2019 / OMZ Database (Anstett et al. 2023)	452_70	d__Bacteria;p__Cyanobacteria;c__Cyanobacteriia;o__PCC-6307;f__Cyanobiaceae;g__Prochlorococcus_A;s__Prochlorococcus_A sp003216795	medium-quality draft	89.18	0	TRUE	TRUE	TRUE	20	1668702	51	I
AG-347-J06	Pachiadaki et al. 2019 / OMZ Database (Anstett et al. 2023)	452_80	d__Bacteria;p__Cyanobacteria;c__Cyanobacteriia;o__PCC-6307;f__Cyanobiaceae;g__Prochlorococcus_A;s__Prochlorococcus_A sp003281525	medium-quality draft	86.85	0	TRUE	TRUE	TRUE	18	1412937	51	I
TARA_SAMEA2619974_METAG_MNANPKNI	Sunagawa et al. 2015 / Salazar et al. 2019 / Ocean Microbiomics Database (Paoli et al. 2022)	46_0	d__Archaea;p__Nanoarchaeota;c__Nanoarchaeia;o__Pacearchaeales;f__GW2011-AR1;g__ARS10;s__ARS10 sp002690445	medium-quality draft	69.31	0	TRUE	FALSE	FALSE	18	756689	51	III_B
TARA_SAMN05326647_METAG_ION00012	Sunagawa et al. 2015 / Salazar et al. 2019 / Ocean Microbiomics Database (Paoli et al. 2022)	469_0	d__Bacteria;p__Cyanobacteria;c__Cyanobacteriia;o__PCC-6307;f__Cyanobiaceae;g__Prochlorococcus_A;s__	medium-quality draft	89.54	0	FALSE	FALSE	FALSE	19	1332144	51	I
AG-402-P16	Pachiadaki et al. 2019 / OMZ Database (Anstett et al. 2023)	471_1	d__Bacteria;p__Cyanobacteria;c__Cyanobacteriia;o__PCC-6307;f__Cyanobiaceae;g__Prochlorococcus_B;s__Prochlorococcus_B sp003216295	medium-quality draft	78.67	0	TRUE	TRUE	TRUE	19	1587150	51	I
TARA_SAMEA2620106_METAG_MNCILINB	Sunagawa et al. 2015 / Salazar et al. 2019 / Ocean Microbiomics Database (Paoli et al. 2022)	61_1	d__Archaea;p__Nanoarchaeota;c__Nanoarchaeia;o__Pacearchaeales;f__GW2011-AR1;g__JABHWZ01;s__	medium-quality draft	71.03	2.34	TRUE	FALSE	TRUE	18	681684	51	III_Like
TARA_SAMEA2623116_METAG_MOMOJFAF	Sunagawa et al. 2015 / Salazar et al. 2019 / Ocean Microbiomics Database (Paoli et al. 2022)	630_1	d__Bacteria;p__Actinobacteriota;c__Actinomycetia;o__Nanopelagicales;f__S36-B12;g__S36-B12;s__S36-B12 sp002729215	high-quality draft	93.53	0	TRUE	TRUE	TRUE	19	2053327	51	IV
MARD_SAMN04488094_REFG_MMP04488094	Klemetsen et al. 2018 / Ocean Microbiomics Database (Paoli et al. 2022)	720_0	d__Bacteria;p__Proteobacteria;c__Alphaproteobacteria;o__Rhodobacterales;f__Rhodobacteraceae;g__Tropicimonas;s__Tropicimonas isoalkanivorans	high-quality draft	99	2.28	TRUE	TRUE	TRUE	20	4976641	51	I
MARD_SAMN08382978_REFG_MMP08382978	Klemetsen et al. 2018 / Ocean Microbiomics Database (Paoli et al. 2022)	173_2	d__Archaea;p__Halobacteriota;c__Halobacteria;o__Halobacteriales;f__Haloferacaceae;g__Haloferax;s__Haloferax prahovense	high-quality draft	99.44	0.38	TRUE	TRUE	TRUE	20	3938222	50	III_B
GORG_SAMEA6074606_SAGS_AG918I18	Pachiadaki et al. 2019 / Ocean Microbiomics Database (Paoli et al. 2022)	362_12	d__Bacteria;p__Proteobacteria;c__Alphaproteobacteria;o__Rhodobacterales;f__Rhodobacteraceae;g__CACIJG01;s__	medium-quality draft	82.49	0.4	TRUE	TRUE	FALSE	18	2035549	50	I
GORG_SAMEA6070655_SAGS_AG896O22	Pachiadaki et al. 2019 / Ocean Microbiomics Database (Paoli et al. 2022)	362_5	d__Bacteria;p__Proteobacteria;c__Alphaproteobacteria;o__Rhodobacterales;f__Rhodobacteraceae;g__CACIJG01;s__	medium-quality draft	74.57	0.4	FALSE	FALSE	FALSE	13	1765128	50	I
GORG_SAMEA6079566_SAGS_AG426D16	Pachiadaki et al. 2019 / Ocean Microbiomics Database (Paoli et al. 2022)	452_149	d__Bacteria;p__Cyanobacteria;c__Cyanobacteriia;o__PCC-6307;f__Cyanobiaceae;g__Prochlorococcus_A;s__Prochlorococcus_A sp902576415	medium-quality draft	78.94	0	TRUE	TRUE	TRUE	15	1292573	50	I
AG-347-K15	Pachiadaki et al. 2019 / OMZ Database (Anstett et al. 2023)	452_18	d__Bacteria;p__Cyanobacteria;c__Cyanobacteriia;o__PCC-6307;f__Cyanobiaceae;g__Prochlorococcus_A;s__Prochlorococcus_A sp003281415	medium-quality draft	76.13	0	TRUE	TRUE	TRUE	20	1165132	50	I
MARD_SAMN10076538_REFG_MMP10076538	Klemetsen et al. 2018 / Ocean Microbiomics Database (Paoli et al. 2022)	735_1	d__Bacteria;p__Proteobacteria;c__Alphaproteobacteria;o__Rhodobacterales;f__Rhodobacteraceae;g__Chachezhania;s__Chachezhania antarctica	high-quality draft	99.57	0.16	TRUE	TRUE	TRUE	20	5040141	50	IV
MARD_SAMN05421720_REFG_MMP05421720	Klemetsen et al. 2018 / Ocean Microbiomics Database (Paoli et al. 2022)	757_0	d__Bacteria;p__Proteobacteria;c__Alphaproteobacteria;o__Rhodospirillales;f__Rhodospirillaceae;g__Rhodospira;s__Rhodospira trueperi	medium-quality draft	100	0.25	FALSE	TRUE	TRUE	20	4211331	50	I,IV
MARD_SAMN02471653_REFG_MMP02471653	Klemetsen et al. 2018 / Ocean Microbiomics Database (Paoli et al. 2022)	177_0	d__Archaea;p__Halobacteriota;c__Halobacteria;o__Halobacteriales;f__Natrialbaceae;g__Natrialba;s__Natrialba asiatica	high-quality draft	99.11	1.57	TRUE	TRUE	TRUE	20	4404175	49	III_B
GORG_SAMEA6075017_SAGS_AG920M14	Pachiadaki et al. 2019 / Ocean Microbiomics Database (Paoli et al. 2022)	452_128	d__Bacteria;p__Cyanobacteria;c__Cyanobacteriia;o__PCC-6307;f__Cyanobiaceae;g__Prochlorococcus_A;s__Prochlorococcus_A sp902620895	medium-quality draft	91.17	0	FALSE	TRUE	TRUE	19	1502962	49	I
GORG_SAMEA6079071_SAGS_AG461O03	Pachiadaki et al. 2019 / Ocean Microbiomics Database (Paoli et al. 2022)	452_27	d__Bacteria;p__Cyanobacteria;c__Cyanobacteriia;o__PCC-6307;f__Cyanobiaceae;g__Prochlorococcus_A;s__Prochlorococcus_A sp902606255	medium-quality draft	54.89	0	FALSE	TRUE	TRUE	14	885726	49	I
AG-347-L19	Pachiadaki et al. 2019 / OMZ Database (Anstett et al. 2023)	452_47	d__Bacteria;p__Cyanobacteria;c__Cyanobacteriia;o__PCC-6307;f__Cyanobiaceae;g__Prochlorococcus_A;s__Prochlorococcus_A sp003278895	medium-quality draft	82.52	0.27	TRUE	TRUE	TRUE	18	1303229	49	I
GORG_SAMEA6070105_SAGS_AG894D05	Pachiadaki et al. 2019 / Ocean Microbiomics Database (Paoli et al. 2022)	452_5	d__Bacteria;p__Cyanobacteria;c__Cyanobacteriia;o__PCC-6307;f__Cyanobiaceae;g__Prochlorococcus_A;s__Prochlorococcus_A sp902583265	medium-quality draft	80.72	0	FALSE	FALSE	FALSE	15	1271942	49	I
GORG_SAMEA6069981_SAGS_AG893L03	Pachiadaki et al. 2019 / Ocean Microbiomics Database (Paoli et al. 2022)	452_6	d__Bacteria;p__Cyanobacteria;c__Cyanobacteriia;o__PCC-6307;f__Cyanobiaceae;g__Prochlorococcus_A;s__Prochlorococcus_A sp902622705	medium-quality draft	79.12	0	TRUE	TRUE	TRUE	16	1179312	49	I
AG-402-N23	Pachiadaki et al. 2019 / OMZ Database (Anstett et al. 2023)	452_67	d__Bacteria;p__Cyanobacteria;c__Cyanobacteriia;o__PCC-6307;f__Cyanobiaceae;g__Prochlorococcus_A;s__Prochlorococcus_A sp003216355	medium-quality draft	81.79	0	FALSE	TRUE	TRUE	17	1311270	49	I
MARD_SAMN08886213_SAGS_MMP08886213	Klemetsen et al. 2018 / Ocean Microbiomics Database (Paoli et al. 2022)	452_79	d__Bacteria;p__Cyanobacteria;c__Cyanobacteriia;o__PCC-6307;f__Cyanobiaceae;g__Prochlorococcus_A;s__Prochlorococcus_A sp003278535	medium-quality draft	88.72	0.14	TRUE	TRUE	TRUE	16	1659147	49	I
GORG_SAMEA6067756_SAGS_AH287E16	Pachiadaki et al. 2019 / Ocean Microbiomics Database (Paoli et al. 2022)	464_0	d__Bacteria;p__Cyanobacteria;c__Cyanobacteriia;o__PCC-6307;f__Cyanobiaceae;g__Prochlorococcus_A;s__Prochlorococcus_A sp902624105	medium-quality draft	68.07	0	FALSE	FALSE	TRUE	16	1103991	49	I
AG-404-B19	Pachiadaki et al. 2019 / OMZ Database (Anstett et al. 2023)	491_1	d__Bacteria;p__Cyanobacteria;c__Cyanobacteriia;o__PCC-6307;f__Cyanobiaceae;g__AG-363-K07;s__AG-363-K07 sp902560875	medium-quality draft	75.52	0.36	FALSE	FALSE	TRUE	16	1365269	49	I
OceanDNA-b30146	OceanDNA MAG Catalog (Nishimura and Yoshizawa 2022)	715_1	d__Bacteria;p__Proteobacteria;c__Alphaproteobacteria;o__Rhodobacterales;f__Rhodobacteraceae;g__Salipiger;s__Salipiger marinus	medium-quality draft	95.78	0.45	TRUE	FALSE	FALSE	18	4124871	49	I
MARD_SAMN02471676_REFG_MMP02471676	Klemetsen et al. 2018 / Ocean Microbiomics Database (Paoli et al. 2022)	173_1	d__Archaea;p__Halobacteriota;c__Halobacteria;o__Halobacteriales;f__Haloferacaceae;g__Haloferax;s__Haloferax volcanii	high-quality draft	99.44	0	TRUE	TRUE	TRUE	20	3609529	48	III_B
AAA007_O20_contigs_output_clean	OMZ Database (Anstett et al. 2023)	210_2	d__Bacteria;p__Proteobacteria;c__Gammaproteobacteria;o__PS1;f__Thioglobaceae;g__Pseudothioglobus;s__Pseudothioglobus sp000213395	medium-quality draft	57.74	1.77	TRUE	TRUE	TRUE	11	1114703	48	I
GORG_SAMEA6074123_SAGS_AG916C10	Pachiadaki et al. 2019 / Ocean Microbiomics Database (Paoli et al. 2022)	362_8	d__Bacteria;p__Proteobacteria;c__Alphaproteobacteria;o__Rhodobacterales;f__Rhodobacteraceae;g__CACIJG01;s__CACIJG01 sp902596605	medium-quality draft	83.58	0.53	TRUE	TRUE	TRUE	16	1974238	48	I
AG-321-E21	Pachiadaki et al. 2019 / OMZ Database (Anstett et al. 2023)	434_1	d__Bacteria;p__Cyanobacteria;c__Cyanobacteriia;o__PCC-6307;f__Cyanobiaceae;g__Prochlorococcus_A;s__Prochlorococcus_A sp003283415	medium-quality draft	72.01	0	FALSE	TRUE	TRUE	13	1314750	48	I
AG-347-B23	Pachiadaki et al. 2019 / OMZ Database (Anstett et al. 2023)	452_28	d__Bacteria;p__Cyanobacteria;c__Cyanobacteriia;o__PCC-6307;f__Cyanobiaceae;g__Prochlorococcus_A;s__Prochlorococcus_A sp003281715	medium-quality draft	74.67	0.14	TRUE	TRUE	TRUE	17	1220092	48	I
AG-349-P01	Pachiadaki et al. 2019 / OMZ Database (Anstett et al. 2023)	452_33	d__Bacteria;p__Cyanobacteria;c__Cyanobacteriia;o__PCC-6307;f__Cyanobiaceae;g__Prochlorococcus_A;s__Prochlorococcus_A sp902539115	medium-quality draft	74.17	0	TRUE	TRUE	TRUE	14	1095946	48	I
AG-402-K22	Pachiadaki et al. 2019 / OMZ Database (Anstett et al. 2023)	452_7	d__Bacteria;p__Cyanobacteria;c__Cyanobacteriia;o__PCC-6307;f__Cyanobiaceae;g__Prochlorococcus_A;s__Prochlorococcus_A sp003216755	medium-quality draft	86.19	0	FALSE	TRUE	TRUE	17	1522735	48	I
TARA_SAMEA2620106_METAG_BIDIMHEJ	Sunagawa et al. 2015 / Salazar et al. 2019 / Ocean Microbiomics Database (Paoli et al. 2022)	490_1	d__Archaea;p__Nanoarchaeota;c__Nanoarchaeia;o__Pacearchaeales;f__GW2011-AR1;g__ARS1301;s__ARS1301 sp002686355	medium-quality draft	69.16	0	TRUE	FALSE	FALSE	18	528865	48	III_B
TARA_SAMEA2619974_METAG_KDJOFEEM	Sunagawa et al. 2015 / Salazar et al. 2019 / Ocean Microbiomics Database (Paoli et al. 2022)	69_1	d__Archaea;p__Nanoarchaeota;c__Nanoarchaeia;o__Pacearchaeales;f__GW2011-AR1;g__NP1466;s__	medium-quality draft	58.33	6.85	TRUE	FALSE	FALSE	18	624840	48	III_B
GORG_SAMEA6072675_SAGS_AG909D07	Pachiadaki et al. 2019 / Ocean Microbiomics Database (Paoli et al. 2022)	273_3	d__Bacteria;p__Proteobacteria;c__Gammaproteobacteria;o__Pseudomonadales;f__Litoricolaceae;g__HIMB30;s__HIMB30 sp902541775	medium-quality draft	70.15	0	TRUE	TRUE	FALSE	18	1484873	47	I
MARD_SAMN08886498_SAGS_MMP08886498	Klemetsen et al. 2018 / Ocean Microbiomics Database (Paoli et al. 2022)	452_117	d__Bacteria;p__Cyanobacteria;c__Cyanobacteriia;o__PCC-6307;f__Cyanobiaceae;g__Prochlorococcus_A;s__Prochlorococcus_A sp003212655	medium-quality draft	75.41	0	FALSE	FALSE	FALSE	16	1162959	47	I
GORG_SAMEA6070453_SAGS_AG895O22	Pachiadaki et al. 2019 / Ocean Microbiomics Database (Paoli et al. 2022)	452_124	d__Bacteria;p__Cyanobacteria;c__Cyanobacteriia;o__PCC-6307;f__Cyanobiaceae;g__Prochlorococcus_A;s__Prochlorococcus_A sp902525585	medium-quality draft	71.47	0.27	TRUE	TRUE	TRUE	19	1301460	47	I
MARD_SAMN08886224_SAGS_MMP08886224	Klemetsen et al. 2018 / Ocean Microbiomics Database (Paoli et al. 2022)	452_56	d__Bacteria;p__Cyanobacteria;c__Cyanobacteriia;o__PCC-6307;f__Cyanobiaceae;g__Prochlorococcus_A;s__Prochlorococcus_A sp003280515	medium-quality draft	88.68	0	FALSE	FALSE	FALSE	16	1451366	47	I
GORG_SAMEA6072774_SAGS_AG909M08	Pachiadaki et al. 2019 / Ocean Microbiomics Database (Paoli et al. 2022)	452_61	d__Bacteria;p__Cyanobacteria;c__Cyanobacteriia;o__PCC-6307;f__Cyanobiaceae;g__Prochlorococcus_A;s__Prochlorococcus_A sp902572075	medium-quality draft	71.2	0.27	TRUE	TRUE	TRUE	17	1129747	47	I
GORG_SAMEA6074671_SAGS_AG918O17	Pachiadaki et al. 2019 / Ocean Microbiomics Database (Paoli et al. 2022)	452_97	d__Bacteria;p__Cyanobacteria;c__Cyanobacteriia;o__PCC-6307;f__Cyanobiaceae;g__Prochlorococcus_A;s__	medium-quality draft	70.34	1.97	TRUE	TRUE	FALSE	16	1221309	47	I
AG-402-N21	Pachiadaki et al. 2019 / OMZ Database (Anstett et al. 2023)	498_1	d__Bacteria;p__Cyanobacteria;c__Cyanobacteriia;o__PCC-6307;f__Cyanobiaceae;g__AG-402-N21;s__AG-402-N21 sp003216435	medium-quality draft	79.8	0	FALSE	TRUE	TRUE	18	1364872	47	I
MARD_SAMN08886237_SAGS_MMP08886237	Klemetsen et al. 2018 / Ocean Microbiomics Database (Paoli et al. 2022)	508_0	d__Bacteria;p__Cyanobacteria;c__Cyanobacteriia;o__PCC-6307;f__Cyanobiaceae;g__Prochlorococcus;s__Prochlorococcus sp003278425	medium-quality draft	82.05	0	FALSE	TRUE	TRUE	18	1493848	47	I
MARD_SAMN08886376_SAGS_MMP08886376	Klemetsen et al. 2018 / Ocean Microbiomics Database (Paoli et al. 2022)	530_0	d__Bacteria;p__Cyanobacteria;c__Cyanobacteriia;o__PCC-6307;f__Cyanobiaceae;g__AG-409-P03;s__AG-409-P03 sp003215295	medium-quality draft	66.98	0.68	FALSE	TRUE	TRUE	16	1359580	47	I
AG-313-C04	Pachiadaki et al. 2019 / OMZ Database (Anstett et al. 2023)	225_1	d__Bacteria;p__Proteobacteria;c__Gammaproteobacteria;o__PS1;f__Thioglobaceae;g__Pseudothioglobus;s__Pseudothioglobus sp902509905	medium-quality draft	85.6	0	TRUE	TRUE	FALSE	18	1522588	46	I
TARA_SAMEA2620106_METAG_PBIPAHLD	Sunagawa et al. 2015 / Salazar et al. 2019 / Ocean Microbiomics Database (Paoli et al. 2022)	29_0	d__Archaea;p__Nanoarchaeota;c__Nanoarchaeia;o__Pacearchaeales;f__GW2011-AR1;g__ARS23;s__ARS23 sp002686195	medium-quality draft	61.37	0.93	TRUE	FALSE	FALSE	18	556031	46	III_B
OceanDNA-a863	OceanDNA MAG Catalog (Nishimura and Yoshizawa 2022)	345_1	d__Archaea;p__Thermoproteota;c__Nitrososphaeria;o__Nitrososphaerales;f__UBA57;g__UBA57;s__	medium-quality draft	85.68	1.94	TRUE	FALSE	FALSE	17	774990	46	III_A
JGI_02_J20	OMZ Database (Anstett et al. 2023)	382_4	d__Bacteria;p__Proteobacteria;c__Alphaproteobacteria;o__Rhodobacterales;f__Rhodobacteraceae;g__CACIIZ01;s__	medium-quality draft	81.5	0.13	TRUE	TRUE	TRUE	20	2049577	46	I
GORG_SAMEA6070310_SAGS_AG895D05	Pachiadaki et al. 2019 / Ocean Microbiomics Database (Paoli et al. 2022)	452_120	d__Bacteria;p__Cyanobacteria;c__Cyanobacteriia;o__PCC-6307;f__Cyanobiaceae;g__Prochlorococcus_A;s__Prochlorococcus_A sp902522795	high-quality draft	91.49	0	TRUE	TRUE	TRUE	18	1423623	46	I
GORG_SAMEA6070363_SAGS_AG895I11	Pachiadaki et al. 2019 / Ocean Microbiomics Database (Paoli et al. 2022)	452_131	d__Bacteria;p__Cyanobacteria;c__Cyanobacteriia;o__PCC-6307;f__Cyanobiaceae;g__Prochlorococcus_A;s__	medium-quality draft	65	0	FALSE	FALSE	FALSE	9	1042186	46	I
GORG_SAMEA6074575_SAGS_AG918F13	Pachiadaki et al. 2019 / Ocean Microbiomics Database (Paoli et al. 2022)	452_25	d__Bacteria;p__Cyanobacteria;c__Cyanobacteriia;o__PCC-6307;f__Cyanobiaceae;g__Prochlorococcus_A;s__Prochlorococcus_A sp902612005	high-quality draft	92.1	0	TRUE	TRUE	TRUE	19	1462164	46	I
MARD_SAMN08886195_SAGS_MMP08886195	Klemetsen et al. 2018 / Ocean Microbiomics Database (Paoli et al. 2022)	452_64	d__Bacteria;p__Cyanobacteria;c__Cyanobacteriia;o__PCC-6307;f__Cyanobiaceae;g__Prochlorococcus_A;s__Prochlorococcus_A sp003278735	high-quality draft	91.91	0	TRUE	TRUE	TRUE	19	1583267	46	I
AG-402-C22	Pachiadaki et al. 2019 / OMZ Database (Anstett et al. 2023)	452_8	d__Bacteria;p__Cyanobacteria;c__Cyanobacteriia;o__PCC-6307;f__Cyanobiaceae;g__Prochlorococcus_A;s__Prochlorococcus_A sp003279535	medium-quality draft	84.01	0	TRUE	TRUE	TRUE	16	1171404	46	I
GORG_SAMEA6074445_SAGS_AG917L14	Pachiadaki et al. 2019 / Ocean Microbiomics Database (Paoli et al. 2022)	452_84	d__Bacteria;p__Cyanobacteria;c__Cyanobacteriia;o__PCC-6307;f__Cyanobiaceae;g__Prochlorococcus_A;s__	medium-quality draft	65.67	0	TRUE	TRUE	FALSE	15	1079730	46	I
MARD_SAMN03196739_REFG_MMP03196739	Klemetsen et al. 2018 / Ocean Microbiomics Database (Paoli et al. 2022)	546_0	d__Archaea;p__Halobacteriota;c__Methanomicrobia;o__Methanomicrobiales;f__Methanomicrobiaceae;g__Methanolacinia;s__Methanolacinia paynteri	high-quality draft	98.37	0.65	TRUE	TRUE	TRUE	20	2791704	46	III_A
OceanDNA-a1197	OceanDNA MAG Catalog (Nishimura and Yoshizawa 2022)	81_1	d__Archaea;p__Nanoarchaeota;c__Nanoarchaeia;o__SCGC-AAA011-G17;f__PNOQ01;g__JABJPM01;s__JABJPM01 sp018663865	medium-quality draft	75.7	0	TRUE	FALSE	TRUE	20	577833	46	III_B
OceanDNA-b44209	OceanDNA MAG Catalog (Nishimura and Yoshizawa 2022)	282_1	d__Bacteria;p__Proteobacteria;c__Gammaproteobacteria;o__UBA4575;f__UBA4575;g__UBA4575;s__UBA4575 sp905479295	medium-quality draft	90.46	0.35	TRUE	FALSE	FALSE	18	1434628	45	IV
TARA_SAMEA2620106_METAG_GCOBDPMG	Sunagawa et al. 2015 / Salazar et al. 2019 / Ocean Microbiomics Database (Paoli et al. 2022)	32_1	d__Archaea;p__Nanoarchaeota;c__Nanoarchaeia;o__Pacearchaeales;f__GW2011-AR1;g__ARS1285;s__ARS1285 sp002688165	medium-quality draft	68.3	0	FALSE	FALSE	FALSE	17	643263	45	III_Like
GORG_SAMEA6073212_SAGS_AG911M08	Pachiadaki et al. 2019 / Ocean Microbiomics Database (Paoli et al. 2022)	362_9	d__Bacteria;p__Proteobacteria;c__Alphaproteobacteria;o__Rhodobacterales;f__Rhodobacteraceae;g__CACIJG01;s__	medium-quality draft	67.18	1.28	TRUE	TRUE	FALSE	12	1612347	45	I
GORG_SAMEA6074791_SAGS_AG919J11	Pachiadaki et al. 2019 / Ocean Microbiomics Database (Paoli et al. 2022)	452_111	d__Bacteria;p__Cyanobacteria;c__Cyanobacteriia;o__PCC-6307;f__Cyanobiaceae;g__Prochlorococcus_A;s__Prochlorococcus_A sp902616385	high-quality draft	93.66	0	TRUE	TRUE	TRUE	19	1498417	45	I
GORG_SAMEA6070949_SAGS_AG898L05	Pachiadaki et al. 2019 / Ocean Microbiomics Database (Paoli et al. 2022)	452_119	d__Bacteria;p__Cyanobacteria;c__Cyanobacteriia;o__PCC-6307;f__Cyanobiaceae;g__Prochlorococcus_A;s__	medium-quality draft	58.83	0.54	FALSE	FALSE	FALSE	11	940335	45	I
MARD_SAMN08886223_SAGS_MMP08886223	Klemetsen et al. 2018 / Ocean Microbiomics Database (Paoli et al. 2022)	452_127	d__Bacteria;p__Cyanobacteria;c__Cyanobacteriia;o__PCC-6307;f__Cyanobiaceae;g__Prochlorococcus_A;s__Prochlorococcus_A sp003278525	high-quality draft	91.85	0	TRUE	TRUE	TRUE	19	1457356	45	I
GORG_SAMEA6076323_SAGS_AG422K10	Pachiadaki et al. 2019 / Ocean Microbiomics Database (Paoli et al. 2022)	452_157	d__Bacteria;p__Cyanobacteria;c__Cyanobacteriia;o__PCC-6307;f__Cyanobiaceae;g__Prochlorococcus_A;s__Prochlorococcus_A sp902573565	high-quality draft	90.85	0	TRUE	TRUE	TRUE	19	1384389	45	I
AG-347-M18	Pachiadaki et al. 2019 / OMZ Database (Anstett et al. 2023)	452_22	d__Bacteria;p__Cyanobacteria;c__Cyanobacteriia;o__PCC-6307;f__Cyanobiaceae;g__Prochlorococcus_A;s__Prochlorococcus_A sp003281165	medium-quality draft	85.78	0	TRUE	TRUE	TRUE	16	1369540	45	I
MARD_SAMN08886222_SAGS_MMP08886222	Klemetsen et al. 2018 / Ocean Microbiomics Database (Paoli et al. 2022)	452_54	d__Bacteria;p__Cyanobacteria;c__Cyanobacteriia;o__PCC-6307;f__Cyanobiaceae;g__Prochlorococcus_A;s__Prochlorococcus_A marinus_E	medium-quality draft	74.67	0.27	TRUE	TRUE	TRUE	18	1310019	45	I
GORG_SAMEA6069730_SAGS_AG892G09	Pachiadaki et al. 2019 / Ocean Microbiomics Database (Paoli et al. 2022)	452_72	d__Bacteria;p__Cyanobacteria;c__Cyanobacteriia;o__PCC-6307;f__Cyanobiaceae;g__Prochlorococcus_A;s__Prochlorococcus_A sp902617605	medium-quality draft	70.12	0	TRUE	TRUE	TRUE	15	1173989	45	I
MARD_SAMN08886418_SAGS_MMP08886418	Klemetsen et al. 2018 / Ocean Microbiomics Database (Paoli et al. 2022)	453_0	d__Bacteria;p__Cyanobacteria;c__Cyanobacteriia;o__PCC-6307;f__Cyanobiaceae;g__Prochlorococcus_A;s__Prochlorococcus_A sp003214055	medium-quality draft	76.77	0	TRUE	TRUE	TRUE	18	1273010	45	I
AG-402-G19	Pachiadaki et al. 2019 / OMZ Database (Anstett et al. 2023)	472_1	d__Bacteria;p__Cyanobacteria;c__Cyanobacteriia;o__PCC-6307;f__Cyanobiaceae;g__Prochlorococcus_B;s__Prochlorococcus_B sp003279455	medium-quality draft	65.62	0	TRUE	FALSE	FALSE	14	1282444	45	I
MARD_SAMN08886501_SAGS_MMP08886501	Klemetsen et al. 2018 / Ocean Microbiomics Database (Paoli et al. 2022)	487_0	d__Bacteria;p__Cyanobacteria;c__Cyanobacteriia;o__PCC-6307;f__Cyanobiaceae;g__Prochlorococcus_B;s__Prochlorococcus_B sp003212625	medium-quality draft	53.53	0	TRUE	TRUE	TRUE	17	1048913	45	I
MARD_SAMN04390147_REFG_MMP04390147	Klemetsen et al. 2018 / Ocean Microbiomics Database (Paoli et al. 2022)	742_0	d__Bacteria;p__Proteobacteria;c__Gammaproteobacteria;o__Burkholderiales;f__Burkholderiaceae;g__Hydrogenophaga;s__Hydrogenophaga crassostreae	high-quality draft	99.45	0.23	TRUE	TRUE	TRUE	20	4926551	45	I,IV
MARD_SAMD00036772_REFG_MMP00036772	Klemetsen et al. 2018 / Ocean Microbiomics Database (Paoli et al. 2022)	286_0	d__Bacteria;p__Cyanobacteria;c__Cyanobacteriia;o__Cyanobacteriales;f__Cyanobacteriaceae;g__Limnothrix;s__Limnothrix sp002356215	high-quality draft	99.45	0.33	TRUE	TRUE	TRUE	19	3180043	44	I
GORG_SAMEA6071027_SAGS_AG899B02	Pachiadaki et al. 2019 / Ocean Microbiomics Database (Paoli et al. 2022)	362_16	d__Bacteria;p__Proteobacteria;c__Alphaproteobacteria;o__Rhodobacterales;f__Rhodobacteraceae;g__CACIJG01;s__CACIJG01 sp902537215	medium-quality draft	83.83	0.93	TRUE	TRUE	TRUE	19	2107730	44	I
AG-402-L18	Pachiadaki et al. 2019 / OMZ Database (Anstett et al. 2023)	446_1	d__Bacteria;p__Cyanobacteria;c__Cyanobacteriia;o__PCC-6307;f__Cyanobiaceae;g__Prochlorococcus_A;s__Prochlorococcus_A sp003216725	medium-quality draft	87.09	0	TRUE	TRUE	TRUE	19	1403113	44	I
GORG_SAMEA6073703_SAGS_AG914D05	Pachiadaki et al. 2019 / Ocean Microbiomics Database (Paoli et al. 2022)	452_91	d__Bacteria;p__Cyanobacteria;c__Cyanobacteriia;o__PCC-6307;f__Cyanobiaceae;g__Prochlorococcus_A;s__Prochlorococcus_A sp002026005	medium-quality draft	70.66	0.03	TRUE	TRUE	FALSE	16	1129391	44	I
GORG_SAMEA6068189_SAGS_AH321C14	Pachiadaki et al. 2019 / Ocean Microbiomics Database (Paoli et al. 2022)	459_0	d__Bacteria;p__Cyanobacteria;c__Cyanobacteriia;o__PCC-6307;f__Cyanobiaceae;g__Prochlorococcus_A;s__Prochlorococcus_A sp902626525	high-quality draft	92.93	0	TRUE	TRUE	TRUE	20	1526586	44	I
AG-402-G22	Pachiadaki et al. 2019 / OMZ Database (Anstett et al. 2023)	500_1	d__Bacteria;p__Cyanobacteria;c__Cyanobacteriia;o__PCC-6307;f__Cyanobiaceae;g__Prochlorococcus_D;s__Prochlorococcus_D sp003217035	medium-quality draft	87.6	0.54	TRUE	TRUE	FALSE	18	1455911	44	I
OceanDNA-a1169	OceanDNA MAG Catalog (Nishimura and Yoshizawa 2022)	550_1	d__Archaea;p__Nanoarchaeota;c__Nanoarchaeia;o__SCGC-AAA011-G17;f__GW2011-AR17;g__JABHYY01;s__JABHYY01 sp018653605	medium-quality draft	73.36	0	TRUE	FALSE	FALSE	14	883687	44	III_B
MARD_SAMN02436084_REFG_MMP02436084	Klemetsen et al. 2018 / Ocean Microbiomics Database (Paoli et al. 2022)	681_0	d__Bacteria;p__Proteobacteria;c__Alphaproteobacteria;o__Rhizobiales;f__Xanthobacteraceae;g__Nitrobacter;s__Nitrobacter sp000152905	high-quality draft	98.87	0	TRUE	TRUE	TRUE	20	4107280	44	I
MARD_SAMN07961447_REFG_MMP07961447	Klemetsen et al. 2018 / Ocean Microbiomics Database (Paoli et al. 2022)	756_0	d__Bacteria;p__Proteobacteria;c__Gammaproteobacteria;o__Nevskiales;f__Salinisphaeraceae;g__Salinisphaera;s__Salinisphaera orenii	high-quality draft	98.79	1.84	TRUE	TRUE	TRUE	20	3668802	44	I
TARA_SAMEA4396988_METAG_MBPFKPFE	Sunagawa et al. 2015 / Salazar et al. 2019 / Ocean Microbiomics Database (Paoli et al. 2022)	254_1	d__Bacteria;p__Proteobacteria;c__Gammaproteobacteria;o__Nitrosococcales;f__Methylophagaceae;g__Methylophaga;s__Methylophaga sp002354555	medium-quality draft	98.94	0.52	FALSE	FALSE	FALSE	16	2871975	43	I
MARD_SAMN03274361_REFG_MMP03274361	Klemetsen et al. 2018 / Ocean Microbiomics Database (Paoli et al. 2022)	42_0	d__Archaea;p__Methanobacteriota_B;c__Thermococci;o__Thermococcales;f__Thermococcaceae;g__Thermococcus_A;s__Thermococcus_A sp001317345	high-quality draft	98.51	0.5	TRUE	TRUE	TRUE	20	1819157	43	III_B
MARD_SAMN08886194_SAGS_MMP08886194	Klemetsen et al. 2018 / Ocean Microbiomics Database (Paoli et al. 2022)	452_43	d__Bacteria;p__Cyanobacteria;c__Cyanobacteriia;o__PCC-6307;f__Cyanobiaceae;g__Prochlorococcus_A;s__Prochlorococcus_A sp003280885	medium-quality draft	71.95	0.27	FALSE	TRUE	TRUE	15	1108725	43	I
GORG_SAMEA6070264_SAGS_AG894P13	Pachiadaki et al. 2019 / Ocean Microbiomics Database (Paoli et al. 2022)	452_60	d__Bacteria;p__Cyanobacteria;c__Cyanobacteriia;o__PCC-6307;f__Cyanobiaceae;g__Prochlorococcus_A;s__Prochlorococcus_A sp902521995	high-quality draft	93.25	0	TRUE	TRUE	TRUE	19	1441653	43	I
AG-402-L09	Pachiadaki et al. 2019 / OMZ Database (Anstett et al. 2023)	475_1	d__Bacteria;p__Cyanobacteria;c__Cyanobacteriia;o__PCC-6307;f__Cyanobiaceae;g__Prochlorococcus_B;s__Prochlorococcus_B sp003216715	medium-quality draft	87.09	0.14	TRUE	TRUE	FALSE	14	1617585	43	I
AG-402-I20	Pachiadaki et al. 2019 / OMZ Database (Anstett et al. 2023)	475_4	d__Bacteria;p__Cyanobacteria;c__Cyanobacteriia;o__PCC-6307;f__Cyanobiaceae;g__Prochlorococcus_B;s__Prochlorococcus_B sp003216975	high-quality draft	90.81	0	TRUE	TRUE	TRUE	19	1697147	43	I
AG-402-O21	Pachiadaki et al. 2019 / OMZ Database (Anstett et al. 2023)	477_2	d__Bacteria;p__Cyanobacteria;c__Cyanobacteriia;o__PCC-6307;f__Cyanobiaceae;g__Prochlorococcus_B;s__Prochlorococcus_B sp003216375	high-quality draft	94.38	0	TRUE	TRUE	TRUE	18	1757794	43	I
OceanDNA-a1044	OceanDNA MAG Catalog (Nishimura and Yoshizawa 2022)	51_1	d__Archaea;p__Nanoarchaeota;c__Nanoarchaeia;o__Pacearchaeales;f__GW2011-AR1;g__JAGVXH01;s__JAGVXH01 sp018693315	medium-quality draft	68.38	0	TRUE	FALSE	TRUE	19	630489	43	III_B
MARD_SAMN08886369_SAGS_MMP08886369	Klemetsen et al. 2018 / Ocean Microbiomics Database (Paoli et al. 2022)	519_0	d__Bacteria;p__Cyanobacteria;c__Cyanobacteriia;o__PCC-6307;f__Cyanobiaceae;g__AG-409-L18;s__AG-409-L18 sp003215535	high-quality draft	92.39	0	TRUE	TRUE	TRUE	20	1775338	43	I
AG-349-P05	Pachiadaki et al. 2019 / OMZ Database (Anstett et al. 2023)	555_1	d__Bacteria;p__Proteobacteria;c__Alphaproteobacteria;o__Pelagibacterales;f__Pelagibacteraceae;g__Pelagibacter;s__Pelagibacter sp902539195	medium-quality draft	59.95	0	FALSE	FALSE	FALSE	18	880559	43	IV
TARA_SAMEA2621300_METAG_GGKHKFLB	Sunagawa et al. 2015 / Salazar et al. 2019 / Ocean Microbiomics Database (Paoli et al. 2022)	578_1	d__Bacteria;p__Bacteroidota;c__Rhodothermia;o__Balneolales;f__Balneolaceae;g__UBA2664;s__UBA2664 sp002359315	medium-quality draft	96.99	0.82	FALSE	FALSE	FALSE	19	3161768	43	IV
TARA_SAMEA2621242_METAG_IEOMPJEB	Sunagawa et al. 2015 / Salazar et al. 2019 / Ocean Microbiomics Database (Paoli et al. 2022)	697_1	d__Bacteria;p__Proteobacteria;c__Alphaproteobacteria;o__Rhizobiales;f__Rhizobiaceae;g__Oricola;s__Oricola sp002706335	medium-quality draft	99.19	0.81	TRUE	FALSE	FALSE	19	4640305	43	II
OceanDNA-b39298	OceanDNA MAG Catalog (Nishimura and Yoshizawa 2022)	754_1	d__Bacteria;p__Proteobacteria;c__Gammaproteobacteria;o__Pseudomonadales;f__Porticoccaceae;g__BRH-c0;s__	medium-quality draft	100	0.62	FALSE	FALSE	FALSE	19	3424263	43	IV
GORG_SAMEA6071178_SAGS_AG899M15	Pachiadaki et al. 2019 / Ocean Microbiomics Database (Paoli et al. 2022)	367_2	d__Bacteria;p__Proteobacteria;c__Alphaproteobacteria;o__Rhodobacterales;f__Rhodobacteraceae;g__CACIJG01;s__	medium-quality draft	58.63	0.2	FALSE	FALSE	FALSE	16	1360509	42	I
TARA_SAMEA2619974_METAG_JNPNPFCA	Sunagawa et al. 2015 / Salazar et al. 2019 / Ocean Microbiomics Database (Paoli et al. 2022)	39_1	d__Archaea;p__Nanoarchaeota;c__Nanoarchaeia;o__Pacearchaeales;f__GW2011-AR1;g__;s__	medium-quality draft	69.55	0	TRUE	FALSE	TRUE	18	670200	42	III_B
AG-347-E03	Pachiadaki et al. 2019 / OMZ Database (Anstett et al. 2023)	452_13	d__Bacteria;p__Cyanobacteria;c__Cyanobacteriia;o__PCC-6307;f__Cyanobiaceae;g__Prochlorococcus_A;s__Prochlorococcus_A sp003279115	medium-quality draft	86.01	0	FALSE	TRUE	TRUE	15	1376825	42	I
GORG_SAMEA6071176_SAGS_AG899M13	Pachiadaki et al. 2019 / Ocean Microbiomics Database (Paoli et al. 2022)	452_71	d__Bacteria;p__Cyanobacteria;c__Cyanobacteriia;o__PCC-6307;f__Cyanobiaceae;g__Prochlorococcus_A;s__Prochlorococcus_A sp003278685	medium-quality draft	89.79	0.03	TRUE	TRUE	FALSE	16	1467157	42	I
AG-347-O22	Pachiadaki et al. 2019 / OMZ Database (Anstett et al. 2023)	452_82	d__Bacteria;p__Cyanobacteria;c__Cyanobacteriia;o__PCC-6307;f__Cyanobiaceae;g__Prochlorococcus_A;s__Prochlorococcus_A sp003278845	medium-quality draft	86.91	0	TRUE	TRUE	TRUE	19	1405589	42	I
AG-347-M23	Pachiadaki et al. 2019 / OMZ Database (Anstett et al. 2023)	452_86	d__Bacteria;p__Cyanobacteria;c__Cyanobacteriia;o__PCC-6307;f__Cyanobiaceae;g__Prochlorococcus_A;s__Prochlorococcus_A sp003278855	medium-quality draft	89.58	0	TRUE	TRUE	TRUE	18	1505696	42	I
MARD_SAMN08886255_SAGS_MMP08886255	Klemetsen et al. 2018 / Ocean Microbiomics Database (Paoli et al. 2022)	502_0	d__Bacteria;p__Cyanobacteria;c__Cyanobacteriia;o__PCC-6307;f__Cyanobiaceae;g__AG-363-N16;s__AG-363-N16 sp003280135	medium-quality draft	85.29	0.27	TRUE	TRUE	TRUE	20	1398838	42	I
MARD_SAMN08886240_SAGS_MMP08886240	Klemetsen et al. 2018 / Ocean Microbiomics Database (Paoli et al. 2022)	503_0	d__Bacteria;p__Cyanobacteria;c__Cyanobacteriia;o__PCC-6307;f__Cyanobiaceae;g__Prochlorococcus;s__Prochlorococcus sp003278345	medium-quality draft	77.85	0	TRUE	TRUE	TRUE	17	1420347	42	I
MARD_SAMN08886247_SAGS_MMP08886247	Klemetsen et al. 2018 / Ocean Microbiomics Database (Paoli et al. 2022)	528_0	d__Bacteria;p__Cyanobacteria;c__Cyanobacteriia;o__PCC-6307;f__Cyanobiaceae;g__AG-363-K07;s__AG-363-K07 sp003280225	high-quality draft	91.21	0	TRUE	TRUE	TRUE	18	1737776	42	I
GORG_SAMEA6076499_SAGS_AG447E20	Pachiadaki et al. 2019 / Ocean Microbiomics Database (Paoli et al. 2022)	557_0	d__Bacteria;p__Proteobacteria;c__Alphaproteobacteria;o__Pelagibacterales;f__Pelagibacteraceae;g__Pelagibacter;s__Pelagibacter sp902592715	medium-quality draft	77.82	0	FALSE	TRUE	TRUE	18	1082202	42	IV
MARD_SAMN09074692_REFG_MMP09074692	Klemetsen et al. 2018 / Ocean Microbiomics Database (Paoli et al. 2022)	598_0	d__Bacteria;p__Firmicutes;c__Bacilli;o__Bacillales_B;f__DSM-18226;g__Cytobacillus;s__Cytobacillus oceanisediminis_A	high-quality draft	99.45	4.32	TRUE	TRUE	TRUE	20	5720001	42	IV
OceanDNA-a1098	OceanDNA MAG Catalog (Nishimura and Yoshizawa 2022)	65_0	d__Archaea;p__Nanoarchaeota;c__Nanoarchaeia;o__Pacearchaeales;f__GW2011-AR1;g__BS150m-G67;s__	medium-quality draft	66.12	0.93	TRUE	TRUE	TRUE	17	456544	42	III_B
MARD_SAMN09388146_REFG_MMP09388146	Klemetsen et al. 2018 / Ocean Microbiomics Database (Paoli et al. 2022)	733_0	d__Bacteria;p__Proteobacteria;c__Alphaproteobacteria;o__Rhizobiales;f__Xanthobacteraceae;g__Rhodopseudomonas;s__Rhodopseudomonas palustris_I	high-quality draft	100	0.35	TRUE	TRUE	TRUE	20	5590663	42	I,II,IV
MARD_SAMN08886528_SAGS_MMP08886528	Klemetsen et al. 2018 / Ocean Microbiomics Database (Paoli et al. 2022)	452_146	d__Bacteria;p__Cyanobacteria;c__Cyanobacteriia;o__PCC-6307;f__Cyanobiaceae;g__Prochlorococcus_A;s__Prochlorococcus_A sp003209585	medium-quality draft	85.28	0.36	TRUE	TRUE	TRUE	19	1406930	41	I
AG-349-G11	Pachiadaki et al. 2019 / OMZ Database (Anstett et al. 2023)	452_17	d__Bacteria;p__Cyanobacteria;c__Cyanobacteriia;o__PCC-6307;f__Cyanobiaceae;g__Prochlorococcus_A;s__Prochlorococcus_A sp902536455	medium-quality draft	65.76	0.27	TRUE	TRUE	TRUE	16	1003489	41	I
GORG_SAMEA6074009_SAGS_AG915K06	Pachiadaki et al. 2019 / Ocean Microbiomics Database (Paoli et al. 2022)	452_50	d__Bacteria;p__Cyanobacteria;c__Cyanobacteriia;o__PCC-6307;f__Cyanobiaceae;g__Prochlorococcus_A;s__Prochlorococcus_A sp902594875	medium-quality draft	88.72	0	TRUE	TRUE	TRUE	20	1426997	41	I
GORG_SAMEA6071786_SAGS_AG903N11	Pachiadaki et al. 2019 / Ocean Microbiomics Database (Paoli et al. 2022)	452_87	d__Bacteria;p__Cyanobacteria;c__Cyanobacteriia;o__PCC-6307;f__Cyanobiaceae;g__Prochlorococcus_A;s__Prochlorococcus_A sp000634415	medium-quality draft	71.95	0	TRUE	TRUE	FALSE	16	1158696	41	I
AG-402-A21	Pachiadaki et al. 2019 / OMZ Database (Anstett et al. 2023)	475_3	d__Bacteria;p__Cyanobacteria;c__Cyanobacteriia;o__PCC-6307;f__Cyanobiaceae;g__Prochlorococcus_B;s__Prochlorococcus_B sp003279655	medium-quality draft	89.8	0	TRUE	TRUE	TRUE	19	1669193	41	I
AG-402-B19	Pachiadaki et al. 2019 / OMZ Database (Anstett et al. 2023)	484_1	d__Bacteria;p__Cyanobacteria;c__Cyanobacteriia;o__PCC-6307;f__Cyanobiaceae;g__Prochlorococcus_B;s__Prochlorococcus_B sp003279615	medium-quality draft	87.41	0	TRUE	TRUE	TRUE	18	1548023	41	I
OceanDNA-a1060	OceanDNA MAG Catalog (Nishimura and Yoshizawa 2022)	49_1	d__Archaea;p__Nanoarchaeota;c__Nanoarchaeia;o__Pacearchaeales;f__GW2011-AR1;g__JAGVXH01;s__	medium-quality draft	70.25	0	TRUE	FALSE	TRUE	18	528818	41	III_Like
MARD_SAMN08886235_SAGS_MMP08886235	Klemetsen et al. 2018 / Ocean Microbiomics Database (Paoli et al. 2022)	520_0	d__Bacteria;p__Cyanobacteria;c__Cyanobacteriia;o__PCC-6307;f__Cyanobiaceae;g__AG-363-B04;s__AG-363-B04 sp003278465	medium-quality draft	75.68	0.27	FALSE	FALSE	FALSE	17	1503418	41	I
MARD_SAMN08886258_SAGS_MMP08886258	Klemetsen et al. 2018 / Ocean Microbiomics Database (Paoli et al. 2022)	525_0	d__Bacteria;p__Cyanobacteria;c__Cyanobacteriia;o__PCC-6307;f__Cyanobiaceae;g__AG-363-O15;s__AG-363-O15 sp003278255	medium-quality draft	77.12	0	FALSE	TRUE	TRUE	16	1342813	41	I
MARD_SAMN07980965_REFG_MMP07980965	Klemetsen et al. 2018 / Ocean Microbiomics Database (Paoli et al. 2022)	676_2	d__Bacteria;p__Actinobacteriota;c__Actinomycetia;o__Euzebyales;f__Euzebyaceae;g__Euzebya;s__Euzebya rosea	high-quality draft	99.15	2.85	TRUE	TRUE	TRUE	20	5509297	41	I,IV
MARD_SAMN04488050_REFG_MMP04488050	Klemetsen et al. 2018 / Ocean Microbiomics Database (Paoli et al. 2022)	716_1	d__Bacteria;p__Proteobacteria;c__Alphaproteobacteria;o__Rhodobacterales;f__Rhodobacteraceae;g__Salipiger;s__Salipiger pacificus	high-quality draft	99.3	2.36	TRUE	TRUE	TRUE	19	6143658	41	I,IV
OceanDNA-b34126	OceanDNA MAG Catalog (Nishimura and Yoshizawa 2022)	750_1	d__Bacteria;p__Proteobacteria;c__Gammaproteobacteria;o__Burkholderiales;f__Rhodocyclaceae;g__JACOUN01;s__	medium-quality draft	96.27	1.04	FALSE	FALSE	FALSE	18	3701564	41	I,IV
MARD_SAMD00000482_REFG_MMP00000482	Klemetsen et al. 2018 / Ocean Microbiomics Database (Paoli et al. 2022)	8_1	d__Archaea;p__Methanobacteriota_B;c__Thermococci;o__Thermococcales;f__Thermococcaceae;g__Thermococcus;s__Thermococcus peptonophilus	medium-quality draft	87.59	0.04	FALSE	TRUE	TRUE	19	1909446	41	III_B
OceanDNA-a5199	OceanDNA MAG Catalog (Nishimura and Yoshizawa 2022)	20_2	d__Archaea;p__Undinarchaeota;c__Undinarchaeia;o__Undinarchaeales;f__Undinarchaeaceae;g__Undinarchaeum;s__Undinarchaeum sp014189675	medium-quality draft	87.85	0	TRUE	FALSE	TRUE	20	632942	40	III_Like
TARA_SAMEA2619970_METAG_FOJJJDJE	Sunagawa et al. 2015 / Salazar et al. 2019 / Ocean Microbiomics Database (Paoli et al. 2022)	265_2	d__Archaea;p__Hydrothermarchaeota;c__Hydrothermarchaeia;o__Hydrothermarchaeales;f__WAQR01;g__;s__	medium-quality draft	95.33	0.93	TRUE	FALSE	TRUE	20	1143017	40	IV
OceanDNA-a1029	OceanDNA MAG Catalog (Nishimura and Yoshizawa 2022)	38_1	d__Archaea;p__Nanoarchaeota;c__Nanoarchaeia;o__Pacearchaeales;f__GW2011-AR1;g__;s__	medium-quality draft	58.8	0	TRUE	FALSE	FALSE	15	484624	40	III_B
OceanDNA-a1036	OceanDNA MAG Catalog (Nishimura and Yoshizawa 2022)	40_1	d__Archaea;p__Nanoarchaeota;c__Nanoarchaeia;o__Pacearchaeales;f__GW2011-AR1;g__JABIDS01;s__JABIDS01 sp018653485	medium-quality draft	69.55	0	TRUE	TRUE	FALSE	17	838976	40	III_B
GORG_SAMEA6074358_SAGS_AG917D20	Pachiadaki et al. 2019 / Ocean Microbiomics Database (Paoli et al. 2022)	452_110	d__Bacteria;p__Cyanobacteria;c__Cyanobacteriia;o__PCC-6307;f__Cyanobiaceae;g__Prochlorococcus_A;s__	medium-quality draft	74.59	0.27	FALSE	FALSE	FALSE	16	1179388	40	I
GORG_SAMEA6075011_SAGS_AG920L21	Pachiadaki et al. 2019 / Ocean Microbiomics Database (Paoli et al. 2022)	452_130	d__Bacteria;p__Cyanobacteria;c__Cyanobacteriia;o__PCC-6307;f__Cyanobiaceae;g__Prochlorococcus_A;s__	medium-quality draft	58.2	1.36	FALSE	FALSE	FALSE	13	957824	40	I
MARD_SAMN08886451_SAGS_MMP08886451	Klemetsen et al. 2018 / Ocean Microbiomics Database (Paoli et al. 2022)	452_14	d__Bacteria;p__Cyanobacteria;c__Cyanobacteriia;o__PCC-6307;f__Cyanobiaceae;g__Prochlorococcus_A;s__Prochlorococcus_A sp003210135	medium-quality draft	89.56	0	FALSE	TRUE	TRUE	19	1453684	40	I
MARD_SAMN08886410_SAGS_MMP08886410	Klemetsen et al. 2018 / Ocean Microbiomics Database (Paoli et al. 2022)	452_150	d__Bacteria;p__Cyanobacteria;c__Cyanobacteriia;o__PCC-6307;f__Cyanobiaceae;g__Prochlorococcus_A;s__Prochlorococcus_A sp003214295	medium-quality draft	84.89	1.36	TRUE	TRUE	TRUE	18	1323692	40	I
AG-347-I21	Pachiadaki et al. 2019 / OMZ Database (Anstett et al. 2023)	452_23	d__Bacteria;p__Cyanobacteria;c__Cyanobacteriia;o__PCC-6307;f__Cyanobiaceae;g__Prochlorococcus_A;s__Prochlorococcus_A sp003279055	high-quality draft	93.21	0	TRUE	TRUE	TRUE	20	1557900	40	I
GORG_SAMEA6080221_SAGS_AG439B13	Pachiadaki et al. 2019 / Ocean Microbiomics Database (Paoli et al. 2022)	495_0	d__Bacteria;p__Cyanobacteria;c__Cyanobacteriia;o__PCC-6307;f__Cyanobiaceae;g__CACPJY01;s__CACPJY01 sp902634405	medium-quality draft	79.35	0.14	TRUE	TRUE	TRUE	17	1561890	40	I
MARD_SAMN08886256_SAGS_MMP08886256	Klemetsen et al. 2018 / Ocean Microbiomics Database (Paoli et al. 2022)	524_0	d__Bacteria;p__Cyanobacteria;c__Cyanobacteriia;o__PCC-6307;f__Cyanobiaceae;g__AG-363-N20;s__AG-363-N20 sp003280105	medium-quality draft	77.85	0	TRUE	TRUE	TRUE	17	1457281	40	I
JGI_01_F12	OMZ Database (Anstett et al. 2023)	371_3	d__Bacteria;p__Proteobacteria;c__Alphaproteobacteria;o__Rhodobacterales;f__Rhodobacteraceae;g__CACKLF01;s__	medium-quality draft	54.22	0	FALSE	FALSE	FALSE	11	1540500	39	I
GORG_SAMEA6070529_SAGS_AG896E23	Pachiadaki et al. 2019 / Ocean Microbiomics Database (Paoli et al. 2022)	452_115	d__Bacteria;p__Cyanobacteria;c__Cyanobacteriia;o__PCC-6307;f__Cyanobiaceae;g__Prochlorococcus_A;s__Prochlorococcus_A sp902527105	medium-quality draft	89.95	0	TRUE	TRUE	TRUE	17	1449637	39	I
GORG_SAMEA6069878_SAGS_AG893C05	Pachiadaki et al. 2019 / Ocean Microbiomics Database (Paoli et al. 2022)	452_153	d__Bacteria;p__Cyanobacteria;c__Cyanobacteriia;o__PCC-6307;f__Cyanobiaceae;g__Prochlorococcus_A;s__	medium-quality draft	80.3	0	FALSE	FALSE	FALSE	17	1268813	39	I
MARD_SAMN08886193_SAGS_MMP08886193	Klemetsen et al. 2018 / Ocean Microbiomics Database (Paoli et al. 2022)	452_65	d__Bacteria;p__Cyanobacteria;c__Cyanobacteriia;o__PCC-6307;f__Cyanobiaceae;g__Prochlorococcus_A;s__Prochlorococcus_A sp003280895	medium-quality draft	81.16	0.27	TRUE	TRUE	TRUE	17	1393450	39	I
TARA_SAMEA4397426_METAG_PDFLOHJD	Sunagawa et al. 2015 / Salazar et al. 2019 / Ocean Microbiomics Database (Paoli et al. 2022)	244_1	d__Bacteria;p__Proteobacteria;c__Gammaproteobacteria;o__Burkholderiales;f__Methylophilaceae;g__GCA-2401735;s__	medium-quality draft	98.61	0	FALSE	FALSE	FALSE	15	1798736	38	I
MARD_SAMN08886269_SAGS_MMP08886269	Klemetsen et al. 2018 / Ocean Microbiomics Database (Paoli et al. 2022)	451_4	d__Bacteria;p__Cyanobacteria;c__Cyanobacteriia;o__PCC-6307;f__Cyanobiaceae;g__Prochlorococcus_A;s__Prochlorococcus_A sp003279945	medium-quality draft	91.21	0.27	FALSE	TRUE	TRUE	19	1546107	38	I
GORG_SAMEA6073541_SAGS_AG913F19	Pachiadaki et al. 2019 / Ocean Microbiomics Database (Paoli et al. 2022)	452_114	d__Bacteria;p__Cyanobacteria;c__Cyanobacteriia;o__PCC-6307;f__Cyanobiaceae;g__Prochlorococcus_A;s__	medium-quality draft	66.03	0.27	FALSE	FALSE	FALSE	17	1036303	38	I
GORG_SAMEA6074055_SAGS_AG915N17	Pachiadaki et al. 2019 / Ocean Microbiomics Database (Paoli et al. 2022)	452_121	d__Bacteria;p__Cyanobacteria;c__Cyanobacteriia;o__PCC-6307;f__Cyanobiaceae;g__Prochlorococcus_A;s__Prochlorococcus_A sp902595175	medium-quality draft	70.29	0	TRUE	TRUE	TRUE	18	1112619	38	I
AG-347-M15	Pachiadaki et al. 2019 / OMZ Database (Anstett et al. 2023)	452_15	d__Bacteria;p__Cyanobacteria;c__Cyanobacteriia;o__PCC-6307;f__Cyanobiaceae;g__Prochlorococcus_A;s__Prochlorococcus_A sp003281185	medium-quality draft	84.38	0	TRUE	TRUE	TRUE	19	1477666	38	I
AG-349-C13	Pachiadaki et al. 2019 / OMZ Database (Anstett et al. 2023)	452_40	d__Bacteria;p__Cyanobacteria;c__Cyanobacteriia;o__PCC-6307;f__Cyanobiaceae;g__Prochlorococcus_A;s__Prochlorococcus_A sp902535175	medium-quality draft	84.51	0	FALSE	TRUE	TRUE	19	1522417	38	I
MARD_SAMN08886495_SAGS_MMP08886495	Klemetsen et al. 2018 / Ocean Microbiomics Database (Paoli et al. 2022)	504_0	d__Bacteria;p__Cyanobacteria;c__Cyanobacteriia;o__PCC-6307;f__Cyanobiaceae;g__Prochlorococcus;s__Prochlorococcus sp003212695	medium-quality draft	82.34	0	TRUE	TRUE	TRUE	20	1551218	38	I
MARD_SAMN08886367_SAGS_MMP08886367	Klemetsen et al. 2018 / Ocean Microbiomics Database (Paoli et al. 2022)	509_0	d__Bacteria;p__Cyanobacteria;c__Cyanobacteriia;o__PCC-6307;f__Cyanobiaceae;g__Prochlorococcus;s__Prochlorococcus sp003215555	medium-quality draft	80.57	0.54	TRUE	TRUE	TRUE	20	1414612	38	I
MARD_SAMN08886257_SAGS_MMP08886257	Klemetsen et al. 2018 / Ocean Microbiomics Database (Paoli et al. 2022)	522_0	d__Bacteria;p__Cyanobacteria;c__Cyanobacteriia;o__PCC-6307;f__Cyanobiaceae;g__AG-363-O06;s__AG-363-O06 sp003280085	medium-quality draft	77.58	0	TRUE	TRUE	TRUE	19	1419431	38	I
MARD_SAMN08886365_SAGS_MMP08886365	Klemetsen et al. 2018 / Ocean Microbiomics Database (Paoli et al. 2022)	534_0	d__Bacteria;p__Cyanobacteria;c__Cyanobacteriia;o__PCC-6307;f__Cyanobiaceae;g__AG-409-J19;s__AG-409-J19 sp003215635	medium-quality draft	83.97	0	FALSE	TRUE	TRUE	18	1411358	38	I
MARD_SAMN04488117_REFG_MMP04488117	Klemetsen et al. 2018 / Ocean Microbiomics Database (Paoli et al. 2022)	664_2	d__Bacteria;p__Proteobacteria;c__Alphaproteobacteria;o__Rhodobacterales;f__Rhodobacteraceae;g__Celeribacter;s__Celeribacter baekdonensis	high-quality draft	99.24	0.3	TRUE	TRUE	TRUE	20	4442624	38	I
OceanDNA-b28545	OceanDNA MAG Catalog (Nishimura and Yoshizawa 2022)	708_1	d__Bacteria;p__Proteobacteria;c__Alphaproteobacteria;o__Rhodobacterales;f__Rhodobacteraceae;g__SAT37;s__SAT37 sp002706605	medium-quality draft	99.09	1.16	TRUE	FALSE	FALSE	19	3330854	38	I
MARD_SAMN08934405_REFG_MMP08934405	Klemetsen et al. 2018 / Ocean Microbiomics Database (Paoli et al. 2022)	709_0	d__Bacteria;p__Proteobacteria;c__Alphaproteobacteria;o__Rhodobacterales;f__Rhodobacteraceae;g__Thalassorhabdomicrobium;s__Thalassorhabdomicrobium marinisediminis	high-quality draft	99.39	0.69	TRUE	TRUE	TRUE	20	3436448	38	IV
OceanDNA-a1135	OceanDNA MAG Catalog (Nishimura and Yoshizawa 2022)	80_1	d__Archaea;p__Nanoarchaeota;c__Nanoarchaeia;o__SCGC-AAA011-G17;f__PNOQ01;g__JABJPM01;s__JABJPM01 sp018693795	medium-quality draft	75.23	1.25	TRUE	FALSE	FALSE	18	671453	38	III_B
TARA_SAMEA2622737_METAG_HMOCFPAL	Sunagawa et al. 2015 / Salazar et al. 2019 / Ocean Microbiomics Database (Paoli et al. 2022)	268_1	d__Bacteria;p__Proteobacteria;c__Gammaproteobacteria;o__Burkholderiales;f__Nitrosomonadaceae;g__GCA-2721545;s__	medium-quality draft	94.68	0	TRUE	FALSE	FALSE	16	1321115	37	I
GORG_SAMEA6069965_SAGS_AG893J23	Pachiadaki et al. 2019 / Ocean Microbiomics Database (Paoli et al. 2022)	452_101	d__Bacteria;p__Cyanobacteria;c__Cyanobacteriia;o__PCC-6307;f__Cyanobiaceae;g__Prochlorococcus_A;s__	medium-quality draft	93.75	0	TRUE	TRUE	FALSE	15	1518173	37	I
MARD_SAMN08886274_SAGS_MMP08886274	Klemetsen et al. 2018 / Ocean Microbiomics Database (Paoli et al. 2022)	452_156	d__Bacteria;p__Cyanobacteria;c__Cyanobacteriia;o__PCC-6307;f__Cyanobiaceae;g__Prochlorococcus_A;s__Prochlorococcus_A sp003279845	medium-quality draft	87.05	0.27	FALSE	TRUE	TRUE	17	1499217	37	I
AG-402-I23	Pachiadaki et al. 2019 / OMZ Database (Anstett et al. 2023)	452_66	d__Bacteria;p__Cyanobacteria;c__Cyanobacteriia;o__PCC-6307;f__Cyanobiaceae;g__Prochlorococcus_A;s__Prochlorococcus_A sp003216915	medium-quality draft	92.53	0.54	FALSE	TRUE	TRUE	18	1416706	37	I
AG-402-I21	Pachiadaki et al. 2019 / OMZ Database (Anstett et al. 2023)	475_2	d__Bacteria;p__Cyanobacteria;c__Cyanobacteriia;o__PCC-6307;f__Cyanobiaceae;g__Prochlorococcus_B;s__Prochlorococcus_B sp003216955	high-quality draft	92.53	0	TRUE	TRUE	TRUE	19	1729312	37	I
MARD_SAMN08886236_SAGS_MMP08886236	Klemetsen et al. 2018 / Ocean Microbiomics Database (Paoli et al. 2022)	486_0	d__Bacteria;p__Cyanobacteria;c__Cyanobacteriia;o__PCC-6307;f__Cyanobiaceae;g__Prochlorococcus_B;s__Prochlorococcus_B sp003278445	medium-quality draft	66.18	0.14	TRUE	TRUE	TRUE	16	1085527	37	I
AG-402-G10	Pachiadaki et al. 2019 / OMZ Database (Anstett et al. 2023)	506_1	d__Bacteria;p__Cyanobacteria;c__Cyanobacteriia;o__PCC-6307;f__Cyanobiaceae;g__Prochlorococcus;s__Prochlorococcus sp003279445	high-quality draft	91.3	0	TRUE	TRUE	TRUE	19	1620738	37	I
MARD_SAMN08886373_SAGS_MMP08886373	Klemetsen et al. 2018 / Ocean Microbiomics Database (Paoli et al. 2022)	521_0	d__Bacteria;p__Cyanobacteria;c__Cyanobacteriia;o__PCC-6307;f__Cyanobiaceae;g__AG-409-N21;s__AG-409-N21 sp003215415	medium-quality draft	67.39	0	TRUE	TRUE	TRUE	17	1280359	37	I
MARD_SAMN08886360_SAGS_MMP08886360	Klemetsen et al. 2018 / Ocean Microbiomics Database (Paoli et al. 2022)	527_0	d__Bacteria;p__Cyanobacteria;c__Cyanobacteriia;o__PCC-6307;f__Cyanobiaceae;g__AG-409-I11;s__AG-409-I11 sp003215725	medium-quality draft	71.44	0.14	TRUE	TRUE	TRUE	18	1332790	37	I
MARD_SAMN08886263_SAGS_MMP08886263	Klemetsen et al. 2018 / Ocean Microbiomics Database (Paoli et al. 2022)	531_0	d__Bacteria;p__Cyanobacteria;c__Cyanobacteriia;o__PCC-6307;f__Cyanobiaceae;g__AG-363-P08;s__AG-363-P08 sp003278195	medium-quality draft	85.14	0	TRUE	TRUE	TRUE	18	1583192	37	I
GORG_SAMEA6069457_SAGS_AG891C19	Pachiadaki et al. 2019 / Ocean Microbiomics Database (Paoli et al. 2022)	558_2	d__Bacteria;p__Proteobacteria;c__Alphaproteobacteria;o__Pelagibacterales;f__Pelagibacteraceae;g__Pelagibacter;s__Pelagibacter sp902541825	medium-quality draft	66.04	0	FALSE	TRUE	TRUE	16	924147	37	IV
MARD_SAMN05421742_REFG_MMP05421742	Klemetsen et al. 2018 / Ocean Microbiomics Database (Paoli et al. 2022)	758_0	d__Bacteria;p__Proteobacteria;c__Alphaproteobacteria;o__Rhodospirillales;f__Rhodospirillaceae;g__Roseospirillum;s__Roseospirillum parvum	high-quality draft	99.5	0.5	TRUE	TRUE	TRUE	20	3497210	37	I,II
AG-347-J22	Pachiadaki et al. 2019 / OMZ Database (Anstett et al. 2023)	438_1	d__Bacteria;p__Cyanobacteria;c__Cyanobacteriia;o__PCC-6307;f__Cyanobiaceae;g__Prochlorococcus_A;s__Prochlorococcus_A sp003279005	medium-quality draft	89.27	0	FALSE	TRUE	TRUE	19	1411991	36	I
MARD_SAMN08886507_SAGS_MMP08886507	Klemetsen et al. 2018 / Ocean Microbiomics Database (Paoli et al. 2022)	445_3	d__Bacteria;p__Cyanobacteria;c__Cyanobacteriia;o__PCC-6307;f__Cyanobiaceae;g__Prochlorococcus_A;s__Prochlorococcus_A sp003212535	medium-quality draft	75.5	0	FALSE	TRUE	TRUE	18	1279919	36	I
MARD_SAMN08886387_SAGS_MMP08886387	Klemetsen et al. 2018 / Ocean Microbiomics Database (Paoli et al. 2022)	451_1	d__Bacteria;p__Cyanobacteria;c__Cyanobacteriia;o__PCC-6307;f__Cyanobiaceae;g__Prochlorococcus_A;s__Prochlorococcus_A marinus_M	medium-quality draft	78.12	0.27	TRUE	TRUE	FALSE	16	1390573	36	I
AG-402-N17	Pachiadaki et al. 2019 / OMZ Database (Anstett et al. 2023)	452_44	d__Bacteria;p__Cyanobacteria;c__Cyanobacteriia;o__PCC-6307;f__Cyanobiaceae;g__Prochlorococcus_A;s__Prochlorococcus_A sp003216455	medium-quality draft	64.04	0.27	TRUE	TRUE	TRUE	18	1144060	36	I
AG-347-L02	Pachiadaki et al. 2019 / OMZ Database (Anstett et al. 2023)	452_45	d__Bacteria;p__Cyanobacteria;c__Cyanobacteriia;o__PCC-6307;f__Cyanobiaceae;g__Prochlorococcus_A;s__Prochlorococcus_A sp003281255	high-quality draft	94.2	0	TRUE	TRUE	TRUE	20	1534788	36	I
AG-347_K19	Pachiadaki et al. 2019 / OMZ Database (Anstett et al. 2023)	452_63	d__Bacteria;p__Cyanobacteria;c__Cyanobacteriia;o__PCC-6307;f__Cyanobiaceae;g__Prochlorococcus_A;s__Prochlorococcus_A sp003281335	high-quality draft	92.07	0	TRUE	TRUE	TRUE	19	1469081	36	I
MARD_SAMN08886426_SAGS_MMP08886426	Klemetsen et al. 2018 / Ocean Microbiomics Database (Paoli et al. 2022)	452_95	d__Bacteria;p__Cyanobacteria;c__Cyanobacteriia;o__PCC-6307;f__Cyanobiaceae;g__Prochlorococcus_A;s__Prochlorococcus_A marinus_D	medium-quality draft	89.4	0	TRUE	TRUE	TRUE	20	1498982	36	I
MARD_SAMN09531617_REFG_MMP09531617	Klemetsen et al. 2018 / Ocean Microbiomics Database (Paoli et al. 2022)	657_0	d__Bacteria;p__Firmicutes;c__Bacilli;o__Bacillales_B;f__DSM-18226;g__Bacillus_D;s__Bacillus_D piezotolerans	medium-quality draft	97.22	1.54	TRUE	FALSE	FALSE	19	4528037	36	IV
OceanDNA-a1188	OceanDNA MAG Catalog (Nishimura and Yoshizawa 2022)	85_1	d__Archaea;p__Nanoarchaeota;c__Nanoarchaeia;o__SCGC-AAA011-G17;f__GW2011-AR20;g__JAGVZC01;s__	medium-quality draft	59.5	0	FALSE	FALSE	FALSE	15	443117	36	III_B
OceanDNA-a1164	OceanDNA MAG Catalog (Nishimura and Yoshizawa 2022)	263_1	d__Archaea;p__Nanoarchaeota;c__Nanoarchaeia;o__SCGC-AAA011-G17;f__GW2011-AR17;g__JABHZQ01;s__JABHZQ01 sp018656555	medium-quality draft	78.97	0	TRUE	FALSE	FALSE	17	1053629	35	III_B
MARD_SAMEA4707923_REFG_MMP4707923	Klemetsen et al. 2018 / Ocean Microbiomics Database (Paoli et al. 2022)	420_2	d__Bacteria;p__Cyanobacteria;c__Cyanobacteriia;o__PCC-6307;f__Cyanobiaceae;g__Synechococcus_C;s__Synechococcus_C sp900474295	medium-quality draft	99.73	0	FALSE	TRUE	TRUE	20	2704142	35	I
MARD_SAMEA4707921_REFG_MMP4707921	Klemetsen et al. 2018 / Ocean Microbiomics Database (Paoli et al. 2022)	425_0	d__Bacteria;p__Cyanobacteria;c__Cyanobacteriia;o__PCC-6307;f__Cyanobiaceae;g__Synechococcus_C;s__Synechococcus_C sp900473965	high-quality draft	100	0.41	TRUE	TRUE	TRUE	20	3057835	35	I
AG-402-N10	Pachiadaki et al. 2019 / OMZ Database (Anstett et al. 2023)	432_1	d__Bacteria;p__Cyanobacteria;c__Cyanobacteriia;o__PCC-6307;f__Cyanobiaceae;g__Prochlorococcus_A;s__Prochlorococcus_A sp003216465	high-quality draft	95.11	0	TRUE	TRUE	TRUE	20	1559102	35	I
GORG_SAMEA6069806_SAGS_AG892M18	Pachiadaki et al. 2019 / Ocean Microbiomics Database (Paoli et al. 2022)	452_143	d__Bacteria;p__Cyanobacteria;c__Cyanobacteriia;o__PCC-6307;f__Cyanobiaceae;g__Prochlorococcus_A;s__	medium-quality draft	52.81	0	FALSE	FALSE	FALSE	14	884118	35	I
AG-347-L17	Pachiadaki et al. 2019 / OMZ Database (Anstett et al. 2023)	452_76	d__Bacteria;p__Cyanobacteria;c__Cyanobacteriia;o__PCC-6307;f__Cyanobiaceae;g__Prochlorococcus_A;s__Prochlorococcus_A sp003278925	high-quality draft	93.8	0	TRUE	TRUE	TRUE	20	1517440	35	I
AG-347-G20	Pachiadaki et al. 2019 / OMZ Database (Anstett et al. 2023)	452_81	d__Bacteria;p__Cyanobacteria;c__Cyanobacteriia;o__PCC-6307;f__Cyanobiaceae;g__Prochlorococcus_A;s__Prochlorococcus_A sp003281645	medium-quality draft	89.4	0	FALSE	TRUE	TRUE	20	1456849	35	I
AG-402-P18	Pachiadaki et al. 2019 / OMZ Database (Anstett et al. 2023)	470_1	d__Bacteria;p__Cyanobacteria;c__Cyanobacteriia;o__PCC-6307;f__Cyanobiaceae;g__Prochlorococcus_B;s__Prochlorococcus_B sp003216275	high-quality draft	94.66	0.27	TRUE	TRUE	TRUE	19	1848560	35	I
MARD_SAMN08886377_SAGS_MMP08886377	Klemetsen et al. 2018 / Ocean Microbiomics Database (Paoli et al. 2022)	499_0	d__Bacteria;p__Cyanobacteria;c__Cyanobacteriia;o__PCC-6307;f__Cyanobiaceae;g__Prochlorococcus_B;s__Prochlorococcus_B sp003215315	medium-quality draft	67.75	0	TRUE	TRUE	TRUE	16	1164213	35	I
MARD_SAMN08886368_SAGS_MMP08886368	Klemetsen et al. 2018 / Ocean Microbiomics Database (Paoli et al. 2022)	513_0	d__Bacteria;p__Cyanobacteria;c__Cyanobacteriia;o__PCC-6307;f__Cyanobiaceae;g__AG-409-L14;s__AG-409-L14 sp003215545	medium-quality draft	56.34	0.14	TRUE	TRUE	FALSE	16	1145608	35	I
GORG_SAMEA6070309_SAGS_AG895D04	Pachiadaki et al. 2019 / Ocean Microbiomics Database (Paoli et al. 2022)	565_0	d__Bacteria;p__Proteobacteria;c__Alphaproteobacteria;o__HIMB59;f__GCA-002718135;g__AG-337-I02;s__AG-337-I02 sp902522865	medium-quality draft	76.51	0	TRUE	TRUE	TRUE	17	1407568	35	IV
MARD_SAMN05375008_REFG_MMP05375008	Klemetsen et al. 2018 / Ocean Microbiomics Database (Paoli et al. 2022)	603_1	d__Bacteria;p__Firmicutes;c__Bacilli;o__Bacillales;f__Bacillaceae;g__Bacillus;s__Bacillus velezensis	medium-quality draft	99.79	0	FALSE	TRUE	TRUE	20	3886008	35	IV
AG-319-D09	Pachiadaki et al. 2019 / OMZ Database (Anstett et al. 2023)	221_1	d__Bacteria;p__Proteobacteria;c__Gammaproteobacteria;o__PS1;f__Thioglobaceae;g__Pseudothioglobus;s__Pseudothioglobus sp902512305	high-quality draft	91.75	0.66	TRUE	TRUE	TRUE	18	1478601	34	I
OceanDNA-a1014	OceanDNA MAG Catalog (Nishimura and Yoshizawa 2022)	265_1	d__Archaea;p__Hydrothermarchaeota;c__Hydrothermarchaeia;o__Hydrothermarchaeales;f__WAQR01;g__;s__	medium-quality draft	92.52	1.87	TRUE	FALSE	FALSE	19	1080873	34	IV
MARD_SAMN08886517_SAGS_MMP08886517	Klemetsen et al. 2018 / Ocean Microbiomics Database (Paoli et al. 2022)	440_0	d__Bacteria;p__Cyanobacteria;c__Cyanobacteriia;o__PCC-6307;f__Cyanobiaceae;g__Prochlorococcus_A;s__Prochlorococcus_A sp003212375	medium-quality draft	74.18	0	TRUE	TRUE	TRUE	17	1180721	34	I
AG-402-K10	Pachiadaki et al. 2019 / OMZ Database (Anstett et al. 2023)	445_1	d__Bacteria;p__Cyanobacteria;c__Cyanobacteriia;o__PCC-6307;f__Cyanobiaceae;g__Prochlorococcus_A;s__Prochlorococcus_A sp003216835	medium-quality draft	93.61	0.27	TRUE	TRUE	FALSE	18	1533944	34	I
AG-347-I04	Pachiadaki et al. 2019 / OMZ Database (Anstett et al. 2023)	452_24	d__Bacteria;p__Cyanobacteria;c__Cyanobacteriia;o__PCC-6307;f__Cyanobiaceae;g__Prochlorococcus_A;s__Prochlorococcus_A sp003281625	high-quality draft	90.04	0	TRUE	TRUE	TRUE	20	1473772	34	I
AG-347-K10	Pachiadaki et al. 2019 / OMZ Database (Anstett et al. 2023)	452_62	d__Bacteria;p__Cyanobacteria;c__Cyanobacteriia;o__PCC-6307;f__Cyanobiaceae;g__Prochlorococcus_A;s__Prochlorococcus_A sp003278955	medium-quality draft	85.64	0	TRUE	TRUE	TRUE	17	1335039	34	I
AG-402-C09	Pachiadaki et al. 2019 / OMZ Database (Anstett et al. 2023)	477_1	d__Bacteria;p__Cyanobacteria;c__Cyanobacteriia;o__PCC-6307;f__Cyanobiaceae;g__Prochlorococcus_B;s__Prochlorococcus_B sp003279565	medium-quality draft	86.91	0.82	TRUE	TRUE	TRUE	16	1626188	34	I
TARA_SAMEA2619974_METAG_IHFNCOCG	Sunagawa et al. 2015 / Salazar et al. 2019 / Ocean Microbiomics Database (Paoli et al. 2022)	48_1	d__Archaea;p__Nanoarchaeota;c__Nanoarchaeia;o__Pacearchaeales;f__GW2011-AR1;g__JAGVXH01;s__JAGVXH01 sp002688415	medium-quality draft	69.24	0	FALSE	FALSE	FALSE	19	664842	34	III_B
AG-343-D15	Pachiadaki et al. 2019 / OMZ Database (Anstett et al. 2023)	554_1	d__Bacteria;p__Proteobacteria;c__Alphaproteobacteria;o__Pelagibacterales;f__Pelagibacteraceae;g__CABZZR01;s__CABZZR01 sp902530215	medium-quality draft	78.31	0	TRUE	TRUE	TRUE	20	956686	34	IV
GORG_SAMEA6074200_SAGS_AG916I19	Pachiadaki et al. 2019 / Ocean Microbiomics Database (Paoli et al. 2022)	564_1	d__Bacteria;p__Proteobacteria;c__Alphaproteobacteria;o__HIMB59;f__GCA-002718135;g__AG-337-I02;s__AG-337-I02 sp902602515	medium-quality draft	90.96	0	TRUE	TRUE	TRUE	17	1431626	34	IV
MARD_SAMN05216284_REFG_MMP05216284	Klemetsen et al. 2018 / Ocean Microbiomics Database (Paoli et al. 2022)	631_0	d__Bacteria;p__Actinobacteriota;c__Actinomycetia;o__Mycobacteriales;f__Micromonosporaceae;g__Micromonospora;s__Micromonospora sediminimaris	high-quality draft	100	1.32	TRUE	TRUE	TRUE	20	6407610	34	IV
MARD_SAMN08730605_REFG_MMP08730605	Klemetsen et al. 2018 / Ocean Microbiomics Database (Paoli et al. 2022)	738_0	d__Bacteria;p__Proteobacteria;c__Alphaproteobacteria;o__Rhodobacterales;f__Rhodobacteraceae;g__Mangrovicoccus;s__Mangrovicoccus ximenensis	medium-quality draft	83.38	1.81	FALSE	FALSE	FALSE	18	5971869	34	I
TARA_SAMEA4397295_METAG_PFFAEIFD	Sunagawa et al. 2015 / Salazar et al. 2019 / Ocean Microbiomics Database (Paoli et al. 2022)	279_1	d__Bacteria;p__Proteobacteria;c__Gammaproteobacteria;o__UBA4575;f__UBA4575;g__UBA1858;s__	medium-quality draft	95.33	1.46	TRUE	FALSE	FALSE	18	2571135	33	IV
TARA_SAMEA2620106_METAG_JCOGCNLE	Sunagawa et al. 2015 / Salazar et al. 2019 / Ocean Microbiomics Database (Paoli et al. 2022)	41_1	d__Archaea;p__Nanoarchaeota;c__Nanoarchaeia;o__Woesearchaeales;f__JAGVYF01;g__;s__	medium-quality draft	78.04	1.87	FALSE	TRUE	TRUE	17	947462	33	III_B
MARD_SAMN08886188_SAGS_MMP08886188	Klemetsen et al. 2018 / Ocean Microbiomics Database (Paoli et al. 2022)	452_107	d__Bacteria;p__Cyanobacteria;c__Cyanobacteriia;o__PCC-6307;f__Cyanobiaceae;g__Prochlorococcus_A;s__Prochlorococcus_A sp003280985	medium-quality draft	70.43	0.27	FALSE	FALSE	FALSE	15	1180834	33	I
GORG_SAMEA6070094_SAGS_AG894C11	Pachiadaki et al. 2019 / Ocean Microbiomics Database (Paoli et al. 2022)	452_126	d__Bacteria;p__Cyanobacteria;c__Cyanobacteriia;o__PCC-6307;f__Cyanobiaceae;g__Prochlorococcus_A;s__Prochlorococcus_A sp902518475	medium-quality draft	82.88	0	TRUE	TRUE	TRUE	17	1288578	33	I
MARD_SAMN08730821_REFG_MMP08730821	Klemetsen et al. 2018 / Ocean Microbiomics Database (Paoli et al. 2022)	700_0	d__Bacteria;p__Proteobacteria;c__Alphaproteobacteria;o__Rhizobiales;f__Rhizobiaceae;g__Nitratireductor_D;s__Nitratireductor_D sp003015025	high-quality draft	99.88	2.11	TRUE	TRUE	TRUE	20	4926044	33	IV
MARD_SAMEA3532112_REFG_MMP3532112	Klemetsen et al. 2018 / Ocean Microbiomics Database (Paoli et al. 2022)	736_0	d__Bacteria;p__Proteobacteria;c__Alphaproteobacteria;o__Rhodobacterales;f__Rhodobacteraceae;g__Tropicibacter;s__Tropicibacter naphthalenivorans	high-quality draft	100	0.55	TRUE	TRUE	TRUE	20	4459382	33	I,IV
OceanDNA-b33325	OceanDNA MAG Catalog (Nishimura and Yoshizawa 2022)	739_1	d__Bacteria;p__Proteobacteria;c__Gammaproteobacteria;o__Burkholderiales;f__Burkholderiaceae;g__Limnobacter;s__Limnobacter sp018815245	high-quality draft	96.89	0.64	TRUE	TRUE	TRUE	19	3195162	33	I
GORG_SAMEA6075668_SAGS_AG390E17	Pachiadaki et al. 2019 / Ocean Microbiomics Database (Paoli et al. 2022)	226_2	d__Bacteria;p__Proteobacteria;c__Gammaproteobacteria;o__PS1;f__Thioglobaceae;g__Pseudothioglobus;s__Pseudothioglobus sp002169705	high-quality draft	91.89	0	TRUE	TRUE	TRUE	19	1649725	32	I
MARD_SAMN08886407_SAGS_MMP08886407	Klemetsen et al. 2018 / Ocean Microbiomics Database (Paoli et al. 2022)	430_0	d__Bacteria;p__Cyanobacteria;c__Cyanobacteriia;o__PCC-6307;f__Cyanobiaceae;g__Prochlorococcus_A;s__Prochlorococcus_A sp003214355	medium-quality draft	91.3	0.54	FALSE	TRUE	TRUE	20	1600365	32	I
MARD_SAMN08886667_SAGS_MMP08886667	Klemetsen et al. 2018 / Ocean Microbiomics Database (Paoli et al. 2022)	436_1	d__Bacteria;p__Cyanobacteria;c__Cyanobacteriia;o__PCC-6307;f__Cyanobiaceae;g__Prochlorococcus_A;s__Prochlorococcus_A sp003210285	high-quality draft	93.61	0	TRUE	TRUE	TRUE	19	1577724	32	I
AG-347-J20	Pachiadaki et al. 2019 / OMZ Database (Anstett et al. 2023)	452_10	d__Bacteria;p__Cyanobacteria;c__Cyanobacteriia;o__PCC-6307;f__Cyanobiaceae;g__Prochlorococcus_A;s__Prochlorococcus_A sp003281485	high-quality draft	90.67	0	TRUE	TRUE	TRUE	20	1403792	32	I
AG-349-G23	Pachiadaki et al. 2019 / OMZ Database (Anstett et al. 2023)	452_36	d__Bacteria;p__Cyanobacteria;c__Cyanobacteriia;o__PCC-6307;f__Cyanobiaceae;g__Prochlorococcus_A;s__Prochlorococcus_A sp902536725	medium-quality draft	90.68	0	FALSE	TRUE	TRUE	17	1410508	32	I
MARD_SAMN08886217_SAGS_MMP08886217	Klemetsen et al. 2018 / Ocean Microbiomics Database (Paoli et al. 2022)	452_75	d__Bacteria;p__Cyanobacteria;c__Cyanobacteriia;o__PCC-6307;f__Cyanobiaceae;g__Prochlorococcus_A;s__Prochlorococcus_A sp003280655	high-quality draft	94.61	0	TRUE	TRUE	TRUE	20	1592611	32	I
MARD_SAMN08886261_SAGS_MMP08886261	Klemetsen et al. 2018 / Ocean Microbiomics Database (Paoli et al. 2022)	493_0	d__Bacteria;p__Cyanobacteria;c__Cyanobacteriia;o__PCC-6307;f__Cyanobiaceae;g__AG-363-K07;s__AG-363-K07 sp003278225	medium-quality draft	73.19	0.14	FALSE	FALSE	FALSE	14	1272788	32	I
MARD_SAMN08886372_SAGS_MMP08886372	Klemetsen et al. 2018 / Ocean Microbiomics Database (Paoli et al. 2022)	514_0	d__Bacteria;p__Cyanobacteria;c__Cyanobacteriia;o__PCC-6307;f__Cyanobiaceae;g__AG-409-M05;s__AG-409-M05 sp003215435	medium-quality draft	82.07	0.27	TRUE	TRUE	TRUE	17	1692760	32	I
GORG_SAMEA6068018_SAGS_AH324G08	Pachiadaki et al. 2019 / Ocean Microbiomics Database (Paoli et al. 2022)	563_0	d__Bacteria;p__Proteobacteria;c__Alphaproteobacteria;o__Pelagibacterales;f__Pelagibacteraceae;g__Pelagibacter;s__Pelagibacter sp902629075	medium-quality draft	80.52	0	FALSE	TRUE	TRUE	18	969379	32	IV
MARD_SAMN08970498_REFG_MMP08970498	Klemetsen et al. 2018 / Ocean Microbiomics Database (Paoli et al. 2022)	728_0	d__Bacteria;p__Proteobacteria;c__Alphaproteobacteria;o__Rhodobacterales;f__Rhodobacteraceae;g__Pararhodobacter;s__Pararhodobacter aggregans	high-quality draft	99.39	1.11	TRUE	TRUE	TRUE	20	5079942	32	I
JGI_01_G13_750m	OMZ Database (Anstett et al. 2023)	210_4	d__Bacteria;p__Proteobacteria;c__Gammaproteobacteria;o__PS1;f__Thioglobaceae;g__Pseudothioglobus;s__	medium-quality draft	76.39	0	TRUE	TRUE	TRUE	17	1412660	31	II
MARD_SAMEA4707922_REFG_MMP4707922	Klemetsen et al. 2018 / Ocean Microbiomics Database (Paoli et al. 2022)	420_1	d__Bacteria;p__Cyanobacteria;c__Cyanobacteriia;o__PCC-6307;f__Cyanobiaceae;g__Synechococcus_C;s__Synechococcus_C sp002171995	medium-quality draft	99.46	0	FALSE	TRUE	TRUE	20	2659417	31	I
AG-347-E23	Pachiadaki et al. 2019 / OMZ Database (Anstett et al. 2023)	452_32	d__Bacteria;p__Cyanobacteria;c__Cyanobacteriia;o__PCC-6307;f__Cyanobiaceae;g__Prochlorococcus_A;s__Prochlorococcus_A sp003281685	high-quality draft	90.22	0	TRUE	TRUE	TRUE	18	1502555	31	I
MARD_SAMN08886443_SAGS_MMP08886443	Klemetsen et al. 2018 / Ocean Microbiomics Database (Paoli et al. 2022)	452_94	d__Bacteria;p__Cyanobacteria;c__Cyanobacteriia;o__PCC-6307;f__Cyanobiaceae;g__Prochlorococcus_A;s__Prochlorococcus_A sp003210155	medium-quality draft	91.3	0	FALSE	TRUE	TRUE	19	1453179	31	I
MARD_SAMN08886375_SAGS_MMP08886375	Klemetsen et al. 2018 / Ocean Microbiomics Database (Paoli et al. 2022)	515_0	d__Bacteria;p__Cyanobacteria;c__Cyanobacteriia;o__PCC-6307;f__Cyanobiaceae;g__AG-409-P01;s__AG-409-P01 sp003215335	high-quality draft	96.38	0.14	TRUE	TRUE	TRUE	19	1783663	31	I
MARD_SAMN05421538_REFG_MMP05421538	Klemetsen et al. 2018 / Ocean Microbiomics Database (Paoli et al. 2022)	732_0	d__Bacteria;p__Proteobacteria;c__Alphaproteobacteria;o__Rhodobacterales;f__Rhodobacteraceae;g__Paracoccus;s__Paracoccus isoporae	high-quality draft	98.18	0	TRUE	TRUE	TRUE	20	3523473	31	IV
MARD_SAMN04487946_REFG_MMP04487946	Klemetsen et al. 2018 / Ocean Microbiomics Database (Paoli et al. 2022)	167_0	d__Archaea;p__Halobacteriota;c__Halobacteria;o__Halobacteriales;f__Haloferacaceae;g__Halobellus;s__Halobellus clavatus	high-quality draft	98.92	0.38	TRUE	TRUE	TRUE	20	3754978	30	III_B
GORG_SAMEA6073114_SAGS_AG911E06	Pachiadaki et al. 2019 / Ocean Microbiomics Database (Paoli et al. 2022)	452_113	d__Bacteria;p__Cyanobacteria;c__Cyanobacteriia;o__PCC-6307;f__Cyanobiaceae;g__Prochlorococcus_A;s__Prochlorococcus_A sp902578845	medium-quality draft	53.31	0	TRUE	TRUE	TRUE	14	845492	30	I
MARD_SAMN08886220_SAGS_MMP08886220	Klemetsen et al. 2018 / Ocean Microbiomics Database (Paoli et al. 2022)	452_151	d__Bacteria;p__Cyanobacteria;c__Cyanobacteriia;o__PCC-6307;f__Cyanobiaceae;g__Prochlorococcus_A;s__Prochlorococcus_A sp003280575	medium-quality draft	92.53	0	TRUE	TRUE	TRUE	16	1524965	30	I
MARD_SAMN08886513_SAGS_MMP08886513	Klemetsen et al. 2018 / Ocean Microbiomics Database (Paoli et al. 2022)	452_26	d__Bacteria;p__Cyanobacteria;c__Cyanobacteriia;o__PCC-6307;f__Cyanobiaceae;g__Prochlorococcus_A;s__Prochlorococcus_A sp003212395	high-quality draft	93.75	0	TRUE	TRUE	TRUE	20	1490193	30	I
AG-402-O16	Pachiadaki et al. 2019 / OMZ Database (Anstett et al. 2023)	452_3	d__Bacteria;p__Cyanobacteria;c__Cyanobacteriia;o__PCC-6307;f__Cyanobiaceae;g__Prochlorococcus_A;s__Prochlorococcus_A sp003216415	medium-quality draft	92.8	0	FALSE	TRUE	TRUE	20	1493356	30	I
AG-347_K20	Pachiadaki et al. 2019 / OMZ Database (Anstett et al. 2023)	452_68	d__Bacteria;p__Cyanobacteria;c__Cyanobacteriia;o__PCC-6307;f__Cyanobiaceae;g__Prochlorococcus_A;s__Prochlorococcus_A sp003281315	high-quality draft	90.49	0.27	TRUE	TRUE	TRUE	18	1509006	30	I
MARD_SAMN08886359_SAGS_MMP08886359	Klemetsen et al. 2018 / Ocean Microbiomics Database (Paoli et al. 2022)	523_0	d__Bacteria;p__Cyanobacteria;c__Cyanobacteriia;o__PCC-6307;f__Cyanobiaceae;g__AG-409-G20;s__AG-409-G20 sp003215775	medium-quality draft	83.83	0	TRUE	TRUE	TRUE	20	1503784	30	I
MARD_SAMN08886421_SAGS_MMP08886421	Klemetsen et al. 2018 / Ocean Microbiomics Database (Paoli et al. 2022)	442_0	d__Bacteria;p__Cyanobacteria;c__Cyanobacteriia;o__PCC-6307;f__Cyanobiaceae;g__Prochlorococcus_A;s__Prochlorococcus_A sp003213955	medium-quality draft	98.51	0.27	FALSE	TRUE	TRUE	20	1664652	29	I
AG-347-K23	Pachiadaki et al. 2019 / OMZ Database (Anstett et al. 2023)	452_29	d__Bacteria;p__Cyanobacteria;c__Cyanobacteriia;o__PCC-6307;f__Cyanobiaceae;g__Prochlorococcus_A;s__	medium-quality draft	53.12	0	TRUE	TRUE	TRUE	14	837619	29	I
MARD_SAMN08886343_SAGS_MMP08886343	Klemetsen et al. 2018 / Ocean Microbiomics Database (Paoli et al. 2022)	475_8	d__Bacteria;p__Cyanobacteria;c__Cyanobacteriia;o__PCC-6307;f__Cyanobiaceae;g__Prochlorococcus_B;s__Prochlorococcus_B sp003216175	medium-quality draft	86.68	0	TRUE	TRUE	TRUE	19	1583466	29	I
MARD_SAMN08886254_SAGS_MMP08886254	Klemetsen et al. 2018 / Ocean Microbiomics Database (Paoli et al. 2022)	501_0	d__Bacteria;p__Cyanobacteria;c__Cyanobacteriia;o__PCC-6307;f__Cyanobiaceae;g__;s__	medium-quality draft	51.49	0	TRUE	TRUE	FALSE	11	735386	29	I
MARD_SAMN08886358_SAGS_MMP08886358	Klemetsen et al. 2018 / Ocean Microbiomics Database (Paoli et al. 2022)	507_0	d__Bacteria;p__Cyanobacteria;c__Cyanobacteriia;o__PCC-6307;f__Cyanobiaceae;g__Prochlorococcus;s__Prochlorococcus sp003215795	medium-quality draft	52.99	0	TRUE	TRUE	TRUE	17	912028	29	I
MARD_SAMN08886265_SAGS_MMP08886265	Klemetsen et al. 2018 / Ocean Microbiomics Database (Paoli et al. 2022)	516_0	d__Bacteria;p__Cyanobacteria;c__Cyanobacteriia;o__PCC-6307;f__Cyanobiaceae;g__AG-363-P08;s__AG-363-P08 sp003280055	medium-quality draft	94.02	0	FALSE	TRUE	TRUE	19	1781405	29	I
OceanDNA-a1143	OceanDNA MAG Catalog (Nishimura and Yoshizawa 2022)	78_1	d__Archaea;p__Nanoarchaeota;c__Nanoarchaeia;o__SCGC-AAA011-G17;f__PNOQ01;g__JABHIB01;s__JABHIB01 sp018671245	medium-quality draft	76.64	0	TRUE	TRUE	TRUE	20	593835	29	III_B
OceanDNA-a1153	OceanDNA MAG Catalog (Nishimura and Yoshizawa 2022)	83_1	d__Archaea;p__Nanoarchaeota;c__Nanoarchaeia;o__SCGC-AAA011-G17;f__PNOQ01;g__JABIBT01;s__JABIBT01 sp018652625	medium-quality draft	75.7	0.47	TRUE	TRUE	TRUE	19	668901	29	III_B
AG-402-N08	Pachiadaki et al. 2019 / OMZ Database (Anstett et al. 2023)	452_141	d__Bacteria;p__Cyanobacteria;c__Cyanobacteriia;o__PCC-6307;f__Cyanobiaceae;g__Prochlorococcus_A;s__Prochlorococcus_A sp003216535	high-quality draft	95.15	0.27	TRUE	TRUE	TRUE	20	1614457	28	I
GCA_030739585.1_ASM3073958v1_genomic	other	5_1	d__Archaea;p__Thermoproteota;c__Bathyarchaeia;o__TCS64;f__TCS64;g__GCA-2726865;s__GCA-2726865 sp002726865	medium-quality draft	93.93	1.87	FALSE	TRUE	TRUE	20	1687772	28	III_B
GORG_SAMEA6071774_SAGS_AG903M17	Pachiadaki et al. 2019 / Ocean Microbiomics Database (Paoli et al. 2022)	561_1	d__Bacteria;p__Proteobacteria;c__Alphaproteobacteria;o__Pelagibacterales;f__Pelagibacteraceae;g__Pelagibacter;s__Pelagibacter sp902594825	medium-quality draft	64.86	0	TRUE	FALSE	FALSE	13	831769	28	IV
MARD_SAMN02471641_REFG_MMP02471641	Klemetsen et al. 2018 / Ocean Microbiomics Database (Paoli et al. 2022)	171_1	d__Archaea;p__Halobacteriota;c__Halobacteria;o__Halobacteriales;f__Haloferacaceae;g__Haloferax;s__Haloferax elongans	high-quality draft	99.57	0	TRUE	TRUE	TRUE	20	3952136	27	III_B
TARA_SAMN05326646_METAG_PSW00011	Sunagawa et al. 2015 / Salazar et al. 2019 / Ocean Microbiomics Database (Paoli et al. 2022)	191_1	d__Bacteria;p__Proteobacteria;c__Gammaproteobacteria;o__Chromatiales;f__Sedimenticolaceae;g__VMDJ01;s__	medium-quality draft	89.89	0.46	TRUE	FALSE	FALSE	19	1368843	27	I
MARD_SAMN08886515_SAGS_MMP08886515	Klemetsen et al. 2018 / Ocean Microbiomics Database (Paoli et al. 2022)	443_0	d__Bacteria;p__Cyanobacteria;c__Cyanobacteriia;o__PCC-6307;f__Cyanobiaceae;g__Prochlorococcus_A;s__Prochlorococcus_A sp003209655	high-quality draft	95.61	0	TRUE	TRUE	TRUE	19	1634928	27	I
GORG_SAMEA6069949_SAGS_AG893I20	Pachiadaki et al. 2019 / Ocean Microbiomics Database (Paoli et al. 2022)	558_3	d__Bacteria;p__Proteobacteria;c__Alphaproteobacteria;o__Pelagibacterales;f__Pelagibacteraceae;g__Pelagibacter;s__	medium-quality draft	79.25	0	TRUE	FALSE	FALSE	16	1069573	27	IV
MARD_SAMN09708542_REFG_MMP09708542	Klemetsen et al. 2018 / Ocean Microbiomics Database (Paoli et al. 2022)	595_0	d__Bacteria;p__Firmicutes;c__Bacilli;o__Bacillales_A;f__Planococcaceae;g__Planococcus;s__Planococcus okeanokoites	high-quality draft	99.34	0	TRUE	TRUE	TRUE	20	3299170	27	IV
TARA_SAMEA4396941_METAG_NMOKIAAF	Sunagawa et al. 2015 / Salazar et al. 2019 / Ocean Microbiomics Database (Paoli et al. 2022)	659_1	d__Bacteria;p__Proteobacteria;c__Alphaproteobacteria;o__Rhodobacterales;f__Rhodobacteraceae;g__Sulfitobacter;s__	medium-quality draft	99.49	0.07	FALSE	FALSE	FALSE	19	4174226	27	I
MARD_SAMN09580333_REFG_MMP09580333	Klemetsen et al. 2018 / Ocean Microbiomics Database (Paoli et al. 2022)	677_0	d__Bacteria;p__Proteobacteria;c__Alphaproteobacteria;o__Rhizobiales;f__Cohaesibacteraceae;g__Cohaesibacter;s__Cohaesibacter intestini	high-quality draft	99.2	0.6	TRUE	TRUE	TRUE	20	4789803	27	IV
MARD_SAMN04488043_REFG_MMP04488043	Klemetsen et al. 2018 / Ocean Microbiomics Database (Paoli et al. 2022)	704_1	d__Bacteria;p__Proteobacteria;c__Alphaproteobacteria;o__Rhodobacterales;f__Rhodobacteraceae;g__Thalassobius;s__Thalassobius gelatinovorus	high-quality draft	99.25	0	TRUE	TRUE	TRUE	20	3957105	27	II
AG-347-J21	Pachiadaki et al. 2019 / OMZ Database (Anstett et al. 2023)	452_20	d__Bacteria;p__Cyanobacteria;c__Cyanobacteriia;o__PCC-6307;f__Cyanobiaceae;g__Prochlorococcus_A;s__Prochlorococcus_A sp003281455	high-quality draft	92.84	0	TRUE	TRUE	TRUE	18	1421082	26	I
AG-402-M15	Pachiadaki et al. 2019 / OMZ Database (Anstett et al. 2023)	452_4	d__Bacteria;p__Cyanobacteria;c__Cyanobacteriia;o__PCC-6307;f__Cyanobiaceae;g__Prochlorococcus_A;s__Prochlorococcus_A sp003216615	high-quality draft	97.28	0	TRUE	TRUE	TRUE	20	1605846	26	I
AG-347-I19	Pachiadaki et al. 2019 / OMZ Database (Anstett et al. 2023)	452_73	d__Bacteria;p__Cyanobacteria;c__Cyanobacteriia;o__PCC-6307;f__Cyanobiaceae;g__Prochlorococcus_A;s__Prochlorococcus_A sp003279105	high-quality draft	93.34	0	TRUE	TRUE	TRUE	18	1463307	26	I
TARA_SAMEA2623295_METAG_GDBDLPKH	Sunagawa et al. 2015 / Salazar et al. 2019 / Ocean Microbiomics Database (Paoli et al. 2022)	70_1	d__Archaea;p__Nanoarchaeota;c__Nanoarchaeia;o__Pacearchaeales;f__GW2011-AR1;g__NP1466;s__NP1466 sp002731115	medium-quality draft	70.79	0	TRUE	TRUE	TRUE	19	502048	26	III_B
TARA_SAMEA4398094_METAG_JECLGJDH	Sunagawa et al. 2015 / Salazar et al. 2019 / Ocean Microbiomics Database (Paoli et al. 2022)	281_1	d__Bacteria;p__Proteobacteria;c__Gammaproteobacteria;o__UBA4575;f__UBA4575;g__UBA4575;s__	medium-quality draft	91.4	0.35	TRUE	FALSE	FALSE	17	1529613	25	IV
TARA_SAMEA2619974_METAG_ACHCEEOJ	Sunagawa et al. 2015 / Salazar et al. 2019 / Ocean Microbiomics Database (Paoli et al. 2022)	68_1	d__Archaea;p__Nanoarchaeota;c__Nanoarchaeia;o__Pacearchaeales;f__GW2011-AR1;g__;s__	medium-quality draft	71.03	0	TRUE	FALSE	FALSE	17	546209	25	IV
TARA_SAMEA2620106_METAG_EBFDHBPD	Sunagawa et al. 2015 / Salazar et al. 2019 / Ocean Microbiomics Database (Paoli et al. 2022)	76_1	d__Archaea;p__Nanoarchaeota;c__Nanoarchaeia;o__SCGC-AAA011-G17;f__GCA-2688095;g__GCA-2688095;s__GCA-2688095 sp002688095	medium-quality draft	76.17	0	FALSE	FALSE	TRUE	19	649660	25	III_B
MARD_SAMD00053328_REFG_MMP00053328	Klemetsen et al. 2018 / Ocean Microbiomics Database (Paoli et al. 2022)	87_0	d__Bacteria;p__Firmicutes;c__Bacilli;o__Brevibacillales;f__Brevibacillaceae;g__Brevibacillus;s__Brevibacillus porteri	medium-quality draft	99.73	0	FALSE	TRUE	TRUE	20	6280694	25	IV
MARD_SAMN04488691_REFG_MMP04488691	Klemetsen et al. 2018 / Ocean Microbiomics Database (Paoli et al. 2022)	171_2	d__Archaea;p__Halobacteriota;c__Halobacteria;o__Halobacteriales;f__Haloferacaceae;g__Haloferax;s__Haloferax larsenii	high-quality draft	99.19	0	TRUE	TRUE	TRUE	20	3894077	24	III_B
AG-347-J14	Pachiadaki et al. 2019 / OMZ Database (Anstett et al. 2023)	452_48	d__Bacteria;p__Cyanobacteria;c__Cyanobacteriia;o__PCC-6307;f__Cyanobiaceae;g__Prochlorococcus_A;s__Prochlorococcus_A sp003281505	high-quality draft	91.17	0	TRUE	TRUE	TRUE	19	1498306	24	I
MARD_SAMN08886189_SAGS_MMP08886189	Klemetsen et al. 2018 / Ocean Microbiomics Database (Paoli et al. 2022)	452_9	d__Bacteria;p__Cyanobacteria;c__Cyanobacteriia;o__PCC-6307;f__Cyanobiaceae;g__Prochlorococcus_A;s__Prochlorococcus_A sp000634515	high-quality draft	95.7	0	TRUE	TRUE	TRUE	20	1581931	24	I
MARD_SAMN08886414_SAGS_MMP08886414	Klemetsen et al. 2018 / Ocean Microbiomics Database (Paoli et al. 2022)	454_0	d__Bacteria;p__Cyanobacteria;c__Cyanobacteriia;o__PCC-6307;f__Cyanobiaceae;g__Prochlorococcus_A;s__Prochlorococcus_A sp003214175	medium-quality draft	92.66	0	FALSE	TRUE	TRUE	20	1498119	24	I
GORG_SAMEA6076510_SAGS_AG447F10	Pachiadaki et al. 2019 / Ocean Microbiomics Database (Paoli et al. 2022)	558_1	d__Bacteria;p__Proteobacteria;c__Alphaproteobacteria;o__Pelagibacterales;f__Pelagibacteraceae;g__Pelagibacter;s__Pelagibacter sp902593845	high-quality draft	90.84	0	TRUE	TRUE	TRUE	19	1059663	24	IV
MARD_SAMN09932323_REFG_MMP09932323	Klemetsen et al. 2018 / Ocean Microbiomics Database (Paoli et al. 2022)	584_0	d__Bacteria;p__Firmicutes;c__Bacilli;o__Bacillales;f__Bacillaceae;g__Bacillus;s__Bacillus licheniformis	high-quality draft	98.86	0	TRUE	TRUE	TRUE	20	4265203	24	IV
MARD_SAMN03080610_REFG_MMP03080610	Klemetsen et al. 2018 / Ocean Microbiomics Database (Paoli et al. 2022)	682_0	d__Bacteria;p__Proteobacteria;c__Alphaproteobacteria;o__Rhizobiales;f__Afifellaceae;g__Afifella;s__Afifella marina	high-quality draft	99.4	0.87	TRUE	TRUE	TRUE	20	3963421	24	I
MARD_SAMN10250535_REFG_MMP10250535	Klemetsen et al. 2018 / Ocean Microbiomics Database (Paoli et al. 2022)	711_0	d__Bacteria;p__Proteobacteria;c__Alphaproteobacteria;o__Rhodobacterales;f__Rhodobacteraceae;g__Oceanicola;s__Oceanicola lentulus	high-quality draft	99.33	0.45	TRUE	TRUE	TRUE	20	4353039	24	IV
MARD_SAMD00000516_REFG_MMP00000516	Klemetsen et al. 2018 / Ocean Microbiomics Database (Paoli et al. 2022)	8_2	d__Archaea;p__Methanobacteriota_B;c__Thermococci;o__Thermococcales;f__Thermococcaceae;g__Thermococcus;s__Thermococcus kodakarensis	medium-quality draft	84.25	1.24	FALSE	TRUE	TRUE	20	2113420	24	III_B
MARD_SAMN08886409_SAGS_MMP08886409	Klemetsen et al. 2018 / Ocean Microbiomics Database (Paoli et al. 2022)	452_125	d__Bacteria;p__Cyanobacteria;c__Cyanobacteriia;o__PCC-6307;f__Cyanobiaceae;g__Prochlorococcus_A;s__Prochlorococcus_A sp003214315	medium-quality draft	93.93	0	FALSE	FALSE	FALSE	16	1619825	23	I
MARD_SAMN08886212_SAGS_MMP08886212	Klemetsen et al. 2018 / Ocean Microbiomics Database (Paoli et al. 2022)	452_92	d__Bacteria;p__Cyanobacteria;c__Cyanobacteriia;o__PCC-6307;f__Cyanobiaceae;g__Prochlorococcus_A;s__Prochlorococcus_A sp003278545	medium-quality draft	96.33	0	FALSE	TRUE	TRUE	19	1648612	23	I
GORG_SAMEA6067786_SAGS_AH287G14	Pachiadaki et al. 2019 / Ocean Microbiomics Database (Paoli et al. 2022)	559_0	d__Bacteria;p__Proteobacteria;c__Alphaproteobacteria;o__Pelagibacterales;f__Pelagibacteraceae;g__Pelagibacter;s__	medium-quality draft	54.68	0	FALSE	FALSE	FALSE	9	529467	23	IV
MARD_SAMN02744072_REFG_MMP02744072	Klemetsen et al. 2018 / Ocean Microbiomics Database (Paoli et al. 2022)	9_0	d__Archaea;p__Methanobacteriota_B;c__Thermococci;o__Thermococcales;f__Thermococcaceae;g__Palaeococcus;s__Palaeococcus ferrophilus	high-quality draft	100	0	TRUE	TRUE	TRUE	20	2206431	23	III_B
TARA_SAMEA4398111_METAG_MPNOCJLE	Sunagawa et al. 2015 / Salazar et al. 2019 / Ocean Microbiomics Database (Paoli et al. 2022)	179_1	d__Bacteria;p__Bacteroidota;c__Bacteroidia;o__Flavobacteriales;f__Flavobacteriaceae;g__Muricauda;s__Muricauda sp002167435	medium-quality draft	99.67	1.41	FALSE	FALSE	FALSE	19	4058586	22	I
AG-485_A16	Pachiadaki et al. 2019 / OMZ Database (Anstett et al. 2023)	240_1	d__Bacteria;p__Proteobacteria;c__Gammaproteobacteria;o__PS1;f__Thioglobaceae;g__SZUA-1055;s__	medium-quality draft	56.25	0	TRUE	TRUE	TRUE	13	844766	22	I
OceanDNA-b31474	OceanDNA MAG Catalog (Nishimura and Yoshizawa 2022)	616_1	d__Bacteria;p__Proteobacteria;c__Alphaproteobacteria;o__Sphingomonadales;f__Emcibacteraceae;g__Paremcibacter;s__Paremcibacter congregatus	medium-quality draft	99.42	0	FALSE	FALSE	FALSE	18	3780077	22	IV
MARD_SAMN02436161_REFG_MMP02436161	Klemetsen et al. 2018 / Ocean Microbiomics Database (Paoli et al. 2022)	695_1	d__Bacteria;p__Proteobacteria;c__Alphaproteobacteria;o__Rhizobiales;f__Rhizobiaceae;g__Aurantimonas;s__Aurantimonas manganoxydans	high-quality draft	100	0	TRUE	TRUE	TRUE	20	4326814	22	I,IV
TARA_SAMEA4398315_METAG_BPOJMCNG	Sunagawa et al. 2015 / Salazar et al. 2019 / Ocean Microbiomics Database (Paoli et al. 2022)	729_1	d__Bacteria;p__Proteobacteria;c__Alphaproteobacteria;o__Rhodobacterales;f__Rhodobacteraceae;g__Paracoccus;s__Paracoccus marcusii	medium-quality draft	99.09	0.4	FALSE	FALSE	FALSE	19	3568789	22	I,IV
MARD_SAMN09074856_REFG_MMP09074856	Klemetsen et al. 2018 / Ocean Microbiomics Database (Paoli et al. 2022)	774_0	d__Bacteria;p__Proteobacteria;c__Gammaproteobacteria;o__DSM-26407;f__DSM-26407;g__Thioalbus;s__Thioalbus denitrificans	high-quality draft	99.28	4.11	TRUE	TRUE	TRUE	20	4145766	22	I,II
AG-347-I06	Pachiadaki et al. 2019 / OMZ Database (Anstett et al. 2023)	452_52	d__Bacteria;p__Cyanobacteria;c__Cyanobacteriia;o__PCC-6307;f__Cyanobiaceae;g__Prochlorococcus_A;s__Prochlorococcus_A sp003281605	high-quality draft	93.75	0	TRUE	TRUE	TRUE	19	1524652	21	I
TARA_SAMEA2619791_METAG_DBIFCBNB	Sunagawa et al. 2015 / Salazar et al. 2019 / Ocean Microbiomics Database (Paoli et al. 2022)	664_1	d__Bacteria;p__Proteobacteria;c__Alphaproteobacteria;o__Rhodobacterales;f__Rhodobacteraceae;g__Celeribacter;s__Celeribacter baekdonensis_A	medium-quality draft	98.33	0	FALSE	FALSE	FALSE	17	3933359	21	I
MARD_SAMN10345419_REFG_MMP10345419	Klemetsen et al. 2018 / Ocean Microbiomics Database (Paoli et al. 2022)	88_2	d__Archaea;p__Halobacteriota;c__Methanosarcinia;o__Methanosarcinales;f__Methanosarcinaceae;g__Methanohalophilus;s__Methanohalophilus euhalobius	high-quality draft	99.51	0	TRUE	TRUE	TRUE	20	1870534	21	II_III
TARA_SAMEA2620106_METAG_PKBHHHJA	Sunagawa et al. 2015 / Salazar et al. 2019 / Ocean Microbiomics Database (Paoli et al. 2022)	17_1	d__Archaea;p__Undinarchaeota;c__Undinarchaeia;o__Undinarchaeales;f__UBA543;g__UBA543;s__UBA543 sp002502135	medium-quality draft	83.64	0	TRUE	FALSE	FALSE	19	748096	20	III_UNK
MARD_SAMN02471642_REFG_MMP02471642	Klemetsen et al. 2018 / Ocean Microbiomics Database (Paoli et al. 2022)	172_0	d__Archaea;p__Halobacteriota;c__Halobacteria;o__Halobacteriales;f__Haloferacaceae;g__Haloferax;s__Haloferax mucosum	high-quality draft	99.36	0.19	TRUE	TRUE	TRUE	20	3368982	20	III_B
AG-347_K18	Pachiadaki et al. 2019 / OMZ Database (Anstett et al. 2023)	452_1	d__Bacteria;p__Cyanobacteria;c__Cyanobacteriia;o__PCC-6307;f__Cyanobiaceae;g__Prochlorococcus_A;s__Prochlorococcus_A sp003281365	medium-quality draft	93.93	0	FALSE	TRUE	TRUE	18	1567557	20	I
AG-402-K21	Pachiadaki et al. 2019 / OMZ Database (Anstett et al. 2023)	452_2	d__Bacteria;p__Cyanobacteria;c__Cyanobacteriia;o__PCC-6307;f__Cyanobiaceae;g__Prochlorococcus_A;s__Prochlorococcus_A sp003216775	medium-quality draft	98.1	0.27	FALSE	TRUE	TRUE	20	1635769	20	I
AG-347-J19	Pachiadaki et al. 2019 / OMZ Database (Anstett et al. 2023)	452_31	d__Bacteria;p__Cyanobacteria;c__Cyanobacteriia;o__PCC-6307;f__Cyanobiaceae;g__Prochlorococcus_A;s__Prochlorococcus_A sp003279015	high-quality draft	93.75	0	TRUE	TRUE	TRUE	19	1592054	20	I
MARD_SAMN04488589_REFG_MMP04488589	Klemetsen et al. 2018 / Ocean Microbiomics Database (Paoli et al. 2022)	553_0	d__Archaea;p__Halobacteriota;c__Methanosarcinia;o__Methanosarcinales;f__Methanosarcinaceae;g__Methanolobus;s__Methanolobus vulcani	high-quality draft	99.51	0	TRUE	TRUE	TRUE	20	2947907	20	II_III
MARD_SAMN04488567_REFG_MMP04488567	Klemetsen et al. 2018 / Ocean Microbiomics Database (Paoli et al. 2022)	722_0	d__Bacteria;p__Proteobacteria;c__Alphaproteobacteria;o__Rhodobacterales;f__Rhodobacteraceae;g__Limimaricola;s__Limimaricola pyoseonensis	high-quality draft	98.94	0.56	TRUE	TRUE	TRUE	20	3911774	20	IV
MARD_SAMN07786985_REFG_MMP07786985	Klemetsen et al. 2018 / Ocean Microbiomics Database (Paoli et al. 2022)	243_0	d__Bacteria;p__Bacteroidota;c__Chlorobia;o__Chlorobiales;f__Chlorobiaceae;g__Chlorobium_A;s__Chlorobium_A marina	high-quality draft	99.43	1.37	TRUE	TRUE	TRUE	20	2718726	19	IV
MARD_SAMN08886262_SAGS_MMP08886262	Klemetsen et al. 2018 / Ocean Microbiomics Database (Paoli et al. 2022)	445_2	d__Bacteria;p__Cyanobacteria;c__Cyanobacteriia;o__PCC-6307;f__Cyanobiaceae;g__Prochlorococcus_A;s__Prochlorococcus_A sp003280025	high-quality draft	99.18	0	TRUE	TRUE	TRUE	20	1694833	19	I
MARD_SAMN04488087_REFG_MMP04488087	Klemetsen et al. 2018 / Ocean Microbiomics Database (Paoli et al. 2022)	134_0	d__Bacteria;p__Bacteroidota;c__Rhodothermia;o__Rhodothermales;f__Rhodothermaceae;g__Rhodothermus;s__Rhodothermus profundi	high-quality draft	100	0	TRUE	TRUE	TRUE	20	3139689	18	IV
GORG_SAMEA6069969_SAGS_AG893K05	Pachiadaki et al. 2019 / Ocean Microbiomics Database (Paoli et al. 2022)	452_85	d__Bacteria;p__Cyanobacteria;c__Cyanobacteriia;o__PCC-6307;f__Cyanobiaceae;g__Prochlorococcus_A;s__Prochlorococcus_A sp003280995	high-quality draft	96.74	0	TRUE	TRUE	TRUE	19	1516617	18	I
MARD_SAMN08886364_SAGS_MMP08886364	Klemetsen et al. 2018 / Ocean Microbiomics Database (Paoli et al. 2022)	518_0	d__Bacteria;p__Cyanobacteria;c__Cyanobacteriia;o__PCC-6307;f__Cyanobiaceae;g__AG-409-J16;s__AG-409-J16 sp003215655	high-quality draft	98.91	0	TRUE	TRUE	TRUE	20	1843369	18	I
MARD_SAMN04487991_REFG_MMP04487991	Klemetsen et al. 2018 / Ocean Microbiomics Database (Paoli et al. 2022)	737_0	d__Bacteria;p__Proteobacteria;c__Alphaproteobacteria;o__Rhodobacterales;f__Rhodobacteraceae;g__Celeribacter;s__Celeribacter neptunius	high-quality draft	99.24	0.66	TRUE	TRUE	TRUE	20	4398584	18	I,II
MARD_SAMN10345422_REFG_MMP10345422	Klemetsen et al. 2018 / Ocean Microbiomics Database (Paoli et al. 2022)	88_3	d__Archaea;p__Halobacteriota;c__Methanosarcinia;o__Methanosarcinales;f__Methanosarcinaceae;g__Methanohalophilus;s__Methanohalophilus sp003722075	high-quality draft	99.51	0	TRUE	TRUE	TRUE	20	1969036	18	II_III
MARD_SAMN04487950_REFG_MMP04487950	Klemetsen et al. 2018 / Ocean Microbiomics Database (Paoli et al. 2022)	165_0	d__Archaea;p__Halobacteriota;c__Halobacteria;o__Halobacteriales;f__Haloferacaceae;g__Halogranum;s__Halogranum rubrum	medium-quality draft	99.38	1.14	TRUE	TRUE	FALSE	20	4566676	17	III_B
MARD_SAMN08997828_REFG_MMP08997828	Klemetsen et al. 2018 / Ocean Microbiomics Database (Paoli et al. 2022)	242_0	d__Bacteria;p__Bacteroidota;c__Rhodothermia;o__Balneolales;f__Balneolaceae;g__QGGB01;s__QGGB01 sp003150675	high-quality draft	98.09	1.37	TRUE	TRUE	TRUE	20	3908029	17	IV
MARD_SAMEA4707912_REFG_MMP4707912	Klemetsen et al. 2018 / Ocean Microbiomics Database (Paoli et al. 2022)	413_1	d__Bacteria;p__Cyanobacteria;c__Cyanobacteriia;o__PCC-6307;f__Cyanobiaceae;g__Synechococcus_E;s__Synechococcus_E sp002724845	high-quality draft	100	0	TRUE	TRUE	TRUE	20	2210892	17	I
MARD_SAMN08469618_REFG_MMP08469618	Klemetsen et al. 2018 / Ocean Microbiomics Database (Paoli et al. 2022)	594_0	d__Bacteria;p__Firmicutes;c__Bacilli;o__Bacillales_B;f__Jeotgalibacillaceae;g__Jeotgalibacillus;s__Jeotgalibacillus proteolyticus	high-quality draft	99.34	1.88	TRUE	TRUE	TRUE	19	4233077	17	IV
MARD_SAMD00053329_REFG_MMP00053329	Klemetsen et al. 2018 / Ocean Microbiomics Database (Paoli et al. 2022)	604_1	d__Bacteria;p__Firmicutes;c__Bacilli;o__Bacillales;f__Bacillaceae;g__Bacillus;s__Bacillus subtilis	high-quality draft	99.81	0.25	TRUE	TRUE	TRUE	20	4018468	17	IV
OceanDNA-a1187	OceanDNA MAG Catalog (Nishimura and Yoshizawa 2022)	75_1	d__Archaea;p__Nanoarchaeota;c__Nanoarchaeia;o__SCGC-AAA011-G17;f__GW2011-AR17;g__BS150m-G60;s__BS150m-G60 sp018692925	medium-quality draft	79.44	0.93	TRUE	TRUE	TRUE	19	1003254	17	III_Like
MARD_SAMN04488064_REFG_MMP04488064	Klemetsen et al. 2018 / Ocean Microbiomics Database (Paoli et al. 2022)	175_0	d__Archaea;p__Halobacteriota;c__Halobacteria;o__Halobacteriales;f__Haloferacaceae;g__Haloplanus;s__Haloplanus aerogenes	high-quality draft	99.19	1.2	TRUE	TRUE	TRUE	20	3507307	16	IV
MARD_SAMN02436160_REFG_MMP02436160	Klemetsen et al. 2018 / Ocean Microbiomics Database (Paoli et al. 2022)	396_1	d__Bacteria;p__Cyanobacteria;c__Cyanobacteriia;o__PCC-6307;f__Cyanobiaceae;g__Synechococcus_C;s__Synechococcus_C sp000230675	high-quality draft	99.18	0	TRUE	TRUE	TRUE	20	2694843	16	I
MARD_SAMN08886640_SAGS_MMP08886640	Klemetsen et al. 2018 / Ocean Microbiomics Database (Paoli et al. 2022)	436_6	d__Bacteria;p__Cyanobacteria;c__Cyanobacteriia;o__PCC-6307;f__Cyanobiaceae;g__Prochlorococcus_A;s__Prochlorococcus_A pastoris	high-quality draft	99.73	0	TRUE	TRUE	TRUE	20	1645990	16	I
OceanDNA-a1048	OceanDNA MAG Catalog (Nishimura and Yoshizawa 2022)	53_1	d__Archaea;p__Nanoarchaeota;c__Nanoarchaeia;o__Pacearchaeales;f__GW2011-AR1;g__JAGVXH01;s__	medium-quality draft	53.89	0	TRUE	FALSE	FALSE	19	682801	16	III_B
MARD_SAMN09478215_REFG_MMP09478215	Klemetsen et al. 2018 / Ocean Microbiomics Database (Paoli et al. 2022)	721_0	d__Bacteria;p__Proteobacteria;c__Alphaproteobacteria;o__Rhodobacterales;f__Rhodobacteraceae;g__Tropicimonas;s__Tropicimonas sp003390845	high-quality draft	99.39	0.91	TRUE	TRUE	TRUE	20	4606852	16	I,IV
TARA_SAMEA2622725_METAG_ALFDIHAE	Sunagawa et al. 2015 / Salazar et al. 2019 / Ocean Microbiomics Database (Paoli et al. 2022)	253_1	d__Bacteria;p__Proteobacteria;c__Gammaproteobacteria;o__Nitrosococcales;f__Methylophagaceae;g__Methylophaga;s__Methylophaga sp002363955	medium-quality draft	100	0.3	FALSE	FALSE	FALSE	19	2868750	15	I
TARA_SAMEA2621085_METAG_LKNHBOJM	Sunagawa et al. 2015 / Salazar et al. 2019 / Ocean Microbiomics Database (Paoli et al. 2022)	254_2	d__Bacteria;p__Proteobacteria;c__Gammaproteobacteria;o__Nitrosococcales;f__Methylophagaceae;g__Methylophaga;s__Methylophaga sp002696735	medium-quality draft	100	0.47	FALSE	FALSE	FALSE	19	3211426	15	I
OceanDNA-a870	OceanDNA MAG Catalog (Nishimura and Yoshizawa 2022)	346_0	d__Archaea;p__Thermoproteota;c__Nitrososphaeria;o__Nitrososphaerales;f__UBA57;g__UBA57;s__	medium-quality draft	87.54	0.97	TRUE	FALSE	TRUE	17	862077	15	III_A
MARD_SAMEA4707918_REFG_MMP4707918	Klemetsen et al. 2018 / Ocean Microbiomics Database (Paoli et al. 2022)	412_1	d__Bacteria;p__Cyanobacteria;c__Cyanobacteriia;o__PCC-6307;f__Cyanobiaceae;g__Synechococcus_E;s__Synechococcus_E sp900474185	high-quality draft	100	0	TRUE	TRUE	TRUE	20	2372121	15	I
OceanDNA-a1055	OceanDNA MAG Catalog (Nishimura and Yoshizawa 2022)	50_1	d__Archaea;p__Nanoarchaeota;c__Nanoarchaeia;o__Pacearchaeales;f__GW2011-AR1;g__JAGVXH01;s__JAGVXH01 sp018694115	medium-quality draft	73.05	0.93	TRUE	FALSE	TRUE	19	821724	15	III_B
MARD_SAMN03067868_REFG_MMP03067868	Klemetsen et al. 2018 / Ocean Microbiomics Database (Paoli et al. 2022)	552_0	d__Archaea;p__Halobacteriota;c__Methanosarcinia;o__Methanosarcinales;f__Methanosarcinaceae;g__Methanococcoides;s__Methanococcoides methylutens	high-quality draft	100	0	TRUE	TRUE	TRUE	20	2508511	15	II_III
MARD_SAMN03288802_REFG_MMP03288802	Klemetsen et al. 2018 / Ocean Microbiomics Database (Paoli et al. 2022)	609_2	d__Archaea;p__Halobacteriota;c__Methanomicrobia;o__Methanomicrobiales;f__Methanoculleaceae;g__Methanoculleus;s__Methanoculleus sediminis	high-quality draft	99.02	0.65	TRUE	TRUE	TRUE	20	2489717	15	III_B
OceanDNA-a1096	OceanDNA MAG Catalog (Nishimura and Yoshizawa 2022)	64_1	d__Archaea;p__Nanoarchaeota;c__Nanoarchaeia;o__Pacearchaeales;f__GW2011-AR1;g__BS150m-G67;s__	medium-quality draft	68.93	0.93	TRUE	TRUE	TRUE	20	573941	15	III_B
TARA_SAMEA2620967_METAG_GMIJNKGA	Sunagawa et al. 2015 / Salazar et al. 2019 / Ocean Microbiomics Database (Paoli et al. 2022)	577_1	d__Bacteria;p__Bacteroidota;c__Rhodothermia;o__Balneolales;f__Balneolaceae;g__Gracilimonas;s__Gracilimonas sp002694685	medium-quality draft	99.61	0	FALSE	TRUE	TRUE	17	3881218	14	IV
MARD_SAMEA4707920_REFG_MMP4707920	Klemetsen et al. 2018 / Ocean Microbiomics Database (Paoli et al. 2022)	422_1	d__Bacteria;p__Cyanobacteria;c__Cyanobacteriia;o__PCC-6307;f__Cyanobiaceae;g__Synechococcus_C;s__Synechococcus_C sp001632165	high-quality draft	99.46	0	TRUE	TRUE	TRUE	20	2343605	13	I
MARD_SAMN08568348_REFG_MMP08568348	Klemetsen et al. 2018 / Ocean Microbiomics Database (Paoli et al. 2022)	590_0	d__Bacteria;p__Firmicutes;c__Bacilli;o__Bacillales;f__Bacillaceae;g__Bacillus;s__Bacillus pumilus	medium-quality draft	99.59	0.21	TRUE	TRUE	TRUE	16	3640519	13	IV
MARD_SAMN02436179_REFG_MMP02436179	Klemetsen et al. 2018 / Ocean Microbiomics Database (Paoli et al. 2022)	356_0	d__Bacteria;p__Proteobacteria;c__Gammaproteobacteria;o__Nitrosococcales;f__Nitrosococcaceae;g__Nitrosococcus;s__Nitrosococcus oceani	high-quality draft	97.27	0.09	TRUE	TRUE	TRUE	20	3480059	12	I
MARD_SAMN04487949_REFG_MMP04487949	Klemetsen et al. 2018 / Ocean Microbiomics Database (Paoli et al. 2022)	166_0	d__Archaea;p__Halobacteriota;c__Halobacteria;o__Halobacteriales;f__Haloferacaceae;g__Halogranum;s__Halogranum gelatinilyticum	medium-quality draft	99.57	0.76	TRUE	TRUE	FALSE	20	3770187	11	III_B
OceanDNA-b36289	OceanDNA MAG Catalog (Nishimura and Yoshizawa 2022)	259_1	d__Bacteria;p__Proteobacteria;c__Gammaproteobacteria;o__Nitrosococcales;f__Methylophagaceae;g__GCA-002733105;s__	medium-quality draft	82.76	0	FALSE	FALSE	FALSE	18	2564989	11	II
OceanDNA-b44247	OceanDNA MAG Catalog (Nishimura and Yoshizawa 2022)	280_1	d__Bacteria;p__Proteobacteria;c__Gammaproteobacteria;o__UBA4575;f__UBA4575;g__UBA4575;s__	medium-quality draft	92.22	0.82	TRUE	FALSE	TRUE	20	1545988	11	IV
OceanDNA-a951	OceanDNA MAG Catalog (Nishimura and Yoshizawa 2022)	348_1	d__Archaea;p__Thermoproteota;c__Nitrososphaeria;o__Nitrososphaerales;f__UBA57;g__UBA57;s__UBA57 sp002495905	medium-quality draft	71.62	0	TRUE	FALSE	TRUE	16	675533	11	III_A
MARD_SAMN05216342_REFG_MMP05216342	Klemetsen et al. 2018 / Ocean Microbiomics Database (Paoli et al. 2022)	354_0	d__Bacteria;p__Firmicutes;c__Bacilli;o__Exiguobacterales;f__Exiguobacteraceae;g__Exiguobacterium_A;s__Exiguobacterium_A indicum	medium-quality draft	99.34	0	TRUE	TRUE	FALSE	19	3252807	11	IV
MARD_SAMN04487808_REFG_MMP04487808	Klemetsen et al. 2018 / Ocean Microbiomics Database (Paoli et al. 2022)	178_0	d__Bacteria;p__Firmicutes;c__Bacilli;o__Bacillales_G;f__Fictibacillaceae;g__Fictibacillus_C;s__Fictibacillus_C enclensis	medium-quality draft	99.34	0.55	TRUE	FALSE	TRUE	20	4500901	10	IV
TARA_SAMEA4396941_METAG_FLOPKAHB	Sunagawa et al. 2015 / Salazar et al. 2019 / Ocean Microbiomics Database (Paoli et al. 2022)	258_1	d__Bacteria;p__Proteobacteria;c__Gammaproteobacteria;o__Nitrosococcales;f__Methylophagaceae;g__GCA-002733105;s__	medium-quality draft	98.49	0.53	FALSE	FALSE	FALSE	17	2519585	10	II
OceanDNA-a1108	OceanDNA MAG Catalog (Nishimura and Yoshizawa 2022)	63_1	d__Archaea;p__Nanoarchaeota;c__Nanoarchaeia;o__Pacearchaeales;f__GW2011-AR1;g__JABIDC01;s__JABIDC01 sp018651925	medium-quality draft	70.33	0	TRUE	FALSE	TRUE	18	639144	10	III_B
TARA_SAMEA4396515_METAG_JGLKMNCE	Sunagawa et al. 2015 / Salazar et al. 2019 / Ocean Microbiomics Database (Paoli et al. 2022)	690_1	d__Bacteria;p__Proteobacteria;c__Alphaproteobacteria;o__Rhizobiales;f__Rhizobiaceae;g__Hoeflea;s__Hoeflea sp002733955	medium-quality draft	100	1.07	FALSE	FALSE	FALSE	19	4458912	10	IV
MARD_SAMN10345420_REFG_MMP10345420	Klemetsen et al. 2018 / Ocean Microbiomics Database (Paoli et al. 2022)	88_1	d__Archaea;p__Halobacteriota;c__Methanosarcinia;o__Methanosarcinales;f__Methanosarcinaceae;g__Methanohalophilus;s__Methanohalophilus halophilus	high-quality draft	99.51	0	TRUE	TRUE	TRUE	20	2021537	10	II_III
MARD_SAMN02436141_REFG_MMP02436141	Klemetsen et al. 2018 / Ocean Microbiomics Database (Paoli et al. 2022)	633_0	d__Bacteria;p__Proteobacteria;c__Gammaproteobacteria;o__Nitrococcales;f__Nitrococcaceae;g__Nitrococcus;s__Nitrococcus mobilis	high-quality draft	97.24	0.96	TRUE	TRUE	TRUE	20	3623681	9	I,IV
MARD_SAMN02436142_REFG_MMP02436142	Klemetsen et al. 2018 / Ocean Microbiomics Database (Paoli et al. 2022)	724_0	d__Bacteria;p__Proteobacteria;c__Alphaproteobacteria;o__Rhodobacterales;f__Rhodobacteraceae;g__Oceanicola;s__Oceanicola granulosus	high-quality draft	98.16	0.45	TRUE	TRUE	TRUE	20	4053139	9	IV
MARD_SAMN04488124_REFG_MMP04488124	Klemetsen et al. 2018 / Ocean Microbiomics Database (Paoli et al. 2022)	170_0	d__Archaea;p__Halobacteriota;c__Halobacteria;o__Halobacteriales;f__Haloferacaceae;g__Halogeometricum;s__Halogeometricum limi	high-quality draft	99.57	0.38	TRUE	TRUE	TRUE	20	3616269	8	III_B
MARD_SAMN04487947_REFG_MMP04487947	Klemetsen et al. 2018 / Ocean Microbiomics Database (Paoli et al. 2022)	169_0	d__Archaea;p__Halobacteriota;c__Halobacteria;o__Halobacteriales;f__Haloferacaceae;g__Halogeometricum;s__Halogeometricum rufum	medium-quality draft	99.36	2.47	TRUE	FALSE	FALSE	20	4187125	7	III_B
TARA_SAMEA2619974_METAG_EACGHJOJ	Sunagawa et al. 2015 / Salazar et al. 2019 / Ocean Microbiomics Database (Paoli et al. 2022)	19_1	d__Archaea;p__Undinarchaeota;c__Undinarchaeia;o__Undinarchaeales;f__Undinarchaeaceae;g__Undinarchaeum;s__Undinarchaeum sp002687935	medium-quality draft	89.72	0	TRUE	TRUE	TRUE	20	627745	7	III_Like
TARA_SAMEA2622766_METAG_BBJMIBCF	Sunagawa et al. 2015 / Salazar et al. 2019 / Ocean Microbiomics Database (Paoli et al. 2022)	192_1	d__Bacteria;p__Proteobacteria;c__Gammaproteobacteria;o__Chromatiales;f__Sedimenticolaceae;g__VMDJ01;s__	medium-quality draft	89.04	0	FALSE	FALSE	TRUE	17	1353030	7	I
MARD_SAMN09074695_REFG_MMP09074695	Klemetsen et al. 2018 / Ocean Microbiomics Database (Paoli et al. 2022)	638_0	d__Bacteria;p__Chloroflexota;c__Anaerolineae;o__Anaerolineales;f__Anaerolineaceae;g__Pelolinea;s__Pelolinea submarina	medium-quality draft	91.82	7.45	TRUE	TRUE	TRUE	20	3519570	7	IV
MARD_SAMN02436105_REFG_MMP02436105	Klemetsen et al. 2018 / Ocean Microbiomics Database (Paoli et al. 2022)	718_1	d__Bacteria;p__Proteobacteria;c__Alphaproteobacteria;o__Rhodobacterales;f__Rhodobacteraceae;g__Salipiger;s__Salipiger bermudensis	high-quality draft	98.77	0.45	TRUE	TRUE	TRUE	20	5482983	6	IV
OceanDNA-a1486	OceanDNA MAG Catalog (Nishimura and Yoshizawa 2022)	73_0	d__Archaea;p__Nanoarchaeota;c__Nanoarchaeia;o__Woesearchaeales;f__UBA11576;g__JABJCP01;s__JABJCP01 sp018675335	medium-quality draft	76.64	0	TRUE	TRUE	TRUE	16	1286849	6	II_III
TARA_SAMEA2620097_METAG_AKFOENMH	Sunagawa et al. 2015 / Salazar et al. 2019 / Ocean Microbiomics Database (Paoli et al. 2022)	132_1	d__Bacteria;p__Proteobacteria;c__Alphaproteobacteria;o__UBA1280;f__UBA2136;g__UBA2136;s__UBA2136 sp002328405	high-quality draft	94.96	0	TRUE	TRUE	TRUE	20	1737762	5	IV
MARD_SAMN10362945_REFG_MMP10362945	Klemetsen et al. 2018 / Ocean Microbiomics Database (Paoli et al. 2022)	775_0	d__Bacteria;p__Proteobacteria;c__Gammaproteobacteria;o__DSM-100275;f__DSM-100275;g__Inmirania;s__Inmirania thermothiophila	high-quality draft	98.24	0.7	TRUE	TRUE	TRUE	20	2608718	5	II,IV
MARD_SAMN02436127_REFG_MMP02436127	Klemetsen et al. 2018 / Ocean Microbiomics Database (Paoli et al. 2022)	355_0	d__Bacteria;p__Proteobacteria;c__Zetaproteobacteria;o__Mariprofundales;f__Mariprofundaceae;g__Mariprofundus;s__Mariprofundus ferrooxydans	high-quality draft	99.15	0.85	TRUE	TRUE	TRUE	20	2992730	4	I,II
MARD_SAMN05216170_REFG_MMP05216170	Klemetsen et al. 2018 / Ocean Microbiomics Database (Paoli et al. 2022)	10_1	d__Archaea;p__Methanobacteriota_B;c__Thermococci;o__Thermococcales;f__Thermococcaceae;g__Thermococcus;s__Thermococcus thioreducens	high-quality draft	100	0	TRUE	TRUE	TRUE	20	2067115	3	III_B
MARD_SAMN02261341_REFG_MMP02261341	Klemetsen et al. 2018 / Ocean Microbiomics Database (Paoli et al. 2022)	339_0	d__Bacteria;p__Cyanobacteria;c__Cyanobacteriia;o__Cyanobacteriales;f__Nostocaceae;g__Anabaena;s__Anabaena sp000332135	medium-quality draft	99.63	0.07	FALSE	TRUE	TRUE	20	5886741	3	I
MARD_SAMN02436085_REFG_MMP02436085	Klemetsen et al. 2018 / Ocean Microbiomics Database (Paoli et al. 2022)	427_0	d__Bacteria;p__Cyanobacteria;c__Cyanobacteriia;o__PCC-6307;f__Cyanobiaceae;g__Synechococcus_C;s__Synechococcus_C sp000153285	medium-quality draft	99.73	0	FALSE	TRUE	TRUE	20	2627046	3	I
TARA_SAMEA2621099_METAG_IDGDEHDE	Sunagawa et al. 2015 / Salazar et al. 2019 / Ocean Microbiomics Database (Paoli et al. 2022)	619_1	d__Bacteria;p__Proteobacteria;c__Alphaproteobacteria;o__UBA1280;f__UBA6503;g__UBA6503;s__UBA6503 sp002436405	medium-quality draft	96.36	0	FALSE	FALSE	TRUE	19	1782012	3	IV
MARD_SAMN02261258_REFG_MMP02261258	Klemetsen et al. 2018 / Ocean Microbiomics Database (Paoli et al. 2022)	731_0	d__Bacteria;p__Proteobacteria;c__Alphaproteobacteria;o__Rhodobacterales;f__Rhodobacteraceae;g__Paracoccus;s__Paracoccus aminovorans_B	high-quality draft	99.39	0.15	TRUE	TRUE	TRUE	20	4354541	3	I
MARD_SAMN03154506_REFG_MMP03154506	Klemetsen et al. 2018 / Ocean Microbiomics Database (Paoli et al. 2022)	661_0	d__Archaea;p__Thermoproteota;c__Thermoproteia;o__Sulfolobales;f__Pyrodictiaceae;g__Pyrodictium;s__Pyrodictium occultum	medium-quality draft	98.1	0.63	FALSE	TRUE	TRUE	19	1621727	2	III_B
MARD_SAMN02261338_REFG_MMP02261338	Klemetsen et al. 2018 / Ocean Microbiomics Database (Paoli et al. 2022)	333_0	d__Bacteria;p__Cyanobacteria;c__Cyanobacteriia;o__PCC-7336;f__PCC-7336;g__PCC-7336;s__PCC-7336 sp000332275	high-quality draft	100	4.39	TRUE	TRUE	TRUE	20	5066637	1	I
MARD_SAMN02436154_REFG_MMP02436154	Klemetsen et al. 2018 / Ocean Microbiomics Database (Paoli et al. 2022)	394_2	d__Bacteria;p__Cyanobacteria;c__Cyanobacteriia;o__PCC-6307;f__Cyanobiaceae;g__Synechococcus_E;s__Synechococcus_E sp000153805	high-quality draft	99.46	0	TRUE	TRUE	TRUE	20	2285034	1	I
MARD_SAMN02436107_REFG_MMP02436107	Klemetsen et al. 2018 / Ocean Microbiomics Database (Paoli et al. 2022)	421_0	d__Bacteria;p__Cyanobacteria;c__Cyanobacteriia;o__PCC-6307;f__Cyanobiaceae;g__Synechococcus_C;s__Synechococcus_C sp000153825	high-quality draft	99.73	0	TRUE	TRUE	TRUE	20	2664873	1	I
MARD_SAMN02436139_REFG_MMP02436139	Klemetsen et al. 2018 / Ocean Microbiomics Database (Paoli et al. 2022)	428_0	d__Bacteria;p__Cyanobacteria;c__Cyanobacteriia;o__PCC-6307;f__Cyanobiaceae;g__Synechococcus_C;s__Synechococcus_C sp000153065	medium-quality draft	99.46	0	FALSE	TRUE	TRUE	20	2584918	1	I

## Sheet: Table S4
cluster_name	cluster_size	curated_rubisco_form	is_centroid	gene	scaffold	bin	sequence
DPECO_0	1	II	TRUE	JASLMP010000001.1_22	JASLMP010000001.1	GCA_030746445.1_ASM3074644v1_genomic	MDQSNRYADLSLDEDTLIAEGKHILVAYTXXXXNRYADLSLDEDTLIAEGKHILVAYTMTPAEGYGYLSTAAHFAAESSTGTNVEVSTTDDFTKDLDAMVYEIDEAKGIMKLAYPIDLFDRNIIDGRAMVVSFLTLAIGNNQGMGDVKCAQMQDFWVPKSMLDIFDGPSKDITDLWNLLGRSRTDGGYIAGTIIKPKLGLRPEPFAKAAYQFWLGGDFIKNDEPQGNQVYARIKDVTPLVADSMRRAQDETGEAKIFSANITADDHHEMCARADYILETFAENAHHVAFLVDGYVGGPGMVTTARRNYPDQYLHYHRAGHGAVTSPSSVRGYTAFILAKLSRLMGASGIHVGTMGYGKMEGGADDRIIAYMIERDSADGPFYHQEWFGXXXXGDTSTND…
DPECO_1	3	IV	TRUE	OceanDNA-b32625_00132_3	OceanDNA-b32625_00132	OceanDNA-b32625	MVKDVDQLPGSLKKAMEDKGISASELARECGVSMASLSRILSGQVNPSFSNMAKIAKALGISLDALGGTDNQPQLKAIDTTKSKSATSHLDYSKESEILVTFVLENTDYSPLDAAKLISSAAAGTWVDCWTDQLVDKDATPRARAVNYQKVGTRRVSVDIAFPHDLVEAGSISSLLSVVTAAITSTGAKISDMRIPPVLVRTFNGPAFGINGLRDLTNKFGRPLLSATMRPMVGLSPRMYGRAIAEALRGGVDMTCDPTLLHSPPTNTWKERFRFAAEAVQASINDTNEVKFHAANISAATVDQMIERAEYAKDLGLNSVMLESASVGFSAVQQMAEWCADNDVFLCAMGGRALTANALTEHLSAKLLRFAGCDVVSTGSPLRGGTINRRQVKGVSTLL…
DPECO_1	3	IV	FALSE	TARA_PSW00024_METAG-scaffold_76_3	TARA_PSW00024_METAG-scaffold_76	TARA_SAMN05326646_METAG_PSW00024	MVKDVDQLPGSLKKAMEDKGISASELARECGVSMASLSRILSGQVNPSFSNMAKIAKALGISLDALGGTDNQPQLKAIDTTKSKSATSHLDYSKESEILVTFVLENTDYSPLDAAKLISSAAAGTWVDCWTDQLVDKDATPRARAVNYQKVGTRRVSVDIAFPHDLVEAGSISSLLSVVTAAITSTGAKISDMRIPPVLVRTFNGPAFGINGLRDLTNKFGRPLLSATMRPMVGLSPRMYGRAIAEALRGGVDMTCDPTLLHSPPTNTWKERFRFAAEAVQASINDTNEVKFHAANISAATVDQMIERAEYAKDLGLNSVMLESASVGFSAVQQMAEWCADNDVFLCAMGGRALTANALTEHLSAKLLRFAGCDVVSTGSPLRGGTINRRQVKGVSTLL…
DPECO_1	3	IV	FALSE	TARA_SAMEA2622901_METAG-scaffold_22184_2	TARA_SAMEA2622901_METAG-scaffold_22184	TARA_SAMEA2622901_METAG_HINFOEKN	MVKDVDQLPGSLKKAMEDKGISASELARECGVSMASLSRILSGQVNPSFSNMAKIAKALGISLDALGGTDNQPQLKAIDTTKSKSATSHLDYSKESEILVTFVLENTDYSPLDAAKLISSAAAGTWVDCWTDQLVDKDATPRARAVNYQKVGTRRVSVDIAFPHDLVEAGSISSLLSVVTAAITSTGAKISDMRIPPVLVRTFNGPAFGINGLRDLTNKFGRPLLSATMRPMVGLSPRMYGRAIAEALRGGVDMTCDPTLLHSPPTNTWKERFRFAAEAVQASINDTNEVKFHAANISAATVDQMIERAEYAKDLGLNSVMLESASVGFSAVQQMAEWCADNDVFLCAMGGRALTANALTEHLSAKLLRFAGCDVVSTGSPLRGGTINRRQVKGVSTLL…
DPECO_2	6	IV	FALSE	TARA_SAMEA2621101_METAG-scaffold_1_298	TARA_SAMEA2621101_METAG-scaffold_1	TARA_SAMEA2621101_METAG_DBKIAPDD	MTDETTKHLPDNLKQLMEASDMKASALAKMSGVSVATLSRIMSGQVNPGVHHMAAIAKALDTTIDALIAPPGTPRPKNQVETDVRNETDILVSFILEDTKYSPNEAARLLANAATGSWVHSWTEELVDPNITPLPRPTVAMRTGPRSVAVDVAFPESLFEAGSIASLISVITASCTSTGARVEDIRIPPVLLRTYRGPSYGVVGLRERTQKYGRPLLSATMRPMAGLSPRMYAQAVFETLKGGVDITCDPTALHNMPSNNWRDRFAYVAKAVDEAQDATGEAKLHAANVTAPTVEEMLNRAQYAMEQQTNAVMVDSGVVGWSGLQSLANFCHENELVLCALGGRALHNGPLSQQLVAKLLRFIGADIVSVGSPLRGNAMARRNVKGITRSLESHNMAAF…
DPECO_2	6	IV	FALSE	OceanDNA-b32641_00002_463	OceanDNA-b32641_00002	OceanDNA-b32641	MTDETTKHLPDNLKQLMEASDMKASALAKMSGVSVATLSRIMSGQVNPGVHHMAAIAKALDTTIDALIAPPGTPRPKNQVETDVRNETDILVSFILEDTKYSPNEAARLLANAATGSWVHSWTEELVDPNITPLPRPTVAMRTGPRSVAVDVAFPESLFEAGSIASLISVITASCTSTGARVEDIRIPPVLLRTYRGPSYGVVGLRERTQKYGRPLLSATMRPMAGLSPRMYAQAVFETLKGGVDITCDPTALHNMPSNNWRDRFAYVAKAVDEAQDATGEAKLHAANVTAPTVEEMLNRAQYAMEQQTNAVMVDSGVVGWSGLQSLANFCHENELVLCALGGRALHNGPLSQQLVAKLLRFIGADIVSVGSPLRGNAMARRNVKGITRSLESHNMAAF…
DPECO_2	6	IV	FALSE	OceanDNA-b32640_00008_4	OceanDNA-b32640_00008	OceanDNA-b32640	MTDETTKHLPDNLKQLMEASDMKASALAKMSGVSVATLSRIMSGQVNPGVHHMAAIAKALDTTIDALIAPPGTPRPKNQVETDVRYETDILVSFILEDTKYSPNEAARLLANAATGSWVHSWTEELVDPNITPLPRPTVAMRTGPRSVAVDVAFPESLFEAGSIASLISVITASCTSTGARVEDIRIPPVLLRTYRGPSYGVVGLRERTQKYGRPLLSATMRPMAGLSPRMYAQAVFETLKGGVDITCDPTALHNMPSNNWRDRFAYVAKAVDEAQDATGEAKLHAANVTAPTVEEMLNRAQYAMEQQTNAVMVDSGVVGWSGLQSLANFCHENELVLCALGGRALHNGPLSQQLVAKLLRFIGADIVSVGSPLRGNAMARRNVKGITRSLESHNMAAF…
DPECO_2	6	IV	FALSE	TARA_SAMEA2621099_METAG-scaffold_3_462	TARA_SAMEA2621099_METAG-scaffold_3	TARA_SAMEA2621099_METAG_IDGDEHDE	MTDETTKHLPDNLKQLMEASDMKASALAKMSGVSVATLSRIMSGQVNPGVHHMAAIAKALDTTIDALIAPPGTPRPKNQVETDVRNETDILVSFILEDTKYSPNEAARLLANAATGSWVHSWTEELVDPNITPLPRPTVAMRTGPRSVAVDVAFPESLFEAGSIASLISVITASCTSTGARVEDIRIPPVLLRTYRGPSYGVVGLRERTQKYGRPLLSATMRPMAGLSPRMYAQAVFETLKGGVDITCDPTALHNMPSNNWRDRFAYVAKAVDEAQDATGEAKLHAANVTAPTVEEMLNRAQYAMEQQTNAVMVDSGVVGWSGLQSLANFCHENELVLCALGGRALHNGPLSQQLVAKLLRFIGADIVSVGSPLRGNAMARRNVKGITRSLESHNMAAF…
DPECO_2	6	IV	FALSE	OceanDNA-b32642_00002_201	OceanDNA-b32642_00002	OceanDNA-b32642	MTDETTKHLPDNLKQLMEASDMKASALAKMSGVSVATLSRIMSGQVNPGVHHMAAIAKALDTTIDALIAPPGTPRPKNQVETDVRNETDILVSFILEDTKYSPNEAARLLANAATGSWVHSWTEELVDPNITPLPRPTVAMRTGPRSVAVDVAFPESLFEAGSIASLISVITASCTSTGARVEDIRIPPVLLRTYRGPSYGVVGLRERTQKYGRPLLSATMRPMAGLSPRMYAQAVFETLKGGVDITCDPTALHNMPSNNWRDRFAYVAKAVDEAQDATGEAKLHAANVTAPTVEEMLNRAQYAMEQQTNAVMVDSGVVGWSGLQSLANFCHENELVLCALGGRALHNGPLSQQLVAKLLRFIGADIVSVGSPLRGNAMARRNVKGITRSLESHNMAAF…
DPECO_2	6	IV	TRUE	OceanDNA-b32643_00039_12	OceanDNA-b32643_00039	OceanDNA-b32643	MTDETTKHLPDNLKQLMEASDMKASALAKTSGVSVATLSRIMSGQVNPGVHHMAAIAKALDTTIDALIAPPGTPRPKNQVETDVRNETDILVSFILEDTKYSPNEAARLLANAATGSWVHSWTEELVDPNITPLPRPTVAMRTGPRSVAVDVAFPESLFEAGSIASLISVITASCTSTGARVEDIRIPPVLLRTYRGPSYGVVGLRERTQKYGRPLLSATMRPMAGLSPRMYAQAVFETLRGGVDMSCDPTALHNIPSNNWRDRFTYIGKAVEEAQDATGEYKMHAVNVTAPTIEEMIRRAEYAADNGTHAVIVDSGVVGWAGLQSLAASCHDFELVLCALGGRALHNGPLSQQLVAKLLRFIGADIVSVGSPLRGNAMARRNVKGITRSLESHNMAAF…
DPECO_3	1	IV	TRUE	OceanDNA-b32631_00145_2	OceanDNA-b32631_00145	OceanDNA-b32631	MAIHPVNDTVFAKNLEREIEKSGSNLTEVAKKSGVSVATLSRILSAQVNPSFANMVKIATALNMSLDKLAGRMGSTIESVVESLPSELAATSPAENHVLASYLIENTDLSPNECGKLLVSAANGTWQESWIDTLVDPLLTERAYMVMVQTVGHKKILIDLAFPDTLVESGSIASLVSILGSAMAGTGAKLVDVRIPAILLRTFPGPSFDPIFTLGPKHHIKGRPFLSATLRPMASLDQQLYYQSIYRAFLGGVDFTFDPSMMHSVPHLKWYDRLACATQAVHRMREESDLGTYPSHFINISAATVEEMIKRAEAALDNDLDTLMIDTASVGWSALQSLTAWAEDKHVTIAAMGSRSLQSGGMSEQVMAKLLRLAGCHVVSTPSPVSGSFSMSRRQVKGI…
DPECO_4	1	II_III	TRUE	OceanDNA-a1486_00004_38	OceanDNA-a1486_00004	OceanDNA-a1486	MATKNSTKSTTKSKTFTAQHKKLVDSLNPKQKAYVNLKLKNPQNGEYLLSVFHLIPGKKHNILQAASEVAAESSTGTNFRVQTETPFSRTMNALVYQVDLKRNLVWIAYPWRLFDRNGNVQNILTYVVGNVLGMSDVDALKLLDVWFPPAMLEQYDGPSYTIDDMRKYLDVYDRPILGTIVKPKMGLTSAEYAEVCYDFWVGGGDFVKNDEPQADQDFCPYDKMVKHVKEAMDKAVKTTKRKKVHSFNVSSADFDTMIKRCEMVCNAGFEPGSYAFLIDGITAGWMAVQTLRRRYPNVFIHFHRAAHGAFTRPENPMGFTVLVLSKFARLAGASGIHTGTAGVGKMKGTPKEDIIAAHVIQHFKDNGHFFTQAWSKIPGKDKDAIQLTHKDIAHQVILE…
DPECO_5	3	IV	TRUE	OceanDNA-b32639_00061_1	OceanDNA-b32639_00061	OceanDNA-b32639	MKVTDKKNPYMKPDLKMDTLFRNIAKQLKKAIEEKDISISELAKKADVSDATLSRILSGEANPSFDKIVRMAKSLEISLDKLTGLPIKEVESNAPTLEQEDYSNETDILASFEISDTDLTPSQASRMLTSAANGTWIAHPHDSLIKENTPRVKPIFCMQTGTRKICVDLAFPHTYVEEGSIASLIGVIGSALAGTQAKLMDIRIPTALVRTFKAPFNGRQSILEKMSETPRPLLSVTMRPMTGLTPQHYADTVYKLLKNGVDFTCDPTMMHSLPEHDFRERVNRIAEVINELKYEESLRNKHHMVNVSAATTEEVIDRARHAVYAGLKYLLIDTSATGFSTLQSLRKFAEEHDVIIAAMGARGMQTATMSEQVIAKLLRFAGADIVSIPSPLGESFQNS…
DPECO_5	3	IV	FALSE	OceanDNA-b32638_00040_6	OceanDNA-b32638_00040	OceanDNA-b32638	MKVTDKKNPYMKPDLKMDTLFRNIAKQLKKAIEEKDISISELAKKADVSDATLSRILSGEANPSFDKIVRIAKSLEISLDKLTGLPIKEVESNAPTLEQEDYSNETDILASFEISDTDLTPSQASRMLTSAANGTWIAHPHDSLIKENTPRVKPIFCMQTGTRKICVDLAFPHTYVEEGSIASLIGVIGSALAGTQAKLMDIRIPTALVRTFKAPFNGRQSILEKMSETPRPLLSVTMRPMTGLTPQHYADTVYKLLKNGVDFTCDPTMMHSLPEHDFRERVNRIAEVINELKYEESLRNKHHMVNVSAATTEEVIDRARHAVYAGLKYLLIDTSATGFSTLQSLRKFAEEHDVIIAAMGARGMQTATMSEQVIAKLLRFAGADIVSIPSPLGESFQNS…
DPECO_5	3	IV	FALSE	TARA_SAMEA2591057_METAG-scaffold_227_8	TARA_SAMEA2591057_METAG-scaffold_227	TARA_SAMEA2591057_METAG_MGIKKEGI	MKVTDKKNPYMKPDLKMDTLFRNIAKQLKKAIEEKDISISELAKKADVSDATLSRILSGEANPSFDKIVRIAKSLEISLDKLTGLPIKEVESNAPTLEQEDYSNETDILASFEISDTDLTPSQASRMLTSAANGTWIAHPHDSLIKENTPRVKPIFCMQTGTRKICVDLAFPHTYVEEGSIASLIGVIGSALAGTQAKLMDIRIPTALVRTFKAPFNGRQSILEKMSETPRPLLSVTMRPMTGLTPQHYADTVYKLLKNGVDFTCDPTMMHSLPEHDFRERVNRIAEVINELKYEESLRNKHHMVNVSAATTEEVIDRARHAVYAGLKYLLIDTSATGFSTLQSLRKFAEEHDVIIAAMGARGMQTATMSEQVIAKLLRFAGADIVSIPSPLGESFQNS…
DPECO_6	4	I	FALSE	OceanDNA-b33393_00047_21	OceanDNA-b33393_00047	OceanDNA-b33393	MGNMSEATQITDAKKRYSAGVLKYAQMGYWDADYVPKDTDILALFRITPQDGVDPIEAAAAVAGESSTATWTVVWTDRLTACDMYRAKAYRVDPVPNNPGQYFCYVAYDLSLFEEGSITNVAASVIGNVFSFKPLKAARLEDMKFPVAYVKTFAGPPTGIVVERERLDKFGRPLLGATTKPKLGLSGRNYGRVVYEGLKGGLDFMKDDENINSQPFMHWRDRFLFVMDAVNKASAATGEVKGSYLNVTAGTMEEMYRRAEFAKSLGSVIIMVDLVVGYTGIQSLSHWCRQNDMILHLHRAGHGTYTRQKNHGVSFRVIAKWMRLVGVDHIHAGTAVGKLEGDPLTVQGYYNICRDTHTAIDLPRGVYFDQDWGAIKKVMPVASGGIHAGQMHQLIDLFG…
DPECO_6	4	I	FALSE	OceanDNA-b33392_00146_9	OceanDNA-b33392_00146	OceanDNA-b33392	MGNLSEATQITDAKKRYSAGVLKYAQMGYWDADYVPKETDILALFRITPQDGVDAIEAAAAVAGESSTATWTVVWTDRLTACDMYRAKAYRVDPVPNNPGQYFCYVAYDLSLFEEGSITNVAASVIGNVFSFKPLKAARLEDMKFPVAYVKTFAGPPTGIVVERERLDKFGRPLLGATTKPKLGLSGRNYGRVVYEGLKGGLDFMKDDENINSQPFMHWRDRFLFVMDAVNKASAATGEVKGSYLNVTAGTMEEMYRRAEFAKSLGSVIIMVDLVVGYTGIQSLSHWCRQNDMILHLHRAGHGTYTRQKNHGVSFRVIAKWMRLAGVDHIHAGTAVGKLEGDPLTVQGYYNLCRDTHSKVDLPRGVYFDQDWGALKKVMPVASGGIHAGQMHQLLDLFG…
DPECO_6	4	I	FALSE	TARA_SAMEA2623155_METAG-scaffold_779_5	TARA_SAMEA2623155_METAG-scaffold_779	TARA_SAMEA2623155_METAG_PHNCPJBF	MGSMSEAKQITDTKKRYAAGVLKYAQMGYWDPDYEPKATDILALFRITPQDGVDPIEAAAAVAGESSTATWTVVWTDRLTACDMYRAKAYRVDPVPGTPGQFFCYVAYDLSLFEEGSITNVAASVIGNVFSFKPLKAARLEDMKFPVAYVKTFSGPPTGIIVERERLDKFGRPLLGATTKPKLGLSGRNYGRVVYEGLRGGLDFMKDDENINSQPFMHWRDRFLFVMDAVNKASAATGEVKGSYLNVTAGTMEEMYRRAEFAKSLGSVIVMVDLVVGYTGIQSLSHWCRQNDMILHLHRAGHGTYTRQKNHGVSFRVIAKWMRLAGVDHIHAGTAVGKLEGDPMTVQGYYNVCRDTQTKVDLPRGIYFDQDWGALKKVMPVASGGIHAGQMHQLIDLFG…
DPECO_6	4	I	TRUE	BGEO_SAMN07136900_METAG-scaffold_55_28	BGEO_SAMN07136900_METAG-scaffold_55	BGEO_SAMN07136900_METAG_NDDKEADO	MGNMSEATQITDAKKRYSAGVLKYAQMGYWDADYVPKDTDILALFRITPQDGVDPIEAAAAVAGESSTATWTVVWTDRLTACDMYRAKAYRVDPVPNNPGQYFCYVAYDLSLFEEGSITNVAASVIGNVFSFKPLKAARLEDMKFPVAYVKTFAGPPTGIVVERERLDKFGRPLLGATTKPKLGLSGRNYGRVVYEGLKGGLDFMKDDENINSQPFMHWRDRFLFVMDAVNKASAATGEVKGSYLNVTAGTMEEMYRRAEFAKSLGSVIIMVDLVVGYTGIQSLSHWCRQNDMILHLHRAGHGTYTRQKNHGVSFRVIAKWMRLVGVDHIHAGTAVGKLEGDPLTVQGYYNICRDTHTAIDLPRGVYFDQDWGAIKKVMPVASGGIHAGQMHQLIDLFG…
DPECO_7	134	I	FALSE	OceanDNA-b36372_00003_64	OceanDNA-b36372_00003	OceanDNA-b36372	MAKTYQAGVKEYRETYWMPDYTPKDTDFLACFKVIPQEGVPREEAAAAVAAESSTGTWTTVWTDLLTDLDYYKGRAYAIEDVPGNDEAFYAFIAYPIDLFEEGSVVNVLTSLVGNVFGFKAVRSLRLEDVRIPVAYVMTCGGPPHGIQVERDIMNKYGRPLLGCTIKPKLGLSAKNYGRAVYECLRGGLDFTKDDENVNSQPFMRWRQRFDFVMEAIDKAEIETGERKGHYLNVTAPTPEEMYKRAEYAKELGAPIIMHDYLTGGFTANTGLANWCRDNGMLLHIHRAMHAVLDRNPNHGIHFRVLTKMLRLSGGDHLHSGTVVGKLEGDRAATLGWIDIMRDSYIKEDRSRGIMFDQDWASMPGVMPVASGGIHVWHMPALVSIFGDDSVLQFGGGTL…
DPECO_7	134	I	FALSE	TARA_SAMEA2620384_METAG-scaffold_348_29	TARA_SAMEA2620384_METAG-scaffold_348	TARA_SAMEA2620384_METAG_ICMDDCGF	MAKTYQAGVKEYRETYWMPDYTPKDTDFLACFKVIPQEGVPREEAAAAVAAESSTGTWTTVWTDLLTDLDYYKGRAYAIEDVPGNDEAFYAFIAYPIDLFEEGSVVNVLTSLVGNVFGFKAVRSLRLEDVRIPVAYVMTCGGPPHGIQVERDIMNKYGRPLLGCTIKPKLGLSAKNYGRAVYECLRGGLDFTKDDENVNSQPFMRWRQRFDFVMEAIDKAEIETGERKGHYLNVTAPTPEEMYKRAEYAKELGAPIIMHDYLTGGFTANTGLANWCRDNGMLLHIHRAMHAVLDRNPNHGIHFRVLTKMLRLSGGDHLHSGTVVGKLEGDRAATLGWIDIMRDSYIKEDRSRGIMFDQDWASMPGVMPVASGGIHVWHMPALVSIFGDDSVLQFGGGTL…
DPECO_7	134	I	FALSE	TARA_SAMEA2620663_METAG-scaffold_14_119	TARA_SAMEA2620663_METAG-scaffold_14	TARA_SAMEA2620663_METAG_DKJLPIBM	MAKTYQAGVKEYRETYWMPDYTPKDTDFLACFKVIPQEGVPREEAAAAVAAESSTGTWTTVWTDLLTDLDYYKGRAYAIEDVPGNDEAFYAFIAYPIDLFEEGSVVNVLTSLVGNVFGFKAVRSLRLEDVRIPVAYVMTCGGPPHGIQVERDIMNKYGRPLLGCTIKPKLGLSAKNYGRAVYECLRGGLDFTKDDENVNSQPFMRWRQRFDFVMEAIDKAEIETGERKGHYLNVTAPTPEEMYKRAEYAKELGAPIIMHDYLTGGFTANTGLANWCRDNGMLLHIHRAMHAVLDRNPNHGIHFRVLTKMLRLSGGDHLHSGTVVGKLEGDRAATLGWIDIMRDSYIKEDRSRGIMFDQDWASMPGVMPVASGGIHVWHMPALVSIFGDDSVLQFGGGTL…
DPECO_7	134	I	FALSE	TARA_SAMEA2620812_METAG-scaffold_59_68	TARA_SAMEA2620812_METAG-scaffold_59	TARA_SAMEA2620812_METAG_GLOLIALI	MAKTYQAGVKEYRETYWMPDYTPKDTDFLACFKVIPQEGVPREEAAAAVAAESSTGTWTTVWTDLLTDLDYYKGRAYAIEDVPGNDEAFYAFIAYPIDLFEEGSVVNVLTSLVGNVFGFKAVRSLRLEDVRIPVAYVMTCGGPPHGIQVERDIMNKYGRPLLGCTIKPKLGLSAKNYGRAVYECLRGGLDFTKDDENVNSQPFMRWRQRFDFVMEAIDKAEIETGERKGHYLNVTAPTPEEMYKRAEYAKELGAPIIMHDYLTGGFTANTGLANWCRDNGMLLHIHRAMHAVLDRNPNHGIHFRVLTKMLRLSGGDHLHSGTVVGKLEGDRAATLGWIDIMRDSYIKEDRSRGIMFDQDWASMPGVMPVASGGIHVWHMPALVSIFGDDSVLQFGGGTL…
DPECO_7	134	I	FALSE	TARA_SAMEA2620824_METAG-scaffold_155_40	TARA_SAMEA2620824_METAG-scaffold_155	TARA_SAMEA2620824_METAG_JEJBJBNI	MAKTYQAGVKEYRETYWMPDYTPKDTDFLACFKVIPQEGVPREEAAAAVAAESSTGTWTTVWTDLLTDLDYYKGRAYAIEDVPGNDEAFYAFIAYPIDLFEEGSVVNVLTSLVGNVFGFKAVRSLRLEDVRIPVAYVMTCGGPPHGIQVERDIMNKYGRPLLGCTIKPKLGLSAKNYGRAVYECLRGGLDFTKDDENVNSQPFMRWRQRFDFVMEAIDKAEIETGERKGHYLNVTAPTPEEMYKRAEYAKELGAPIIMHDYLTGGFTANTGLANWCRDNGMLLHIHRAMHAVLDRNPNHGIHFRVLTKMLRLSGGDHLHSGTVVGKLEGDRAATLGWIDIMRDSYIKEDRSRGIMFDQDWASMPGVMPVASGGIHVWHMPALVSIFGDDSVLQFGGGTL…
DPECO_7	134	I	FALSE	TARA_SAMEA2620967_METAG-scaffold_181_44	TARA_SAMEA2620967_METAG-scaffold_181	TARA_SAMEA2620967_METAG_NFCHAADF	MAKTYQAGVKEYRETYWMPDYTPKDTDFLACFKVIPQEGVPREEAAAAVAAESSTGTWTTVWTDLLTDLDYYKGRAYAIEDVPGNDEAFYAFIAYPIDLFEEGSVVNVLTSLVGNVFGFKAVRSLRLEDVRIPVAYVMTCGGPPHGIQVERDIMNKYGRPLLGCTIKPKLGLSAKNYGRAVYECLRGGLDFTKDDENVNSQPFMRWRQRFDFVMEAIDKAEIETGERKGHYLNVTAPTPEEMYKRAEYAKELGAPIIMHDYLTGGFTANTGLANWCRDNGMLLHIHRAMHAVLDRNPNHGIHFRVLTKMLRLSGGDHLHSGTVVGKLEGDRAATLGWIDIMRDSYIKEDRSRGIMFDQDWASMPGVMPVASGGIHVWHMPALVSIFGDDSVLQFGGGTL…
DPECO_7	134	I	FALSE	TARA_SAMEA2621010_METAG-scaffold_57_64	TARA_SAMEA2621010_METAG-scaffold_57	TARA_SAMEA2621010_METAG_ANDFJJCJ	MAKTYQAGVKEYRETYWMPDYTPKDTDFLACFKVIPQEGVPREEAAAAVAAESSTGTWTTVWTDLLTDLDYYKGRAYAIEDVPGNDEAFYAFIAYPIDLFEEGSVVNVLTSLVGNVFGFKAVRSLRLEDVRIPVAYVMTCGGPPHGIQVERDIMNKYGRPLLGCTIKPKLGLSAKNYGRAVYECLRGGLDFTKDDENVNSQPFMRWRQRFDFVMEAIDKAEIETGERKGHYLNVTAPTPEEMYKRAEYAKELGAPIIMHDYLTGGFTANTGLANWCRDNGMLLHIHRAMHAVLDRNPNHGIHFRVLTKMLRLSGGDHLHSGTVVGKLEGDRAATLGWIDIMRDSYIKEDRSRGIMFDQDWASMPGVMPVASGGIHVWHMPALVSIFGDDSVLQFGGGTL…
DPECO_7	134	I	FALSE	TARA_SAMEA2621033_METAG-scaffold_32_120	TARA_SAMEA2621033_METAG-scaffold_32	TARA_SAMEA2621033_METAG_KOPIOIKM	MAKTYQAGVKEYRETYWMPDYTPKDTDFLACFKVIPQEGVPREEAAAAVAAESSTGTWTTVWTDLLTDLDYYKGRAYAIEDVPGNDEAFYAFIAYPIDLFEEGSVVNVLTSLVGNVFGFKAVRSLRLEDVRIPVAYVMTCGGPPHGIQVERDIMNKYGRPLLGCTIKPKLGLSAKNYGRAVYECLRGGLDFTKDDENVNSQPFMRWRQRFDFVMEAIDKAEIETGERKGHYLNVTAPTPEEMYKRAEYAKELGAPIIMHDYLTGGFTANTGLANWCRDNGMLLHIHRAMHAVLDRNPNHGIHFRVLTKMLRLSGGDHLHSGTVVGKLEGDRAATLGWIDIMRDSYIKEDRSRGIMFDQDWASMPGVMPVASGGIHVWHMPALVSIFGDDSVLQFGGGTL…
DPECO_7	134	I	FALSE	TARA_SAMEA2620360_METAG-scaffold_5_120	TARA_SAMEA2620360_METAG-scaffold_5	TARA_SAMEA2620360_METAG_CNLGFBII	MAKTYQAGVKEYRETYWMPDYTPKDTDFLACFKVIPQEGVPREEAAAAVAAESSTGTWTTVWTDLLTDLDYYKGRAYAIEDVPGNDEAFYAFIAYPIDLFEEGSVVNVLTSLVGNVFGFKAVRSLRLEDVRIPVAYVMTCGGPPHGIQVERDIMNKYGRPLLGCTIKPKLGLSAKNYGRAVYECLRGGLDFTKDDENVNSQPFMRWRQRFDFVMEAIDKAEIETGERKGHYLNVTAPTPEEMYKRAEYAKELGAPIIMHDYLTGGFTANTGLANWCRDNGMLLHIHRAMHAVLDRNPNHGIHFRVLTKMLRLSGGDHLHSGTVVGKLEGDRAATLGWIDIMRDSYIKEDRSRGIMFDQDWASMPGVMPVASGGIHVWHMPALVSIFGDDSVLQFGGGTL…
DPECO_7	134	I	FALSE	TARA_SAMEA2621085_METAG-scaffold_7_120	TARA_SAMEA2621085_METAG-scaffold_7	TARA_SAMEA2621085_METAG_LKNHBOJM	MAKTYQAGVKEYRETYWMPDYTPKDTDFLACFKVIPQEGVPREEAAAAVAAESSTGTWTTVWTDLLTDLDYYKGRAYAIEDVPGNDEAFYAFIAYPIDLFEEGSVVNVLTSLVGNVFGFKAVRSLRLEDVRIPVAYVMTCGGPPHGIQVERDIMNKYGRPLLGCTIKPKLGLSAKNYGRAVYECLRGGLDFTKDDENVNSQPFMRWRQRFDFVMEAIDKAEIETGERKGHYLNVTAPTPEEMYKRAEYAKELGAPIIMHDYLTGGFTANTGLANWCRDNGMLLHIHRAMHAVLDRNPNHGIHFRVLTKMLRLSGGDHLHSGTVVGKLEGDRAATLGWIDIMRDSYIKEDRSRGIMFDQDWASMPGVMPVASGGIHVWHMPALVSIFGDDSVLQFGGGTL…
DPECO_7	134	I	FALSE	TARA_SAMEA2621300_METAG-scaffold_36_102	TARA_SAMEA2621300_METAG-scaffold_36	TARA_SAMEA2621300_METAG_GDJNDOCK	MAKTYQAGVKEYRETYWMPDYTPKDTDFLACFKVIPQEGVPREEAAAAVAAESSTGTWTTVWTDLLTDLDYYKGRAYAIEDVPGNDEAFYAFIAYPIDLFEEGSVVNVLTSLVGNVFGFKAVRSLRLEDVRIPVAYVMTCGGPPHGIQVERDIMNKYGRPLLGCTIKPKLGLSAKNYGRAVYECLRGGLDFTKDDENVNSQPFMRWRQRFDFVMEAIDKAEIETGERKGHYLNVTAPTPEEMYKRAEYAKELGAPIIMHDYLTGGFTANTGLANWCRDNGMLLHIHRAMHAVLDRNPNHGIHFRVLTKMLRLSGGDHLHSGTVVGKLEGDRAATLGWIDIMRDSYIKEDRSRGIMFDQDWASMPGVMPVASGGIHVWHMPALVSIFGDDSVLQFGGGTL…
DPECO_7	134	I	FALSE	TARA_SAMEA2621502_METAG-scaffold_21_173	TARA_SAMEA2621502_METAG-scaffold_21	TARA_SAMEA2621502_METAG_CPABLBNG	MAKTYQAGVKEYRETYWMPDYTPKDTDFLACFKVIPQEGVPREEAAAAVAAESSTGTWTTVWTDLLTDLDYYKGRAYAIEDVPGNDEAFYAFIAYPIDLFEEGSVVNVLTSLVGNVFGFKAVRSLRLEDVRIPVAYVMTCGGPPHGIQVERDIMNKYGRPLLGCTIKPKLGLSAKNYGRAVYECLRGGLDFTKDDENVNSQPFMRWRQRFDFVMEAIDKAEIETGERKGHYLNVTAPTPEEMYKRAEYAKELGAPIIMHDYLTGGFTANTGLANWCRDNGMLLHIHRAMHAVLDRNPNHGIHFRVLTKMLRLSGGDHLHSGTVVGKLEGDRAATLGWIDIMRDSYIKEDRSRGIMFDQDWASMPGVMPVASGGIHVWHMPALVSIFGDDSVLQFGGGTL…
DPECO_7	134	I	FALSE	TARA_SAMEA2621528_METAG-scaffold_136_29	TARA_SAMEA2621528_METAG-scaffold_136	TARA_SAMEA2621528_METAG_EIMBEHHP	MAKTYQAGVKEYRETYWMPDYTPKDTDFLACFKVIPQEGVPREEAAAAVAAESSTGTWTTVWTDLLTDLDYYKGRAYAIEDVPGNDEAFYAFIAYPIDLFEEGSVVNVLTSLVGNVFGFKAVRSLRLEDVRIPVAYVMTCGGPPHGIQVERDIMNKYGRPLLGCTIKPKLGLSAKNYGRAVYECLRGGLDFTKDDENVNSQPFMRWRQRFDFVMEAIDKAEIETGERKGHYLNVTAPTPEEMYKRAEYAKELGAPIIMHDYLTGGFTANTGLANWCRDNGMLLHIHRAMHAVLDRNPNHGIHFRVLTKMLRLSGGDHLHSGTVVGKLEGDRAATLGWIDIMRDSYIKEDRSRGIMFDQDWASMPGVMPVASGGIHVWHMPALVSIFGDDSVLQFGGGTL…
DPECO_7	134	I	FALSE	TARA_SAMEA2621564_METAG-scaffold_65_29	TARA_SAMEA2621564_METAG-scaffold_65	TARA_SAMEA2621564_METAG_JKDBFGJD	MAKTYQAGVKEYRETYWMPDYTPKDTDFLACFKVIPQEGVPREEAAAAVAAESSTGTWTTVWTDLLTDLDYYKGRAYAIEDVPGNDEAFYAFIAYPIDLFEEGSVVNVLTSLVGNVFGFKAVRSLRLEDVRIPVAYVMTCGGPPHGIQVERDIMNKYGRPLLGCTIKPKLGLSAKNYGRAVYECLRGGLDFTKDDENVNSQPFMRWRQRFDFVMEAIDKAEIETGERKGHYLNVTAPTPEEMYKRAEYAKELGAPIIMHDYLTGGFTANTGLANWCRDNGMLLHIHRAMHAVLDRNPNHGIHFRVLTKMLRLSGGDHLHSGTVVGKLEGDRAATLGWIDIMRDSYIKEDRSRGIMFDQDWASMPGVMPVASGGIHVWHMPALVSIFGDDSVLQFGGGTL…
DPECO_7	134	I	FALSE	TARA_SAMEA2622166_METAG-scaffold_188_35	TARA_SAMEA2622166_METAG-scaffold_188	TARA_SAMEA2622166_METAG_GKKEPOIK	MAKTYQAGVKEYHETYWMPDYTPKDTDFLACFKVIPQEGVPREEAAAAVAAESSTGTWTTVWTDLLTDLDYYKGRAYAIEDVPGNDEAFYAFIAYPIDLFEEGSVVNVLTSLVGNVFGFKAVRSLRLEDVRIPVAYVMTCGGPPHGIQVERDIMNKYGRPLLGCTIKPKLGLSAKNYGRAVYECLRGGLDFTKDDENVNSQPFMRWRQRFDFVMEAIDKAEIETGERKGHYLNVTAPTPEEMYKRAEYAKELGAPIIMHDYLTGGFTANTGLANWCRDNGMLLHIHRAMHAVLDRNPNHGIHFRVLTKMLRLSGGDHLHSGTVVGKLEGDRAATLGWIDIMRDSYIKEDRSRGIMFDQDWASMPGVMPVASGGIHVWHMPALVSIFGDDSVLQFGGGTL…
DPECO_7	134	I	FALSE	TARA_SAMEA2622473_METAG-scaffold_15_44	TARA_SAMEA2622473_METAG-scaffold_15	TARA_SAMEA2622473_METAG_CMBLJNCK	MAKTYQAGVKEYRETYWMPDYTPKDTDFLACFKVIPQEGVPREEAAAAVAAESSTGTWTTVWTDLLTDLDYYKGRAYAIEDVPGNDEAFYAFIAYPIDLFEEGSVVNVLTSLVGNVFGFKAVRSLRLEDVRIPVAYVMTCGGPPHGIQVERDIMNKYGRPLLGCTIKPKLGLSAKNYGRAVYECLRGGLDFTKDDENVNSQPFMRWRQRFDFVMEAIDKAEIETGERKGHYLNVTAPTPEEMYKRAEYAKELGAPIIMHDYLTGGFTANTGLANWCRDNGMLLHIHRAMHAVLDRNPNHGIHFRVLTKMLRLSGGDHLHSGTVVGKLEGDRAATLGWIDIMRDSYIKEDRSRGIMFDQDWASMPGVMPVASGGIHVWHMPALVSIFGDDSVLQFGGGTL…
DPECO_7	134	I	FALSE	TARA_SAMEA2622517_METAG-scaffold_202_15	TARA_SAMEA2622517_METAG-scaffold_202	TARA_SAMEA2622517_METAG_IEFBOCAI	MAKTYQAGVKEYRETYWMPDYTPKDTDFLACFKVIPQEGVPREEAAAAVAAESSTGTWTTVWTDLLTDLDYYKGRAYAIEDVPGNDEAFYAFIAYPIDLFEEGSVVNVLTSLVGNVFGFKAVRSLRLEDVRIPVAYVMTCGGPPHGIQVERDIMNKYGRPLLGCTIKPKLGLSAKNYGRAVYECLRGGLDFTKDDENVNSQPFMRWRQRFDFVMEAIDKAEIETGERKGHYLNVTAPTPEEMYKRAEYAKELGAPIIMHDYLTGGFTANTGLANWCRDNGMLLHIHRAMHAVLDRNPNHGIHFRVLTKMLRLSGGDHLHSGTVVGKLEGDRAATLGWIDIMRDSYIKEDRSRGIMFDQDWASMPGVMPVASGGIHVWHMPALVSIFGDDSVLQFGGGTL…
DPECO_7	134	I	FALSE	TARA_SAMEA2621107_METAG-scaffold_149_49	TARA_SAMEA2621107_METAG-scaffold_149	TARA_SAMEA2621107_METAG_CINGPCPO	MAKTYQAGVKEYRETYWMPDYTPKDTDFLACFKVIPQEGVPREEAAAAVAAESSTGTWTTVWTDLLTDLDYYKGRAYAIEDVPGNDEAFYAFIAYPIDLFEEGSVVNVLTSLVGNVFGFKAVRSLRLEDVRIPVAYVMTCGGPPHGIQVERDIMNKYGRPLLGCTIKPKLGLSAKNYGRAVYECLRGGLDFTKDDENVNSQPFMRWRQRFDFVMEAIDKAEIETGERKGHYLNVTAPTPEEMYKRAEYAKELGAPIIMHDYLTGGFTANTGLANWCRDNGMLLHIHRAMHAVLDRNPNHGIHFRVLTKMLRLSGGDHLHSGTVVGKLEGDRAATLGWIDIMRDSYIKEDRSRGIMFDQDWASMPGVMPVASGGIHVWHMPALVSIFGDDSVLQFGGGTL…
DPECO_7	134	I	FALSE	TARA_SAMEA2620120_METAG-scaffold_46_101	TARA_SAMEA2620120_METAG-scaffold_46	TARA_SAMEA2620120_METAG_ECKAHCLD	MAKTYQAGVKEYRETYWMPDYTPKDTDFLACFKVIPQEGVPREEAAAAVAAESSTGTWTTVWTDLLTDLDYYKGRAYAIEDVPGNDEAFYAFIAYPIDLFEEGSVVNVLTSLVGNVFGFKAVRSLRLEDVRIPVAYVMTCGGPPHGIQVERDIMNKYGRPLLGCTIKPKLGLSAKNYGRAVYECLRGGLDFTKDDENVNSQPFMRWRQRFDFVMEAIDKAEIETGERKGHYLNVTAPTPEEMYKRAEYAKELGAPIIMHDYLTGGFTANTGLANWCRDNGMLLHIHRAMHAVLDRNPNHGIHFRVLTKMLRLSGGDHLHSGTVVGKLEGDRAATLGWIDIMRDSYIKEDRSRGIMFDQDWASMPGVMPVASGGIHVWHMPALVSIFGDDSVLQFGGGTL…
DPECO_7	134	I	FALSE	TARA_SAMEA2620027_METAG-scaffold_175_6	TARA_SAMEA2620027_METAG-scaffold_175	TARA_SAMEA2620027_METAG_EKDOKKCF	MAKTYQAGVKEYRETYWMPDYTPKDTDFLACFKVIPQEGVPREEAAAAVAAESSTGTWTTVWTDLLTDLDYYKGRAYAIEDVPGNDEAFYAFIAYPIDLFEEGSVVNVLTSLVGNVFGFKAVRSLRLEDVRIPVAYVMTCGGPPHGIQVERDIMNKYGRPLLGCTIKPKLGLSAKNYGRAVYECLRGGLDFTKDDENVNSQPFMRWRQRFDFVMEAIDKAEIETGERKGHYLNVTAPTPEEMYKRAEYAKELGAPIIMHDYLTGGFTANTGLANWCRDNGMLLHIHRAMHAVLDRNPNHGIHFRVLTKMLRLSGGDHLHSGTVVGKLEGDRAATLGWIDIMRDSYIKEDRSRGIMFDQDWASMPGVMPVASGGIHVWHMPALVSIFGDDSVLQFGGGTL…
DPECO_7	134	I	FALSE	TARA_SAMEA2619992_METAG-scaffold_53_64	TARA_SAMEA2619992_METAG-scaffold_53	TARA_SAMEA2619992_METAG_MPGECPOB	MAKTYQAGVKEYRETYWMPDYTPKDTDFLACFKVIPQEGVPREEAAAAVAAESSTGTWTTVWTDLLTDLDYYKGRAYAIEDVPGNDEAFYAFIAYPIDLFEEGSVVNVLTSLVGNVFGFKAVRSLRLEDVRIPVAYVMTCGGPPHGIQVERDIMNKYGRPLLGCTIKPKLGLSAKNYGRAVYECLRGGLDFTKDDENVNSQPFMRWRQRFDFVMEAIDKAEIETGERKGHYLNVTAPTPEEMYKRAEYAKELGAPIIMHDYLTGGFTANTGLANWCRDNGMLLHIHRAMHAVLDRNPNHGIHFRVLTKMLRLSGGDHLHSGTVVGKLEGDRAATLGWIDIMRDSYIKEDRSRGIMFDQDWASMPGVMPVASGGIHVWHMPALVSIFGDDSVLQFGGGTL…
DPECO_7	134	I	FALSE	OceanDNA-b36371_00002_58	OceanDNA-b36371_00002	OceanDNA-b36371	MAKTYQAGVKEYRETYWMPDYTPKDTDFLACFKVIPQEGVPREEAAAAVAAESSTGTWTTVWTDLLTDLDYYKGRAYAIEDVPGNDEAFYAFIAYPIDLFEEGSVVNVLTSLVGNVFGFKAVRSLRLEDVRIPVAYVMTCGGPPHGIQVERDIMNKYGRPLLGCTIKPKLGLSAKNYGRAVYECLRGGLDFTKDDENVNSQPFMRWRQRFDFVMEAIDKAEIETGERKGHYLNVTAPTPEEMYKRAEYAKELGAPIIMHDYLTGGFTANTGLANWCRDNGMLLHIHRAMHAVLDRNPNHGIHFRVLTKMLRLSGGDHLHSGTVVGKLEGDRAATLGWIDIMRDSYIKEDRSRGIMFDQDWASMPGVMPVASGGIHVWHMPALVSIFGDDSVLQFGGGTL…
DPECO_7	134	I	FALSE	OceanDNA-b36374_00029_29	OceanDNA-b36374_00029	OceanDNA-b36374	MAKTYQAGVKEYRETYWMPDYTPKDTDFLACFKVIPQEGVPREEAAAAVAAESSTGTWTTVWTDLLTDLDYYKGRAYAIEDVPGNDEAFYAFIAYPIDLFEEGSVVNVLTSLVGNVFGFKAVRSLRLEDVRIPVAYVMTCGGPPHGIQVERDIMNKYGRPLLGCTIKPKLGLSAKNYGRAVYECLRGGLDFTKDDENVNSQPFMRWRQRFDFVMEAIDKAEIETGERKGHYLNVTAPTPEEMYKRAEYAKELGAPIIMHDYLTGGFTANTGLANWCRDNGMLLHIHRAMHAVLDRNPNHGIHFRVLTKMLRLSGGDHLHSGTVVGKLEGDRAATLGWIDIMRDSYIKEDRSRGIMFDQDWASMPGVMPVASGGIHVWHMPALVSIFGDDSVLQFGGGTL…
DPECO_7	134	I	FALSE	OceanDNA-b36376_00003_136	OceanDNA-b36376_00003	OceanDNA-b36376	MAKTYQAGVKEYRETYWMPDYTPKDTDFLACFKVIPQEGVPREEAAAAVAAESSTGTWTTVWTDLLTDLDYYKGRAYAIEDVPGNDEAFYAFIAYPIDLFEEGSVVNVLTSLVGNVFGFKAVRSLRLEDVRIPVAYVMTCGGPPHGIQVERDIMNKYGRPLLGCTIKPKLGLSAKNYGRAVYECLRGGLDFTKDDENVNSQPFMRWRQRFDFVMEAIDKAEIETGERKGHYLNVTAPTPEEMYKRAEYAKELGAPIIMHDYLTGGFTANTGLANWCRDNGMLLHIHRAMHAVLDRNPNHGIHFRVLTKMLRLSGGDHLHSGTVVGKLEGDRAATLGWIDIMRDSYIKEDRSRGIMFDQDWASMPGVMPVASGGIHVWHMPALVSIFGDDSVLQFGGGTL…
DPECO_7	134	I	FALSE	OceanDNA-b36377_00169_4	OceanDNA-b36377_00169	OceanDNA-b36377	MAKTYQAGVKEYRETYWMPDYTPKDTDFLACFKVIPQEGVPREEAAAAVAAESSTGTWTTVWTDLLTDLDYYKGRAYAIEDVPGNDEAFYAFIAYPIDLFEEGSVVNVLTSLVGNVFGFKAVRSLRLEDVRIPVAYVMTCGGPPHGIQVERDIMNKYGRPLLGCTIKPKLGLSAKNYGRAVYECLRGGLDFTKDDENVNSQPFMRWRQRFDFVMEAIDKAEIETGERKGHYLNVTAPTPEEMYKRAEYAKELGAPIIMHDYLTGGFTANTGLANWCRDNGMLLHIHRAMHAVLDRNPNHGIHFRVLTKMLRLSGGDHLHSGTVVGKLEGDRAATLGWIDIMRDSYIKEDRSRGIMFDQDWASMPGVMPVASGGIHVWHMPALVSIFGDDSVLQFGGGTL…
DPECO_7	134	I	FALSE	OceanDNA-b36380_00061_5	OceanDNA-b36380_00061	OceanDNA-b36380	MAKTYQAGVKEYRETYWMPDYTPKDTDFLACFKVIPQEGVPREEAAAAVAAESSTGTWTTVWTDLLTDLDYYKGRAYAIEDVPGNDEAFYAFIAYPIDLFEEGSVVNVLTSLVGNVFGFKAVRSLRLEDVRIPVAYVMTCGGPPHGIQVERDIMNKYGRPLLGCTIKPKLGLSAKNYGRAVYECLRGGLDFTKDDENVNSQPFMRWRQRFDFVMEAIDKAEIETGERKGHYLNVTAPTPEEMYKRAEYAKELGAPIIMHDYLTGGFTANTGLANWCRDNGMLLHIHRAMHAVLDRNPNHGIHFRVLTKMLRLSGGDHLHSGTVVGKLEGDRAATLGWIDIMRDSYIKEDRSRGIMFDQDWASMPGVMPVASGGIHVWHMPALVSIFGDDSVLQFGGGTL…
DPECO_7	134	I	FALSE	OceanDNA-b36381_00138_4	OceanDNA-b36381_00138	OceanDNA-b36381	MAKTYQAGVKEYRETYWMPDYTPKDTDFLACFKVIPQEGVPREEAAAAVAAESSTGTWTTVWTDLLTDLDYYKGRAYAIEDVPGNDEAFYAFIAYPIDLFEEGSVVNVLTSLVGNVFGFKAVRSLRLEDVRIPVAYVMTCGGPPHGIQVERDIMNKYGRPLLGCTIKPKLGLSAKNYGRAVYECLRGGLDFTKDDENVNSQPFMRWRQRFDFVMEAIDKAEIETGERKGHYLNVTAPTPEEMYKRAEYAKELGAPIIMHDYLTGGFTANTGLANWCRDNGMLLHIHRAMHAVLDRNPNHGIHFRVLTKMLRLSGGDHLHSGTVVGKLEGDRAATLGWIDIMRDSYIKEDRSRGIMFDQDWASMPGVMPVASGGIHVWHMPALVSIFGDDSVLQFGGGTL…
DPECO_7	134	I	FALSE	OceanDNA-b36383_00064_5	OceanDNA-b36383_00064	OceanDNA-b36383	MAKTYQAGVKEYRETYWMPDYTPKDTDFLACFKVIPQEGVPREEAAAAVAAESSTGTWTTVWTDLLTDLDYYKGRAYAIEDVPGNDEAFYAFIAYPIDLFEEGSVVNVLTSLVGNVFGFKAVRSLRLEDVRIPVAYVMTCGGPPHGIQVERDIMNKYGRPLLGCTIKPKLGLSAKNYGRAVYECLRGGLDFTKDDENVNSQPFMRWRQRFDFVMEAIDKAEIETGERKGHYLNVTAPTPEEMYKRAEYAKELGAPIIMHDYLTGGFTANTGLANWCRDNGMLLHIHRAMHAVLDRNPNHGIHFRVLTKMLRLSGGDHLHSGTVVGKLEGDRAATLGWIDIMRDSYIKEDRSRGIMFDQDWASMPGVMPVASGGIHVWHMPALVSIFGDDSVLQFGGGTL…
DPECO_7	134	I	FALSE	OceanDNA-b36384_00009_78	OceanDNA-b36384_00009	OceanDNA-b36384	MAKTYQAGVKEYRETYWMPDYTPKDTDFLACFKVIPQEGVPREEAAAAVAAESSTGTWTTVWTDLLTDLDYYKGRAYAIEDVPGNDEAFYAFIAYPIDLFEEGSVVNVLTSLVGNVFGFKAVRSLRLEDVRIPVAYVMTCGGPPHGIQVERDIMNKYGRPLLGCTIKPKLGLSAKNYGRAVYECLRGGLDFTKDDENVNSQPFMRWRQRFDFVMEAIDKAEIETGERKGHYLNVTAPTPEEMYKRAEYAKELGAPIIMHDYLTGGFTANTGLANWCRDNGMLLHIHRAMHAVLDRNPNHGIHFRVLTKMLRLSGGDHLHSGTVVGKLEGDRAATLGWIDIMRDSYIKEDRSRGIMFDQDWASMPGVMPVASGGIHVWHMPALVSIFGDDSVLQFGGGTL…
DPECO_7	134	I	FALSE	OceanDNA-b36385_00057_11	OceanDNA-b36385_00057	OceanDNA-b36385	MAKTYQAGVKEYRETYWMPDYTPKDTDFLACFKVIPQEGVPREEAAAAVAAESSTGTWTTVWTDLLTDLDYYKGRAYAIEDVPGNDEAFYAFIAYPIDLFEEGSVVNVLTSLVGNVFGFKAVRSLRLEDVRIPVAYVMTCGGPPHGIQVERDIMNKYGRPLLGCTIKPKLGLSAKNYGRAVYECLRGGLDFTKDDENVNSQPFMRWRQRFDFVMEAIDKAEIETGERKGHYLNVTAPTPEEMYKRAEYAKELGAPIIMHDYLTGGFTANTGLANWCRDNGMLLHIHRAMHAVLDRNPNHGIHFRVLTKMLRLSGGDHLHSGTVVGKLEGDRAATLGWIDIMRDSYIKEDRSRGIMFDQDWASMPGVMPVASGGIHVWHMPALVSIFGDDSVLQFGGGTL…
DPECO_7	134	I	FALSE	TARA_SAMEA2622667_METAG-scaffold_46_4	TARA_SAMEA2622667_METAG-scaffold_46	TARA_SAMEA2622667_METAG_FODHHONE	MAKTYQAGVKEYRETYWMPDYTPKDTDFLACFKVIPQEGVPREEAAAAVAAESSTGTWTTVWTDLLTDLDYYKGRAYAIEDVPGNDEAFYAFIAYPIDLFEEGSVVNVLTSLVGNVFGFKAVRSLRLEDVRIPVAYVMTCGGPPHGIQVERDIMNKYGRPLLGCTIKPKLGLSAKNYGRAVYECLRGGLDFTKDDENVNSQPFMRWRQRFDFVMEAIDKAEIETGERKGHYLNVTAPTPEEMYKRAEYAKELGAPIIMHDYLTGGFTANTGLANWCRDNGMLLHIHRAMHAVLDRNPNHGIHFRVLTKMLRLSGGDHLHSGTVVGKLEGDRAATLGWIDIMRDSYIKEDRSRGIMFDQDWASMPGVMPVASGGIHVWHMPALVSIFGDDSVLQFGGGTL…
DPECO_7	134	I	FALSE	OceanDNA-b36370_00015_11	OceanDNA-b36370_00015	OceanDNA-b36370	MAKTYQAGVKEYRETYWMPDYTPKDTDFLACFKVIPQEGVPREEAAAAVAAESSTGTWTTVWTDLLTDLDYYKGRAYAIEDVPGNDEAFYAFIAYPIDLFEEGSVVNVLTSLVGNVFGFKAVRSLRLEDVRIPVAYVMTCGGPPHGIQVERDIMNKYGRPLLGCTIKPKLGLSAKNYGRAVYECLRGGLDFTKDDENVNSQPFMRWRQRFDFVMEAIDKAEIETGERKGHYLNVTAPTPEEMYKRAEYAKELGAPIIMHDYLTGGFTANTGLANWCRDNGMLLHIHRAMHAVLDRNPNHGIHFRVLTKMLRLSGGDHLHSGTVVGKLEGDRAATLGWIDIMRDSYIKEDRSRGIMFDQDWASMPGVMPVASGGIHVWHMPALVSIFGDDSVLQFGGGTL…
DPECO_7	134	I	FALSE	OceanDNA-b36367_00002_16	OceanDNA-b36367_00002	OceanDNA-b36367	MAKTYQAGVKEYRETYWMPDYTPKDTDFLACFKVIPQEGVPREEAAAAVAAESSTGTWTTVWTDLLTDLDYYKGRAYAIEDVPGNDEAFYAFIAYPIDLFEEGSVVNVLTSLVGNVFGFKAVRSLRLEDVRIPVAYVMTCGGPPHGIQVERDIMNKYGRPLLGCTIKPKLGLSAKNYGRAVYECLRGGLDFTKDDENVNSQPFMRWRQRFDFVMEAIDKAEIETGERKGHYLNVTAPTPEEMYKRAEYAKELGAPIIMHDYLTGGFTANTGLANWCRDNGMLLHIHRAMHAVLDRNPNHGIHFRVLTKMLRLSGGDHLHSGTVVGKLEGDRAATLGWIDIMRDSYIKEDRSRGIMFDQDWASMPGVMPVASGGIHVWHMPALVSIFGDDSVLQFGGGTL…
DPECO_7	134	I	FALSE	OceanDNA-b36366_00001_37	OceanDNA-b36366_00001	OceanDNA-b36366	MAKTYQAGVKEYRETYWMPDYTPKDTDFLACFKVIPQEGVPREEAAAAVAAESSTGTWTTVWTDLLTDLDYYKGRAYAIEDVPGNDEAFYAFIAYPIDLFEEGSVVNVLTSLVGNVFGFKAVRSLRLEDVRIPVAYVMTCGGPPHGIQVERDIMNKYGRPLLGCTIKPKLGLSAKNYGRAVYECLRGGLDFTKDDENVNSQPFMRWRQRFDFVMEAIDKAEIETGERKGHYLNVTAPTPEEMYKRAEYAKELGAPIIMHDYLTGGFTANTGLANWCRDNGMLLHIHRAMHAVLDRNPNHGIHFRVLTKMLRLSGGDHLHSGTVVGKLEGDRAATLGWIDIMRDSYIKEDRSRGIMFDQDWASMPGVMPVASGGIHVWHMPALVSIFGDDSVLQFGGGTL…
DPECO_7	134	I	FALSE	OceanDNA-b36386_00008_5	OceanDNA-b36386_00008	OceanDNA-b36386	MAKTYQAGVKEYRETYWMPDYTPKDTDFLACFKVIPQEGVPREEAAAAVAAESSTGTWTTVWTDLLTDLDYYKGRAYAIEDVPGNDEAFYAFIAYPIDLFEEGSVVNVLTSLVGNVFGFKAVRSLRLEDVRIPVAYVMTCGGPPHGIQVERDIMNKYGRPLLGCTIKPKLGLSAKNYGRAVYECLRGGLDFTKDDENVNSQPFMRWRQRFDFVMEAIDKAEIETGERKGHYLNVTAPTPEEMYKRAEYAKELGAPIIMHDYLTGGFTANTGLANWCRDNGMLLHIHRAMHAVLDRNPNHGIHFRVLTKMLRLSGGDHLHSGTVVGKLEGDRAATLGWIDIMRDSYIKEDRSRGIMFDQDWASMPGVMPVASGGIHVWHMPALVSIFGDDSVLQFGGGTL…
DPECO_7	134	I	FALSE	OceanDNA-b36387_00008_34	OceanDNA-b36387_00008	OceanDNA-b36387	MAKTYQAGVKEYRETYWMPDYTPKDTDFLACFKVIPQEGVPREEAAAAVAAESSTGTWTTVWTDLLTDLDYYKGRAYAIEDVPGNDEAFYAFIAYPIDLFEEGSVVNVLTSLVGNVFGFKAVRSLRLEDVRIPVAYVMTCGGPPHGIQVERDIMNKYGRPLLGCTIKPKLGLSAKNYGRAVYECLRGGLDFTKDDENVNSQPFMRWRQRFDFVMEAIDKAEIETGERKGHYLNVTAPTPEEMYKRAEYAKELGAPIIMHDYLTGGFTANTGLANWCRDNGMLLHIHRAMHAVLDRNPNHGIHFRVLTKMLRLSGGDHLHSGTVVGKLEGDRAATLGWIDIMRDSYIKEDRSRGIMFDQDWASMPGVMPVASGGIHVWHMPALVSIFGDDSVLQFGGGTL…
DPECO_7	134	I	FALSE	OceanDNA-b36388_00005_64	OceanDNA-b36388_00005	OceanDNA-b36388	MAKTYQAGVKEYRETYWMPDYTPKDTDFLACFKVIPQEGVPREEAAAAVAAESSTGTWTTVWTDLLTDLDYYKGRAYAIEDVPGNDEAFYAFIAYPIDLFEEGSVVNVLTSLVGNVFGFKAVRSLRLEDVRIPVAYVMTCGGPPHGIQVERDIMNKYGRPLLGCTIKPKLGLSAKNYGRAVYECLRGGLDFTKDDENVNSQPFMRWRQRFDFVMEAIDKAEIETGERKGHYLNVTAPTPEEMYKRAEYAKELGAPIIMHDYLTGGFTANTGLANWCRDNGMLLHIHRAMHAVLDRNPNHGIHFRVLTKMLRLSGGDHLHSGTVVGKLEGDRAATLGWIDIMRDSYIKEDRSRGIMFDQDWASMPGVMPVASGGIHVWHMPALVSIFGDDSVLQFGGGTL…
DPECO_7	134	I	FALSE	OceanDNA-b36390_00137_2	OceanDNA-b36390_00137	OceanDNA-b36390	MAKTYQAGVKEYRETYWMPDYTPKDTDFLACFKVIPQEGVPREEAAAAVAAESSTGTWTTVWTDLLTDLDYYKGRAYAIEDVPGNDEAFYAFIAYPIDLFEEGSVVNVLTSLVGNVFGFKAVRSLRLEDVRIPVAYVMTCGGPPHGIQVERDIMNKYGRPLLGCTIKPKLGLSAKNYGRAVYECLRGGLDFTKDDENVNSQPFMRWRQRFDFVMEAIDKAEIETGERKGHYLNVTAPTPEEMYKRAEYAKELGAPIIMHDYLTGGFTANTGLANWCRDNGMLLHIHRAMHAVLDRNPNHGIHFRVLTKMLRLSGGDHLHSGTVVGKLEGDRAATLGWIDIMRDSYIKEDRSRGIMFDQDWASMPGVMPVASGGIHVWHMPALVSIFGDDSVLQFGGGTL…
DPECO_7	134	I	FALSE	OceanDNA-b36373_00004_64	OceanDNA-b36373_00004	OceanDNA-b36373	MAKTYQAGVKEYRETYWMPDYTPKDTDFLACFKVIPQEGVPREEAAAAVAAESSTGTWTTVWTDLLTDLDYYKGRAYAIEDVPGNDEAFYAFIAYPIDLFEEGSVVNVLTSLVGNVFGFKAVRSLRLEDVRIPVAYVMTCGGPPHGIQVERDIMNKYGRPLLGCTIKPKLGLSAKNYGRAVYECLRGGLDFTKDDENVNSQPFMRWRQRFDFVMEAIDKAEIETGERKGHYLNVTAPTPEEMYKRAEYAKELGAPIIMHDYLTGGFTANTGLANWCRDNGMLLHIHRAMHAVLDRNPNHGIHFRVLTKMLRLSGGDHLHSGTVVGKLEGDRAATLGWIDIMRDSYIKEDRSRGIMFDQDWASMPGVMPVASGGIHVWHMPALVSIFGDDSVLQFGGGTL…
DPECO_7	134	I	FALSE	TARA_SAMEA2622685_METAG-scaffold_186_41	TARA_SAMEA2622685_METAG-scaffold_186	TARA_SAMEA2622685_METAG_HPBFIIKF	MAKTYQAGVKEYRETYWMPDYTPKDTDFLACFKVIPQEGVPREEAAAAVAAESSTGTWTTVWTDLLTDLDYYKGRAYAIEDVPGNDEAFYAFIAYPIDLFEEGSVVNVLTSLVGNVFGFKAVRSLRLEDVRIPVAYVMTCGGPPHGIQVERDIMNKYGRPLLGCTIKPKLGLSAKNYGRAVYECLRGGLDFTKDDENVNSQPFMRWRQRFDFVMEAIDKAEIETGERKGHYLNVTAPTPEEMYKRAEYAKELGAPIIMHDYLTGGFTANTGLANWCRDNGMLLHIHRAMHAVLDRNPNHGIHFRVLTKMLRLSGGDHLHSGTVVGKLEGDRAATLGWIDIMRDSYIKEDRSRGIMFDQDWASMPGVMPVASGGIHVWHMPALVSIFGDDSVLQFGGGTL…
DPECO_7	134	I	FALSE	TARA_SAMEA4397586_METAG-scaffold_72_139	TARA_SAMEA4397586_METAG-scaffold_72	TARA_SAMEA4397586_METAG_HAKHJHOL	MAKTYQAGVKEYRETYWMPDYTPKDTDFLACFKVIPQEGVPREEAAAAVAAESSTGTWTTVWTDLLTDLDYYKGRAYAIEDVPGNDEAFYAFIAYPIDLFEEGSVVNVLTSLVGNVFGFKAVRSLRLEDVRIPVAYVMTCGGPPHGIQVERDIMNKYGRPLLGCTIKPKLGLSAKNYGRAVYECLRGGLDFTKDDENVNSQPFMRWRQRFDFVMEAIDKAEIETGERKGHYLNVTAPTPEEMYKRAEYAKELGAPIIMHDYLTGGFTANTGLANWCRDNGMLLHIHRAMHAVLDRNPNHGIHFRVLTKMLRLSGGDHLHSGTVVGKLEGDRAATLGWIDIMRDSYIKEDRSRGIMFDQDWASMPGVMPVASGGIHVWHMPALVSIFGDDSVLQFGGGTL…
DPECO_7	134	I	FALSE	TARA_SAMEA2623403_METAG-scaffold_16_262	TARA_SAMEA2623403_METAG-scaffold_16	TARA_SAMEA2623403_METAG_EAJDOPHA	MAKTYQAGVKEYRETYWMPDYTPKDTDFLACFKVIPQEGVPREEAAAAVAAESSTGTWTTVWTDLLTDLDYYKGRAYAIEDVPGNDEAFYAFIAYPIDLFEEGSVVNVLTSLVGNVFGFKAVRSLRLEDVRIPVAYVMTCGGPPHGIQVERDIMNKYGRPLLGCTIKPKLGLSAKNYGRAVYECLRGGLDFTKDDENVNSQPFMRWRQRFDFVMEAIDKAEIETGERKGHYLNVTAPTPEEMYKRAEYAKELGAPIIMHDYLTGGFTANTGLANWCRDNGMLLHIHRAMHAVLDRNPNHGIHFRVLTKMLRLSGGDHLHSGTVVGKLEGDRAATLGWIDIMRDSYIKEDRSRGIMFDQDWASMPGVMPVASGGIHVWHMPALVSIFGDDSVLQFGGGTL…
DPECO_7	134	I	FALSE	TARA_SAMEA2619903_METAG-scaffold_13012_3	TARA_SAMEA2619903_METAG-scaffold_13012	TARA_SAMEA2619903_METAG_EJNINPHJ	MAKTYQAGVKEYRETYWMPDYTPKDTDFLACFKVIPQEGVPREEAAAAVAAESSTGTWTTVWTDLLTDLDYYKGRAYAIEDVPGNDEAFYAFIAYPIDLFEEGSVVNVLTSLVGNVFGFKAVRSLRLEDVRIPVAYVMTCGGPPHGIQVERDIMNKYGRPLLGCTIKPKLGLSAKNYGRAVYECLRGGLDFTKADENVNSQPFMRWRQRFDFVMEAIDKAEIETGERKGHYLNVTAPTPEEMYKRAEYAKELGAPIIMHDYLTGGFTANTGLANWCRDNGMLLHIHRAMHAVLDRNPNHGIHFRVLTKMLRLSGGDHLHSGTVVGKLEGDRAATLGWIDIMRDSYIKEDRSRGIMFDQDWASMPGVMPVASGGIHVWHMPALVSIFGDDSVLQFGGGTL…
DPECO_7	134	I	FALSE	TARA_SAMEA2622832_METAG-scaffold_23088_1	TARA_SAMEA2622832_METAG-scaffold_23088	TARA_SAMEA2622832_METAG_LKDJEOHA	MAKTYQAGVKEYRETYWMPDYTPKDTDFLACFKVIPQEGVPREEAAAAVAAESSTGTWTTVWTDLLTDLDYYKGRAYAIEDVPGNDEAFYAFIAYPIDLFEEGSVVNVLTSLVGNVFGFKAVRSLRLEDVRIPVAYVMTCGGPPHGIQVERDIMNKYGRPLLGCTIKPKLGLSAKNYGRAVYECLRGGLDFTKDDENVNSQPFMRWRQRFDFVMEAIDKAEIETGERKGHYLNVTAPTPEEMYKRAEYAKELGAPIIMHDYLTGGFTANTGLANWCRDNGMLLHIHRAMHAVLDRNPNHGIHFRVLTKMLRLSGGDHLHSGTVVGKLEGDRAATLGWIDIMRDSYIKEDRSRGIMFDQDWASMPGVMPVASGGIHVWHMPALVSIFGDDSVLQFGGGTLG
DPECO_7	134	I	FALSE	TARA_SAMEA2619791_METAG-scaffold_2696_1	TARA_SAMEA2619791_METAG-scaffold_2696	TARA_SAMEA2619791_METAG_LDLPODBL	MAKTYQAGVKEYRETYWMPDYTPKDTDFLACFKVIPQEGVPREEAAAAVAAESSTGTWTTVWTDLLTDLDYYKGRAYAIEDVPGNDEAFYAFIAYPIDLFEEGSVVNVLTSLVGNVFGFKAVRSLRLEDVRIPVAYVMTCGGPPHGIQVERDIMNKYGRPLLGCTIKPKLGLSAKNYGRAVYECLRGGLDFTKDDENVNSQPFMRWRQRFDFVMEAIDKAEIETGERKGHYLNVTAPTPEEMYKRAEYAKELGAPIIMHDYLTGGFTANTGLANWCRDNGMLLHIHRAMHAVLDRNPNHGIHFRVLTKMLRLSGGDHLHSGTVVGKLEGDRAATLGWIDIMRDSYIKEDRSRGIMFDQDWASMPGVMPVASGGIHVWHMPALVSIFGDDS
DPECO_7	134	I	FALSE	TARA_SAMEA2620879_METAG-scaffold_1736_1	TARA_SAMEA2620879_METAG-scaffold_1736	TARA_SAMEA2620879_METAG_DJFAAOBO	MAKTYQAGVKEYRETYWMPDYTPKDTDFLACFKVIPQEGVPREEAAAAVAAESSTGTWTTVWTDLLTDLDYYKGRAYAIEDVPGNDEAFYAFIAYPIDLFEEGSVVNVLTSLVGNVFGFKAVRSLRLEDVRIPVAYVMTCGGPPHGIQVERDIMNKYGRPLLGCTIKPKLGLSAKNYGRAVYECLRGGLDFTKDDENVNSQPFMRWRQRFDFVMEAIDKAEIETGERKGHYLNVTAPTPEEMYKRAEYAKELGAPIIMHDYLTGGFTANTGLANWCRDNGMLLHIHRAMHAVLDRNPNHGIHFRVLTKMLRLSGGDHLHSGTVVGKLEGDRAATLGWIDIMRDSYIKEDRSRGIMFDQDWASMPGVMPVASGGIHVWHMPALVSIFGDDS
DPECO_7	134	I	FALSE	TARA_SAMEA2621229_METAG-scaffold_3059_1	TARA_SAMEA2621229_METAG-scaffold_3059	TARA_SAMEA2621229_METAG_AFJEBOKP	MAKTYQAGVKEYRETYWMPDYTPKDTDFLACFKVIPQEGVPREEAAAAVAAESSTGTWTTVWTDLLTDLDYYKGRAYAIEDVPGNDEAFYAFIAYPIDLFEEGSVVNVLTSLVGNVFGFKAVRSLRLEDVRIPVAYVMTCGGPPHGIQVERDIMNKYGRPLLGCTIKPKLGLSAKNYGRAVYECLRGGLDFTKDDENVNSQPFMRWRQRFDFVMEAIDKAEIETGERKGHYLNVTAPTPEEMYKRAEYAKELGAPIIMHDYLTGGFTANTGLANWCRDNGMLLHIHRAMHAVLDRNPNHGIHFRVLTKMLRLSGGDHLHSGTVVGKLEGDRAATLGWIDIMRDSYIKEDRSRGIMFDQDWASMPGVMPVASGGIHVWHMPALVSIFGDDS
DPECO_7	134	I	FALSE	OceanDNA-b27571_00333_3	OceanDNA-b27571_00333	OceanDNA-b27571	MAKTYNAGVKEYRETYWMPEYTPKDTDFLACFKVIPQEGVPREEAAAAVAAESSTGTWTTVWTDLLTDLDYYKGRAYAIEDVPGNDEAFYAFIAYPIDLFEEGSVVNILTSLVGNVFGFKAVRALRLEDVRVPHAYVMTCGGPPNGIQVERDILNKYGRPMLGCTIKPKLGLSAKNYGRACYEGLRGGLDFTKDDENVNSQPFMRWRQRFDFVMEAIQKAEAETGERKGHYLNVTAPTPEEMYKRAEYAKEIGAPIIMHDYLTGGFTANTGLANWCRENGMLLHIHRAMHAVLDRNPNHGIHFRVLTKMLRLSGGDHLHSGTVVGKLEGDREATLGWIDLMRDSYVKEDRSRGIMFDQDWGAMPGVLPVASGGIHVWHMPALVNIFGDD
DPECO_7	134	I	FALSE	OceanDNA-b36337_00176_4	OceanDNA-b36337_00176	OceanDNA-b36337	DVPGNDEAFYAFIAYPIDLFEEGSVVNVLTSLVGNVFGFKAVRSLRLEDVRIPVAYVMTCGGPPHGIQVERDIMNKYGRPLLGCTIKPKLGLSAKNYGRAVYECLRGGLDFTKDDENVNSQPFMRWRQRFDFVMEAIDKAEIETGERKGHYLNVTAPTPEEMYKRAEYAKELGAPIIMHDYLTGGFTANTGLANWCRDNGMLLHIHRAMHAVLDRNPNHGIHFRVLTKMLRLSGGDHLHSGTVVGKLEGDRAATLGWIDIMRDSYIKEDRSRGIMFDQDWASMPGVMPVASGGIHVWHMPALVSIFGDDSVLQFGGGTLGHPWGNAAGAAANRVALEACVEARNHGRELEKEGKEILTAAAEHSPELKIAMETWKEIKFEFDTVDKLDVAHK*
DPECO_7	134	I	FALSE	OceanDNA-b36321_00173_1	OceanDNA-b36321_00173	OceanDNA-b36321	EGSVVNVLTSLVGNVFGFKAVRSLRLEDVRIPVAYVMTCGGPPHGIQVERDIMNKYGRPLLGCTIKPKLGLSAKNYGRAVYECLRGGLDFTKDDENVNSQPFMRWRQRFDFVMEAIDKAEIETGERKGHYLNVTAPTPEEMYKRAEYAKELGAPIIMHDYLTGGFTANTGLANWCRDNGMLLHIHRAMHAVLDRNPNHGIHFRVLTKMLRLSGGDHLHSGTVVGKLEGDRAATLGWIDIMRDSYIKEDRSRGIMFDQDWASMPGVMPVASGGIHVWHMPALVSIFGDDSVLQFGGGTLGHPWGNAAGAAANRVALEACVEARNHGRELEKEGKEILTAAAEHSPELKVAMETWKEIKFEFDTVDKLDVAHK*
DPECO_7	134	I	FALSE	OceanDNA-b36389_00126_5	OceanDNA-b36389_00126	OceanDNA-b36389	EEGSVVNVLTSLVGNVFGFKAVRSLRLEDVRIPVAYVMTCGGPPHGIQVERDIMNKYGRPLLGCTIKPKLGLSAKNYGRAVYECLRGGLDFTKDDENVNSQPFMRWRQRFDFVMEAIDKAEIETGERKGHYLNVTAPTPEEMYKRAEYAKELGAPIIMHDYLTGGFTANTGLANWCRDNGMLLHIHRAMHAVLDRNPNHGIHFRVLTKMLRLSGGDHLHSGTVVGKLEGDRAATLGWIDIMRDSYIKEDRSRGIMFDQDWASMPGVMPVASGGIHVWHMPALVSIFGDDSVLQFGGGTLGHPWGNAAGAAANRVALEACVEARNHGRELEKEGKEILTAAAEHSPELKVAMETWKEIKFEFDTVDKLDVAHK*
DPECO_7	134	I	FALSE	TARA_SAMEA2620360_METAG-scaffold_2158_10	TARA_SAMEA2620360_METAG-scaffold_2158	TARA_SAMEA2620360_METAG_DIGFFDFO	MVKVNYFCHRHKIVAEVNLPRQKNSLINLLAHNPGENTMAKTYQAGVKEYRETYWMPDYTPKDTDFLACFKVIPQEGVPREEAAAAVAAESSTGTWTTVWTDLLTDLDYYKGRAYAIEDVPGNDEAFYAFIAYPIDLFEEGSVVNVLTSLVGNVFGFKAVRSLRLEDVRIPVAYVMTCGGPPHGIQVERDIMNKYGRPLLGCTIKPKLGLSAKNYGRAVYECLRGGLDFTKDDENVNSQPFMRWRQRFDFVMEAIDKAEIETGERKGHYLNVTAPTPEEMYKRAEYAKELGAPIIMHDYLTGGFTANTGLANWCRDNGMLLHIHRAMHAVLDRNPNHGIHFRVLTKMLRLSGGDHLHSGTVVGKLEGDRAA
DPECO_7	134	I	FALSE	OceanDNA-b36333_00087_14	OceanDNA-b36333_00087	OceanDNA-b36333	MVKVNYFCHRHKIVAEVNLPRQKNSLINLLAHNPGENTMAKTYQAGVKEYRETYWMPDYTPKDTDFLACFKVIPQEGVPREEAAAAVAAESSTGTWTTVWTDLLTDLDYYKGRAYAIEDVPGNDEAFYAFIAYPIDLFEEGSVVNVLTSLVGNVFGFKAVRSLRLEDVRIPVAYVMTCGGPPHGIQVERDIMNKYGRPLLGCTIKPKLGLSAKNYGRAVYECLRGGLDFTKDDENVNSQPFMRWRQRFDFVMEAIDKAEIETGERKGHYLNVTAPTPEEMYKRAEYAKELGAPIIMHDYLTGGFTANTGLANWCRDNGMLLHIHRAMHAVLDRNPNHGIHFRVLTKMLRLSGGDHLHSGTVVGK
DPECO_7	134	I	FALSE	OceanDNA-b36365_00464_2	OceanDNA-b36365_00464	OceanDNA-b36365	MAKTYQAGVKEYRETYWMPDYTPKDTDFLACFKVIPQEGVPREEAAAAVAAESSTGTWTTVWTDVLTDLDYYKGRAYAIEDVPGNDEAFYAFIAYPIDLFEEGSVVNVLTSLVGNVFGFKAVRSLRLEDVRIPVAYVMTCGGPPHGIQVERDIMNKYGRPLLGCTIKPKLGLSAKNYGRAVYECLRGGLDFTKDDEKVNSQPFMRWRQRFDFVMEAIDKAEIETGERKGHYLNVTAPTPEEMYKRAEYAKELGAPIIMHDYLTGGFTANTGLANWCRDNGMLLHIHRAMHAVLDRNPNHGI
DPECO_7	134	I	FALSE	TARA_SAMEA2620947_METAG-scaffold_7959_6	TARA_SAMEA2620947_METAG-scaffold_7959	TARA_SAMEA2620947_METAG_GOMOAOPD	MRGGLDFTKDDENVNSQPFMRWRQRFDFVMEAIDKAEIETGERKGHYLNVTAPTPEEMYKRAEYAKELGAPIIMHDYLTGGFTANTGLANWCRDNGMLLHIHRAMHAVLDRNPNHGIHFRVLTKMLRLSGGDHLHSGTVVGKLEGDRAATLGWIDIMRDSYIKEDRSRGIMFDQDWASMPGVMPVASGGIHVWHMPALVSIFGDDSVLQFGGGTLGHPWGNAAGAAANRVALEACVEARNHGRELEKEGKEILTAAAEHSPELKVAMETWKEIKFEFDTVDKLDVAHK*
DPECO_7	134	I	FALSE	TARA_SAMEA2621151_METAG-scaffold_9637_1	TARA_SAMEA2621151_METAG-scaffold_9637	TARA_SAMEA2621151_METAG_NLENBDGI	MVKVNYFCHRHKIVAEVNLPRQKNSLINLLAHNPGENTMAKTYQAGVKEYRETYWMPDYTPKDTDFLACFKVIPQEGVPREEAAAAVAAESSTGTWTTVWTDLLTDLDYYKGRAYAIEDVPGNDEAFYAFIAYPIDLFEEGSVVNVLTSLVGNVFGFKAVRSLRLEDVRIPVAYVMTCGGPPHGIQVERDIMNKYGRPLLGCTIKPKLGLSAKNYGRAVYECLRGGLDFTKDDENVNSQPFMRWRQRFDFVMEAIDKAEIETGERKGHYLNVTAPTPEEMYKRAEYAKQLGAPIIMH
DPECO_7	134	I	FALSE	OceanDNA-b36321_00053_18	OceanDNA-b36321_00053	OceanDNA-b36321	MAKTYQAGVKEYRETYWMPDYTPKDTDFLACFKVIPQEGVPREEAAAAVAAESSTGTWTTVWTDLLTDLDYYKGRAYAIEDVPGNDEAFYAFIAYPIDLFEEGSVVNVLTSLVGNVFGFKAVRSLRLEDVRIPVAYVMTCGGPPHGIQVERDIMNKYGRPLLGCTIKPKLGLSAKNYGRAVYECLRGGLDFTKDDENVNSQPFMRWRQRFDFVMEAIDKAEIETVERKGHYLNVTAPTVLQMYKRAEYAKELGAPIIMHDYLTGGFTANTGLANWCRDN
DPECO_7	134	I	FALSE	OceanDNA-b36358_00550_1	OceanDNA-b36358_00550	OceanDNA-b36358	MAKTYQAGVKEYRETYWMPDYTPKDTDFLACFKVIPQEGVPREEAAAAVAAESSTGTWTTVWTDLLTDLDYYKGRAYAIEDVPGNDEAFYAFIAYPIDLFEEGSVVNVLTSLVGNVFGFKAVRSLRLEDVRIPVAYVMTCGGPPHGIQVERDIMNKYGRPLLGCTIKPKLGLSAKNYGRAVYECLRGGLDFTKADENVNSQPFMRWRQRFDFVMEAIDKAEIETGERKGHYLNVTAPTPEEMYKRAEYAKELGAPIIMHDYLTGGFTANTGLANWCRDN
DPECO_7	134	I	FALSE	TARA_SAMEA2622497_METAG-scaffold_11867_5	TARA_SAMEA2622497_METAG-scaffold_11867	TARA_SAMEA2622497_METAG_BCLLPBMB	MAKTYQAGVKEYRETYWMPDYTPKDTDFLACFKVIPQEGVPREEAAAAVAAESSTGTWTTVWTDLLTDLDYYKGRAYAIEDVPGNDEAFYAFIAYPIDLFEEGSVVNVLTSLVGNVFGFKAVRSLRLEDVRIPVAYVMTCGGPPHGIQVERDIMNKYGRPLLGCTIKPKLGLSAKNYGRAVYECLRGGLDFTKDDENVNSQPFMRWRQRFDFVMEAIDKAEIETGERKGHYLNVTAPTPEEMYKRAE
DPECO_7	134	I	FALSE	TARA_SAMEA2621010_METAG-scaffold_2140_1	TARA_SAMEA2621010_METAG-scaffold_2140	TARA_SAMEA2621010_METAG_KMMLGCOL	MVKVNYFCHRHKIVAEVNLPRQKNSLINLLAHNPGENTMAKTYQAGVKEYRETYWMPDYTPKDTDFLACFKVIPQEGVPREEAAAAVAAESSTGTWTTVWTDLLTDLDYYKGRAYAIEDVPGNDEAFYAFIAYPIDLFEEGSVVNVLTSLVGNVFGFKAVRSLRLEDVRIPVAYVMTCGGPPHGIQVERDIMNKYGRPLLGCTIKPKLGLSAKNYGRAVYECLRGGLDFTKDDENVNSQPFMRWRQRFDFVMEAIDKAEIETGERKGHYLNVTAPTPEEMYKRAEYAKELGAPIIMHDYLTGGFTANTGLANWCRDNGMLLHIHRAMHAVLDRNPNHGIHFRVLTKMLRLSGGDHLHSGTVVGKLEGDRAATLGWIDIMRDSYIKEDRSRGIMFDQDWA…
DPECO_7	134	I	FALSE	TARA_SAMEA2623327_METAG-scaffold_39_120	TARA_SAMEA2623327_METAG-scaffold_39	TARA_SAMEA2623327_METAG_FJDDGPMM	MAKTYQAGVKEYRETYWMPDYTPKDTDFLACFKVIPQEGVPREEAAAAVAAESSTGTWTTVWTDLLTDLDYYKGRAYAIEDVPGNDEAFYAFIAYPIDLFEEGSVVNVLTSLVGNVFGFKAVRSLRLEDVRIPVAYVMTCGGPPHGIQVERDIMNKYGRPLLGCTIKPKLGLSAKNYGRAVYECLRGGLDFTKDDENVNSQPFMRWRQRFDFVMEAIDKAEIETGERKGHYLNVTAPTPEEMYKRAEYAKELGAPIIMHDYLTGGFTANTGLANWCRDNGMLLHIHRAMHAVLDRNPNHGIHFRVLTKMLRLSGGDHLHSGTVVGKLEGDRAATLGWIDIMRDSYIKEDRSRGIMFDQDWASMPGVMPVASGGIHVWHMPALVSIFGDDSVLQFGGGTL…
DPECO_7	134	I	FALSE	TARA_SAMEA2620384_METAG-scaffold_87_86	TARA_SAMEA2620384_METAG-scaffold_87	TARA_SAMEA2620384_METAG_HEDLEFBO	MVKVNYFCHRHKIVAEVNLPRQKNSLINLLAHNPGENTMAKTYQAGVKEYRETYWMPDYTPKDTDFLACFKVIPQEGVPREEAAAAVAAESSTGTWTTVWTDLLTDLDYYKGRAYAIEDVPGNDEAFYAFIAYPIDLFEEGSVVNVLTSLVGNVFGFKAVRSLRLEDVRIPVAYVMTCGGPPHGIQVERDIMNKYGRPLLGCTIKPKLGLSAKNYGRAVYECLRGGLDFTKDDENVNSQPFMRWRQRFDFVMEAIDKAEIETGERKGHYLNVTAPTPEEMYKRAEYAKELGAPIIMHDYLTGGFTANTGLANWCRDNGMLLHIHRAMHAVLDRNPNHGIHFRVLTKMLRLSGGDHLHSGTVVGKLEGDRAATLGWIDIMRDSYIKEDRSRGIMFDQDWA…
DPECO_7	134	I	FALSE	OceanDNA-b36391_00115_5	OceanDNA-b36391_00115	OceanDNA-b36391	MAKTYQAGVKEYRETYWMPDYTPKDTDFLACFKVIPQEGVPREEAAAAVAAESSTGTWTTVWTDLLTDLDYYKGRAYAIEDVPGNDEAFYAFIAYPIDLFEEGSVVNVLTSLVGNVFGFKAVRSLRLEDVRIPVAYVMTCGGPPHGIQVERDIMNKYGRPLLGCTIKPKLGLSAKNYGRAVYECLRGGLDFTKDDENVNSQPFMRWRQRFDFVMEAIDKAEIETGERKGHYLNVTAPTPEEMYKRAEYAKELGAPIIMHDYLTGGFTANTGLANWCRDNGMLLHIHRAMHAVLDRNPNHGIHFRVLTKMLRLSGGDHLHSGTVVGKLEGDRAATLGWIDIMRDSYIKEDRSRGIMFDQDWASMPGVMPVASGGIHVWHMPALVSIFGDDSVLQFGGGTL…
DPECO_7	134	I	FALSE	TARA_SAMEA4396988_METAG-scaffold_336_58	TARA_SAMEA4396988_METAG-scaffold_336	TARA_SAMEA4396988_METAG_MBPFKPFE	MAKTYQAGVKEYRETYWMPDYTPKDTDFLACFKVIPQEGVPREEAAAAVAAESSTGTWTTVWTDLLTDLDYYKGRAYAIEDVPGNDEAFYAFIAYPIDLFEEGSVVNVLTSLVGNVFGFKAVRSLRLEDVRIPVAYVMTCGGPPHGIQVERDIMNKYGRPLLGCTIKPKLGLSAKNYGRAVYECLRGGLDFTKDDENVNSQPFMRWRQRFDFVMEAIDKAEIETGERKGHYLNVTAPTPEEMYKRAEYAKELGAPIIMHDYLTGGFTANTGLANWCRDNGMLLHIHRAMHAVLDRNPNHGIHFRVLTKMLRLSGGDHLHSGTVVGKLEGDRAATLGWIDIMRDSYIKEDRSRGIMFDQDWASMPGVMPVASGGIHVWHMPALVSIFGDDSVLQFGGGTL…
DPECO_7	134	I	FALSE	TARA_SAMEA4397174_METAG-scaffold_691_5	TARA_SAMEA4397174_METAG-scaffold_691	TARA_SAMEA4397174_METAG_LOKJJKKF	MAKTYQAGVKEYRETYWMPDYTPKDTDFLACFKVIPQEGVPREEAAAAVAAESSTGTWTTVWTDLLTDLDYYKGRAYAIEDVPGNDEAFYAFIAYPIDLFEEGSVVNVLTSLVGNVFGFKAVRSLRLEDVRIPVAYVMTCGGPPHGIQVERDIMNKYGRPLLGCTIKPKLGLSAKNYGRAVYECLRGGLDFTKDDENVNSQPFMRWRQRFDFVMEAIDKAEIETGERKGHYLNVTAPTPEEMYKRAEYAKELGAPIIMHDYLTGGFTANTGLANWCRDNGMLLHIHRAMHAVLDRNPNHGIHFRVLTKMLRLSGGDHLHSGTVVGKLEGDRAATLGWIDIMRDSYIKEDRSRGIMFDQDWASMPGVMPVASGGIHVWHMPALVSIFGDDSVLQFGGGTL…
DPECO_7	134	I	FALSE	TARA_SAMEA4397215_METAG-scaffold_56_102	TARA_SAMEA4397215_METAG-scaffold_56	TARA_SAMEA4397215_METAG_ONKEHKMI	MAKTYQAGVKEYRETYWMPDYTPKDTDFLACFKVIPQEGVPREEAAAAVAAESSTGTWTTVWTDLLTDLDYYKGRAYAIEDVPGNDEAFYAFIAYPIDLFEEGSVVNVLTSLVGNVFGFKAVRSLRLEDVRIPVAYVMTCGGPPHGIQVERDIMNKYGRPLLGCTIKPKLGLSAKNYGRAVYECLRGGLDFTKDDENVNSQPFMRWRQRFDFVMEAIDKAEIETGERKGHYLNVTAPTPEEMYKRAEYAKELGAPIIMHDYLTGGFTANTGLANWCRDNGMLLHIHRAMHAVLDRNPNHGIHFRVLTKMLRLSGGDHLHSGTVVGKLEGDRAATLGWIDIMRDSYIKEDRSRGIMFDQDWASMPGVMPVASGGIHVWHMPALVSIFGDDSVLQFGGGTL…
DPECO_7	134	I	FALSE	TARA_SAMEA4397295_METAG-scaffold_13284_9	TARA_SAMEA4397295_METAG-scaffold_13284	TARA_SAMEA4397295_METAG_PFEHGCNC	MAKTYQAGVKEYRETYWMPDYTPKDTDFLACFKVIPQEGVPREEAAAAVAAESSTGTWTTVWTDLLTDLDYYKGRAYAIEDVPGNDEAFYAFIAYPIDLFEEGSVVNVLTSLVGNVFGFKAVRSLRLEDVRIPVAYVMTCGGPPHGIQVERDIMNKYGRPLLGCTIKPKLGLSAKNYGRAVYECLRGGLDFTKDDENVNSQPFMRWRQRFDFVMEAIDKAEIETGERKGHYLNVTAPTPEEMYKRAEYAKELGAPIIMHDYLTGGFTANTGLANWCRDNGMLLHIHRAMHAVLDRNPNHGIHFRVLTKMLRLSGGDHLHSGTVVGKLEGDRAATLGWIDIMRDSYIKEDRSRGIMFDQDWASMPGVMPVASGGIHVWHMPALVSIFGDDSVLQFGGGTL…
DPECO_7	134	I	FALSE	TARA_SAMEA4397330_METAG-scaffold_21_120	TARA_SAMEA4397330_METAG-scaffold_21	TARA_SAMEA4397330_METAG_GCBFCMAB	MAKTYQAGVKEYRETYWMPDYTPKDTDFLACFKVIPQEGVPREEAAAAVAAESSTGTWTTVWTDLLTDLDYYKGRAYAIEDVPGNDEAFYAFIAYPIDLFEEGSVVNVLTSLVGNVFGFKAVRSLRLEDVRIPVAYVMTCGGPPHGIQVERDIMNKYGRPLLGCTIKPKLGLSAKNYGRAVYECLRGGLDFTKDDENVNSQPFMRWRQRFDFVMEAIDKAEIETGERKGHYLNVTAPTPEEMYKRAEYAKELGAPIIMHDYLTGGFTANTGLANWCRDNGMLLHIHRAMHAVLDRNPNHGIHFRVLTKMLRLSGGDHLHSGTVVGKLEGDRAATLGWIDIMRDSYIKEDRSRGIMFDQDWASMPGVMPVASGGIHVWHMPALVSIFGDDSVLQFGGGTL…
DPECO_7	134	I	FALSE	TARA_SAMEA4397445_METAG-scaffold_2190_16	TARA_SAMEA4397445_METAG-scaffold_2190	TARA_SAMEA4397445_METAG_CBMDFEFF	MAKTYQAGVKEYRETYWMPDYTPKDTDFLACFKVIPQEGVPREEAAAAVAAESSTGTWTTVWTDLLTDLDYYKGRAYAIEDVPGNDEAFYAFIAYPIDLFEEGSVVNVLTSLVGNVFGFKAVRSLRLEDVRIPVAYVMTCGGPPHGIQVERDIMNKYGRPLLGCTIKPKLGLSAKNYGRAVYECLRGGLDFTKDDENVNSQPFMRWRQRFDFVMEAIDKAEIETGERKGHYLNVTAPTPEEMYKRAEYAKELGAPIIMHDYLTGGFTANTGLANWCRDNGMLLHIHRAMHAVLDRNPNHGIHFRVLTKMLRLSGGDHLHSGTVVGKLEGDRAATLGWIDIMRDSYIKEDRSRGIMFDQDWASMPGVMPVASGGIHVWHMPALVSIFGDDSVLQFGGGTL…
DPECO_7	134	I	FALSE	OceanDNA-b36364_00008_64	OceanDNA-b36364_00008	OceanDNA-b36364	MAKTYQAGVKEYRETYWMPDYTPKDTDFLACFKVIPQEGVPREEAAAAVAAESSTGTWTTVWTDLLTDLDYYKGRAYAIEDVPGNDEAFYAFIAYPIDLFEEGSVVNVLTSLVGNVFGFKAVRSLRLEDVRIPVAYVMTCGGPPHGIQVERDIMNKYGRPLLGCTIKPKLGLSAKNYGRAVYECLRGGLDFTKDDENVNSQPFMRWRQRFDFVMEAIDKAEIETGERKGHYLNVTAPTPEEMYKRAEYAKELGAPIIMHDYLTGGFTANTGLANWCRDNGMLLHIHRAMHAVLDRNPNHGIHFRVLTKMLRLSGGDHLHSGTVVGKLEGDRAATLGWIDIMRDSYIKEDRSRGIMFDQDWASMPGVMPVASGGIHVWHMPALVSIFGDDSVLQFGGGTL…
DPECO_7	134	I	FALSE	TARA_SAMEA4397627_METAG-scaffold_6427_3	TARA_SAMEA4397627_METAG-scaffold_6427	TARA_SAMEA4397627_METAG_BNCPLGHP	MAKTYQAGVKEYRETYWMPDYTPKDTDFLACFKVIPQEGVPREEAAAAVAAESSTGTWTTVWTDLLTDLDYYKGRAYAIEDVPGNDEAFYAFIAYPIDLFEEGSVVNVLTSLVGNVFGFKAVRSLRLEDVRIPVAYVMTCGGPPHGIQVERDIMNKYGRPLLGCTIKPKLGLSAKNYGRAVYECLRGGLDFTKDDENVNSQPFMRWRQRFDFVMEAIDKAEIETGERKGHYLNVTAPTPEEMYKRAEYAKELGAPIIMHDYLTGGFTANTGLANWCRDNGMLLHIHRAMHAVLDRNPNHGIHFRVLTKMLRLSGGDHLHSGTVVGKLEGDRAATLGWIDIMRDSYIKEDRSRGIMFDQDWASMPGVMPVASGGIHVWHMPALVSIFGDDSVLQFGGGTL…
DPECO_7	134	I	FALSE	TARA_SAMEA4397666_METAG-scaffold_773_6	TARA_SAMEA4397666_METAG-scaffold_773	TARA_SAMEA4397666_METAG_MPHNFEDL	MAKTYQAGVKEYRETYWMPDYTPKDTDFLACFKVIPQEGVPREEAAAAVAAESSTGTWTTVWTDLLTDLDYYKGRAYAIEDVPGNDEAFYAFIAYPIDLFEEGSVVNVLTSLVGNVFGFKAVRSLRLEDVRIPVAYVMTCGGPPHGIQVERDIMNKYGRPLLGCTIKPKLGLSAKNYGRAVYECLRGGLDFTKDDENVNSQPFMRWRQRFDFVMEAIDKAEIETGERKGHYLNVTAPTPEEMYKRAEYAKELGAPIIMHDYLTGGFTANTGLANWCRDNGMLLHIHRAMHAVLDRNPNHGIHFRVLTKMLRLSGGDHLHSGTVVGKLEGDRAATLGWIDIMRDSYIKEDRSRGIMFDQDWASMPGVMPVASGGIHVWHMPALVSIFGDDSVLQFGGGTL…
DPECO_7	134	I	FALSE	TARA_SAMEA4397722_METAG-scaffold_4073_4	TARA_SAMEA4397722_METAG-scaffold_4073	TARA_SAMEA4397722_METAG_GKOLJBIO	MAKTYQAGVKEYRETYWMPDYTPKDTDFLACFKVIPQEGVPREEAAAAVAAESSTGTWTTVWTDLLTDLDYYKGRAYAIEDVPGNDEAFYAFIAYPIDLFEEGSVVNVLTSLVGNVFGFKAVRSLRLEDVRIPVAYVMTCGGPPHGIQVERDIMNKYGRPLLGCTIKPKLGLSAKNYGRAVYECLRGGLDFTKDDENVNSQPFMRWRQRFDFVMEAIDKAEIETGERKGHYLNVTAPTPEEMYKRAEYAKELGAPIIMHDYLTGGFTANTGLANWCRDNGMLLHIHRAMHAVLDRNPNHGIHFRVLTKMLRLSGGDHLHSGTVVGKLEGDRAATLGWIDIMRDSYIKEDRSRGIMFDQDWASMPGVMPVASGGIHVWHMPALVSIFGDDSVLQFGGGTL…
DPECO_7	134	I	FALSE	TARA_SAMEA4397815_METAG-scaffold_7176_5	TARA_SAMEA4397815_METAG-scaffold_7176	TARA_SAMEA4397815_METAG_KGKDLCCI	MAKTYQAGVKEYRETYWMPDYTPKDTDFLACFKVIPQEGVPREEAAAAVAAESSTGTWTTVWTDLLTDLDYYKGRAYAIEDVPGNDEAFYAFIAYPIDLFEEGSVVNVLTSLVGNVFGFKAVRSLRLEDVRIPVAYVMTCGGPPHGIQVERDIMNKYGRPLLGCTIKPKLGLSAKNYGRAVYECLRGGLDFTKDDENVNSQPFMRWRQRFDFVMEAIDKAEIETGERKGHYLNVTAPTPEEMYKRAEYAKELGAPIIMHDYLTGGFTANTGLANWCRDNGMLLHIHRAMHAVLDRNPNHGIHFRVLTKMLRLSGGDHLHSGTVVGKLEGDRAATLGWIDIMRDSYIKEDRSRGIMFDQDWASMPGVMPVASGGIHVWHMPALVSIFGDDSVLQFGGGTL…
DPECO_7	134	I	FALSE	TARA_SAMEA4398360_METAG-scaffold_93_230	TARA_SAMEA4398360_METAG-scaffold_93	TARA_SAMEA4398360_METAG_CELNDKLF	MAKTYQAGVKEYRETYWMPDYTPKDTDFLACFKVIPQEGVPREEAAAAVAAESSTGTWTTVWTDLLTDLDYYKGRAYAIEDVPGNDEAFYAFIAYPIDLFEEGSVVNVLTSLVGNVFGFKAVRSLRLEDVRIPVAYVMTCGGPPHGIQVERDIMNKYGRPLLGCTIKPKLGLSAKNYGRAVYECLRGGLDFTKDDENVNSQPFMRWRQRFDFVMEAIDKAEIETGERKGHYLNVTAPTPEEMYKRAEYAKELGAPIIMHDYLTGGFTANTGLANWCRDNGMLLHIHRAMHAVLDRNPNHGIHFRVLTKMLRLSGGDHLHSGTVVGKLEGDRAATLGWIDIMRDSYIKEDRSRGIMFDQDWASMPGVMPVASGGIHVWHMPALVSIFGDDSVLQFGGGTL…
DPECO_7	134	I	FALSE	OceanDNA-b36313_00044_6	OceanDNA-b36313_00044	OceanDNA-b36313	MAKTYQAGVKEYRETYWMPDYTPKDTDFLACFKVIPQEGVPREEAAAAVAAESSTGTWTTVWTDLLTDLDYYKGRAYAIEDVPGNDEAFYAFIAYPIDLFEEGSVVNVLTSLVGNVFGFKAVRSLRLEDVRIPVAYVMTCGGPPHGIQVERDIMNIYGRPLLGCTIKPKLGLSAKNYGRAVYECLRGGLDFTKDDENVNSQPFMRWRQRFDFVMEAIDKAEIETGERKGHYLNVTAPTPEEMYKRAEYAKELGAPIIMHDYLTGGFTANTGLANWCRDNGMLLHIHRAMHAVLDRNPNHGIHFRVLTKMLRLSGGDHLHSGTVVGKLEGDRAATLGWIDIMRDSYIKEDRSRGIMFDQDWASMPGVMPVASGGIHVWHMPALVSIFGDDSVLQFGGGTL…
DPECO_7	134	I	FALSE	OceanDNA-b36322_00089_3	OceanDNA-b36322_00089	OceanDNA-b36322	MAKTYQAGVKEYRETYWMPDYTPKDTDFLACFKVIPQEGVPREEAAAAVAAESSTGTWTTVWTDLLTDLDYYKGRAYAIEDVPGNDEAFYAFIAYPIDLFEEGSVVNVLTSLVGNVFGFKAVRSLRLEDVRIPVAYVMTCGGPPHGIQVERDIMNKYGRPLLGCTIKPKLGLSAKNYGRAVYECLRGGLDFTKDDENVNSQPFMRWRQRFDFVMEAIDKAEIETGERKGHYLNVTAPTPEELYKRAEYAKELGAPIIMHDYLTGGFTANTGLANWCRDNGMLLHIHRAMHAVLDRNPNHGIHFRVLTKMLRLSGGDHLHSGTVVGKLEGDRAATLGWIDIMRDSYIKEDRSRGIMFDQDWASMPGVMPVASGGIHVWHMPALVSIFGDDSVLQFGGGTL…
DPECO_7	134	I	FALSE	OceanDNA-b36326_00059_5	OceanDNA-b36326_00059	OceanDNA-b36326	MAKTYQAGVKEYRETYWMPDYTPKDTDFLACFKVIPQEGVPREEAAAAVAAESSTGTWTTVWTDLLTDLDYYKGRAYAIEDVPGNDEAFYAFIAYPIDLFEEGSVVNVLTSLVGNVFGFKAVRSLRLEDVRIPVAYVMTCGGPPHGIQVERDIMNKYGRPLLGCTIKPKLGLSAKNYGRAVYECLRGGLDFTKDDENVNSQPFMRWRQRFDFVMEAIDKAEIETGERKGHYLNVTAPTPEEMYKRAEYAKELGAPIIMHDYLTGGFTANTGLANWCRDNGMFLHIYPAMHSVLDRNPNHGIHFRVLTKMLRLSGGDHLHSGTVVGKLEGDRAATLGWIDIMRDSYIKEDRSRGIMFDQDWASMPGVMPVASGGIHVWHMPALVSIFGDDSVLQFGGGTL…
DPECO_7	134	I	FALSE	OceanDNA-b36368_00090_2	OceanDNA-b36368_00090	OceanDNA-b36368	MAKTYQAGVKEYRETYWMPDYTPKDTDFLACFKVIPQEGVPREEAAAAVAAESSTGTWTTVWTDLLTDLDYYKGRAYAIEDVPGNDEAFYAFIAYPIDLFEEGSVVNVLTSLVGNVFGFKAVRSLRLEDVRIPVAYVMTCGGPPHGIQVERDIMNKYGRPLLGCTIKPKLGLSAKNYGRAVYECLRGGLDFTKDDENVNSQPFMRWRQRFDFVMEAIDKAEIETGERKGHYLNVTAPTPEEMYKRAEYAKELGAPIIMHDYLTGGFTANTGLANWCRDNGMLLHIHRAMHAVLDRNPNHGIHFRVLTKMLRLSGGDHLHSGTVVGKLEGDRAATLGWIDIMRDSYIKEDRSRGIMFDQDWASMPGVMPVASGGIHVWHMPALVSIFGDDSVLQFGGGTL…
DPECO_7	134	I	FALSE	OceanDNA-b36375_00014_23	OceanDNA-b36375_00014	OceanDNA-b36375	MAKTYQAGVKEYRETYWMPDYTPKDTDFLACFKVIPQEGVPREEAAAAVAAESSTGTWTTVWTDLLTDLDYYKGRAYAIEDVPGNDEAFYAFIAYPIDLFEEGSVVNVLTSLVGNVFGFKAVRSLRLEDVRIPVAYVMTCGGPPHGIQVERDIMNKYGRPLLGCTIKPKLGLSAKNYGRAVYECLRGGLDFTKDDENVNSQPFMRWRQRFDFVMEAIDKAEIETGERKGHYLNVTAPTPEEMYKRAEYAKELGAPIIMHDYLTGGFTANTGLANWCRDNGMLLHIHRAMHAVLDRNPNHGIHFRVLTKMLRLSGGDHLHSGTVVGKLEGDRAATLGWIDIMRDSYIKEDRSRGIMFDQDWASMPGVMPVASGGIHVWHMPALVSIFGDDSVLQFGGGTL…
DPECO_7	134	I	FALSE	TARA_SAMEA2619791_METAG-scaffold_5082_8	TARA_SAMEA2619791_METAG-scaffold_5082	TARA_SAMEA2619791_METAG_DCGJJMFG	MVKVNYFCHRHKIVAEVNLPRQKNSLINLLAHNPGENTMAKTYQAGVKEYRETYWMPDYTPKDTDFLACFKVIPQEGVPREEAAAAVAAESSTGTWTTVWTDLLTDLDYYKGRAYAIEDVPGNDEAFYAFIAYPIDLFEEGSVVNVLTSLVGNVFGFKAVRSLRLEDVRIPVAYVMTCGGPPHGIQVERDIMNKYGRPLLGCTIKPKLGLSAKNYGRAVYECLRGGLDFTKDDENVNSQPFMRWRQRFDFVMEAIDKAEIETGERKGHYLNVTAPTPEEMYKRAEYAKELGAPIIMHDYLTGGFTANTGLANWCRDNGMLLHIHRAMHAVLDRNPNHGIHFRVLTKMLRLSGGDHLHSGTVVGKLEGDRAATLGWIDIMRDSYIKEDRSRGIMFDQDWA…
DPECO_7	134	I	FALSE	OceanDNA-b36363_00003_137	OceanDNA-b36363_00003	OceanDNA-b36363	MAKTYQAGVKEYRETYWMPDYTPKDTDFLACFKVIPQEGVPREEAAAAVAAESSTGTWTTVWTDLLTDLDYYKGRAYAIEDVPGNDEAFYAFIAYPIDLFEEGSVVNVLTSLVGNVFGFKAVRSLRLEDVRIPVAYVMTCGGPPHGIQVERDIMNKYGRPLLGCTIKPKLGLSAKNYGRAVYECLRGGLDFTKDDENVNSQPFMRWRQRFDFVMEAIDKAEIETGERKGHYLNVTAPTPEEMYKRAEYAKELGAPIIMHDYLTGGFTANTGLANWCRDNGMLLHIHRAMHAVLDRNPNHGIHFRVLTKMLRLSGGDHLHSGTVVGKLEGDRAATLGWIDIMRDSYIKEDRSRGIMFDQDWASMPGVMPVASGGIHVWHMPALVSIFGDDSVLQFGGGTL…
DPECO_7	134	I	FALSE	OceanDNA-b36378_00019_5	OceanDNA-b36378_00019	OceanDNA-b36378	MAKTYQAGVKEYRETYWMPDYTPKDTDFLACFKVIPQEGVPREEAAAAVAAESSTGTWTTVWTDLLTDLDYYKGRAYAIEDVPGNDEAFYAFIAYPIDLFEEGSVVNVLTSLVGNVFGFKAVRSLRLEDVRIPVAYVMTCGGPPHGIQVERDIMNKYGRPLLGCTIKPKLGLSAKNYGRAVYECLRGGLDFTKDDENVNSQPFMRWRQRFDFVMEAIDKAEIETGERKGHYLNVTAPTPEEMYKRAEYAKELGAPIIMHDYLTGGFTANTGLANWCRDNGMLLHIHRAMHAVLDRNPNHGIHFRVLTKMLRLSGGDHLHSGTVVGKLEGDRAATLGWIDIMRDSYIKEDRSRGIMFDQDWASMPGVMPVASGGIHVWHMPALVSIFGDDSVLQFGGGTL…
DPECO_7	134	I	FALSE	OceanDNA-b36361_00005_64	OceanDNA-b36361_00005	OceanDNA-b36361	MAKTYQAGVKEYRETYWMPDYTPKDTDFLACFKVIPQEGVPREEAAAAVAAESSTGTWTTVWTDLLTDLDYYKGRAYAIEDVPGNDEAFYAFIAYPIDLFEEGSVVNVLTSLVGNVFGFKAVRSLRLEDVRIPVAYVMTCGGPPHGIQVERDIMNKYGRPLLGCTIKPKLGLSAKNYGRAVYECLRGGLDFTKDDENVNSQPFMRWRQRFDFVMEAIDKAEIETGERKGHYLNVTAPTPEEMYKRAEYAKELGAPIIMHDYLTGGFTANTGLANWCRDNGMLLHIHRAMHAVLDRNPNHGIHFRVLTKMLRLSGGDHLHSGTVVGKLEGDRAATLGWIDIMRDSYIKEDRSRGIMFDQDWASMPGVMPVASGGIHVWHMPALVSIFGDDSVLQFGGGTL…
DPECO_7	134	I	FALSE	TARA_SAMEA2622725_METAG-scaffold_20_37	TARA_SAMEA2622725_METAG-scaffold_20	TARA_SAMEA2622725_METAG_ALFDIHAE	MVKVNYFCHRHKIVAEVNLPRQKNSLINLLAHNPGENTMAKTYQAGVKEYRETYWMPDYTPKDTDFLACFKVIPQEGVPREEAAAAVAAESSTGTWTTVWTDLLTDLDYYKGRAYAIEDVPGNDEAFYAFIAYPIDLFEEGSVVNVLTSLVGNVFGFKAVRSLRLEDVRIPVAYVMTCGGPPHGIQVERDIMNKYGRPLLGCTIKPKLGLSAKNYGRAVYECLRGGLDFTKDDENVNSQPFMRWRQRFDFVMEAIDKAEIETGERKGHYLNVTAPTPEEMYKRAEYAKELGAPIIMHDYLTGGFTANTGLANWCRDNGMLLHIHRAMHAVLDRNPNHGIHFRVLTKMLRLSGGDHLHSGTVVGKLEGDRAATLGWIDIMRDSYIKEDRSRGIMFDQDWA…
DPECO_7	134	I	FALSE	TARA_SAMEA2621300_METAG-scaffold_49_197	TARA_SAMEA2621300_METAG-scaffold_49	TARA_SAMEA2621300_METAG_KDEMKDPA	MVKVNYFCHRHKIVAEVNLPRQKNSLINLLAHNPGENTMAKTYQAGVKEYRETYWMPDYTPKDTDFLACFKVIPQEGVPREEAAAAVAAESSTGTWTTVWTDLLTDLDYYKGRAYAIEDVPGNDEAFYAFIAYPIDLFEEGSVVNVLTSLVGNVFGFKAVRSLRLEDVRIPVAYVMTCGGPPHGIQVERDIMNKYGRPLLGCTIKPKLGLSAKNYGRAVYECLRGGLDFTKDDENVNSQPFMRWRQRFDFVMEAIDKAEIETGERKGHYLNVTAPTPEEMYKRAEYAKELGAPIIMHDYLTGGFTANTGLANWCRDNGMLLHIHRAMHAVLDRNPNHGIHFRVLTKMLRLSGGDHLHSGTVVGKLEGDRAATLGWIDIMRDSYIKEDRSRGIMFDQDWA…
DPECO_7	134	I	FALSE	TARA_SAMEA2621271_METAG-scaffold_4432_4	TARA_SAMEA2621271_METAG-scaffold_4432	TARA_SAMEA2621271_METAG_DFOAGNBP	MVKVNYFCHRHKIVAEVNLPRQKNSLINLLAHNPGENTMAKTYQAGVKEYRETYWMPDYTPKDTDFLACFKVIPQEGVPREEAAAAVAAESSTGTWTTVWTDLLTDLDYYKGRAYAIEDVPGNDEAFYAFIAYPIDLFEEGSVVNVLTSLVGNVFGFKAVRSLRLEDVRIPVAYVMTCGGPPHGIQVERDIMNKYGRPLLGCTIKPKLGLSAKNYGRAVYECLRGGLDFTKDDENVNSQPFMRWRQRFDFVMEAIDKAEIETGERKGHYLNVTAPTPEEMYKRAEYAKELGAPIIMHDYLTGGFTANTGLANWCRDNGMLLHIHRAMHAVLDRNPNHGIHFRVLTKMLRLSGGDHLHSGTVVGKLEGDRAATLGWIDIMRDSYIKEDRSRGIMFDQDWA…
DPECO_7	134	I	FALSE	TARA_SAMEA2621247_METAG-scaffold_23_197	TARA_SAMEA2621247_METAG-scaffold_23	TARA_SAMEA2621247_METAG_DOJCOOOH	MVKVNYFCHRHKIVAEVNLPRQKNSLINLLAHNPGENTMAKTYQAGVKEYRETYWMPDYTPKDTDFLACFKVIPQEGVPREEAAAAVAAESSTGTWTTVWTDLLTDLDYYKGRAYAIEDVPGNDEAFYAFIAYPIDLFEEGSVVNVLTSLVGNVFGFKAVRSLRLEDVRIPVAYVMTCGGPPHGIQVERDIMNKYGRPLLGCTIKPKLGLSAKNYGRAVYECLRGGLDFTKDDENVNSQPFMRWRQRFDFVMEAIDKAEIETGERKGHYLNVTAPTPEEMYKRAEYAKELGAPIIMHDYLTGGFTANTGLANWCRDNGMLLHIHRAMHAVLDRNPNHGIHFRVLTKMLRLSGGDHLHSGTVVGKLEGDRAATLGWIDIMRDSYIKEDRSRGIMFDQDWA…
DPECO_7	134	I	FALSE	TARA_SAMEA2621191_METAG-scaffold_35_169	TARA_SAMEA2621191_METAG-scaffold_35	TARA_SAMEA2621191_METAG_INFNPDOM	MVKVNYFCHRHKIVAEVNLPRQKNSLINLLAHNPGENTMAKTYQAGVKEYRETYWMPDYTPKDTDFLACFKVIPQEGVPREEAAAAVAAESSTGTWTTVWTDLLTDLDYYKGRAYAIEDVPGNDEAFYAFIAYPIDLFEEGSVVNVLTSLVGNVFGFKAVRSLRLEDVRIPVAYVMTCGGPPHGIQVERDIMNKYGRPLLGCTIKPKLGLSAKNYGRAVYECLRGGLDFTKDDENVNSQPFMRWRQRFDFVMEAIDKAEIETGERKGHYLNVTAPTPEEMYKRAEYAKELGAPIIMHDYLTGGFTANTGLANWCRDNGMLLHIHRAMHAVLDRNPNHGIHFRVLTKMLRLSGGDHLHSGTVVGKLEGDRAATLGWIDIMRDSYIKEDRSRGIMFDQDWA…
DPECO_7	134	I	FALSE	TARA_SAMEA2620991_METAG-scaffold_1518_16	TARA_SAMEA2620991_METAG-scaffold_1518	TARA_SAMEA2620991_METAG_EFGMMHFK	MVKVNYFCHRHKIVAEVNLPRQKNSLINLLAHNPGENTMAKTYQAGVKEYRETYWMPDYTPKDTDFLACFKVIPQEGVPREEAAAAVAAESSTGTWTTVWTDLLTDLDYYKGRAYAIEDVPGNDEAFYAFIAYPIDLFEEGSVVNVLTSLVGNVFGFKAVRSLRLEDVRIPVAYVMTCGGPPHGIQVERDIMNKYGRPLLGCTIKPKLGLSAKNYGRAVYECLRGGLDFTKDDENVNSQPFMRWRQRFDFVMEAIDKAEIETGERKGHYLNVTAPTPEEMYKRAEYAKELGAPIIMHDYLTGGFTANTGLANWCRDNGMLLHIHRAMHAVLDRNPNHGIHFRVLTKMLRLSGGDHLHSGTVVGKLEGDRAATLGWIDIMRDSYIKEDRSRGIMFDQDWA…
DPECO_7	134	I	FALSE	TARA_SAMEA2620925_METAG-scaffold_194_10	TARA_SAMEA2620925_METAG-scaffold_194	TARA_SAMEA2620925_METAG_DOHBNHKO	MVKVNYFCHRHKIVAEVNLPRQKNSLINLLAHNPGENTMAKTYQAGVKEYRETYWMPDYTPKDTDFLACFKVIPQEGVPREEAAAAVAAESSTGTWTTVWTDLLTDLDYYKGRAYAIEDVPGNDEAFYAFIAYPIDLFEEGSVVNVLTSLVGNVFGFKAVRSLRLEDVRIPVAYVMTCGGPPHGIQVERDIMNKYGRPLLGCTIKPKLGLSAKNYGRAVYECLRGGLDFTKDDENVNSQPFMRWRQRFDFVMEAIDKAEIETGERKGHYLNVTAPTPEEMYKRAEYAKELGAPIIMHDYLTGGFTANTGLANWCRDNGMLLHIHRAMHAVLDRNPNHGIHFRVLTKMLRLSGGDHLHSGTVVGKLEGDRAATLGWIDIMRDSYIKEDRSRGIMFDQDWA…
DPECO_7	134	I	FALSE	TARA_SAMEA2620273_METAG-scaffold_2482_6	TARA_SAMEA2620273_METAG-scaffold_2482	TARA_SAMEA2620273_METAG_OJEIIIKD	MVKVNYFCHRHKIVAEVNLPRQKNSLINLLAHNPGENTMAKTYQAGVKEYRETYWMPDYTPKDTDFLACFKVIPQEGVPREEAAAAVAAESSTGTWTTVWTDLLTDLDYYKGRAYAIEDVPGNDEAFYAFIAYPIDLFEEGSVVNVLTSLVGNVFGFKAVRSLRLEDVRIPVAYVMTCGGPPHGIQVERDIMNKYGRPLLGCTIKPKLGLSAKNYGRAVYECLRGGLDFTKDDENVNSQPFMRWRQRFDFVMEAIDKAEIETGERKGHYLNVTAPTPEEMYKRAEYAKELGAPIIMHDYLTGGFTANTGLANWCRDNGMLLHIHRAMHAVLDRNPNHGIHFRVLTKMLRLSGGDHLHSGTVVGKLEGDRAATLGWIDIMRDSYIKEDRSRGIMFDQDWA…
DPECO_7	134	I	FALSE	TARA_SAMEA2620256_METAG-scaffold_13_109	TARA_SAMEA2620256_METAG-scaffold_13	TARA_SAMEA2620256_METAG_JEECJAPL	MVKVNYFCHRHKIVAEVNLPRQKNSLINLLAHNPGENTMAKTYQAGVKEYRETYWMPDYTPKDTDFLACFKVIPQEGVPREEAAAAVAAESSTGTWTTVWTDLLTDLDYYKGRAYAIEDVPGNDEAFYAFIAYPIDLFEEGSVVNVLTSLVGNVFGFKAVRSLRLEDVRIPVAYVMTCGGPPHGIQVERDIMNKYGRPLLGCTIKPKLGLSAKNYGRAVYECLRGGLDFTKDDENVNSQPFMRWRQRFDFVMEAIDKAEIETGERKGHYLNVTAPTPEEMYKRAEYAKELGAPIIMHDYLTGGFTANTGLANWCRDNGMLLHIHRAMHAVLDRNPNHGIHFRVLTKMLRLSGGDHLHSGTVVGKLEGDRAATLGWIDIMRDSYIKEDRSRGIMFDQDWA…
DPECO_7	134	I	FALSE	TARA_SAMEA2620210_METAG-scaffold_4_98	TARA_SAMEA2620210_METAG-scaffold_4	TARA_SAMEA2620210_METAG_DIIBEKJN	MVKVNYFCHRHKIVAEVNLPRQKNSLINLLAHNPGENTMAKTYQAGVKEYRETYWMPDYTPKDTDFLACFKVIPQEGVPREEAAAAVAAESSTGTWTTVWTDLLTDLDYYKGRAYAIEDVPGNDEAFYAFIAYPIDLFEEGSVVNVLTSLVGNVFGFKAVRSLRLEDVRIPVAYVMTCGGPPHGIQVERDIMNKYGRPLLGCTIKPKLGLSAKNYGRAVYECLRGGLDFTKDDENVNSQPFMRWRQRFDFVMEAIDKAEIETGERKGHYLNVTAPTPEEMYKRAEYAKELGAPIIMHDYLTGGFTANTGLANWCRDNGMLLHIHRAMHAVLDRNPNHGIHFRVLTKMLRLSGGDHLHSGTVVGKLEGDRAATLGWIDIMRDSYIKEDRSRGIMFDQDWA…
DPECO_7	134	I	FALSE	OceanDNA-b36348_00009_38	OceanDNA-b36348_00009	OceanDNA-b36348	MVKVNYFCHRHKIVAEVNLPRQKNSLINLLAHNPGENTMAKTYQAGVKEYRETYWMPDYTPKDTDFLACFKVIPQEGVPREEAAAAVAAESSTGTWTTVWTDLLTDLDYYKGRAYAIEDVPGNDEAFYAFIAYPIDLFEEGSVVNVLTSLVGNVFGFKAVRSLRLEDVRIPVAYVMTCGGPPHGIQVERDIMNKYGRPLLGCTIKPKLGLSAKNYGRAVYECLRGGLDFTKDDENVNSQPFMRWRQRFDFVMEAIDKAEIETGERKGHYLNVTAPTPEEMYKRAEYAKELGAPIIMHDYLTGGFTANTGLANWCRDNGMLLHIHRAMHAVLDRNPNHGIHFRVLTKMLRLSGGDHLHSGTVVGKLEGDRAATLGWIDIMRDSYIKEDRSRGIMFDQDWA…
DPECO_7	134	I	FALSE	OceanDNA-b36346_00140_5	OceanDNA-b36346_00140	OceanDNA-b36346	MVKVNYFCHRHKIVAEVNLPRQKNSLINLLAHNPGENTMAKTYQAGVKEYRETYWMPDYTPKDTDFLACFKVIPQEGVPREEAAAAVAAESSTGTWTTVWTDLLTDLDYYKGRAYAIEDVPGNDEAFYAFIAYPIDLFEEGSVVNVLTSLVGNVFGFKAVRSLRLEDVRIPVAYVMTCGGPPHGIQVERDIMNKYGRPLLGCTIKPKLGLSAKNYGRAVYECLRGGLDFTKDDENVNSQPFMRWRQRFDFVMEAIDKAEIETGERKGHYLNVTAPTPEEMYKRAEYAKELGAPIIMHDYLTGGFTANTGLANWCRDNGMLLHIHRAMHAVLDRNPNHGIHFRVLTKMLRLSGGDHLHSGTVVGKLEGDRAATLGWIDIMRDSYIKEDRSRGIMFDQDWA…
DPECO_7	134	I	TRUE	OceanDNA-b36329_00001_222	OceanDNA-b36329_00001	OceanDNA-b36329	MVKVNYFCHRHKIVAEVNLPRQKNSLINLLAHNPGENTMAKTYQAGVKEYRETYWMPDYTPKDTDFLACFKVIPQEGVPREEAAAAVAAESSTGTWTTVWTDLLTDLDYYKGRAYAIEDVPGNDEAFYAFIAYPIDLFEEGSVVNVLTSLVGNVFGFKAVRSLRLEDVRIPVAYVMTCGGPPHGIQVERDIMNKYGRPLLGCTIKPKLGLSAKNYGRAVYECLRGGLDFTKDDENVNSQPFMRWRQRFDFVMEAIDKAEIETGERKGHYLNVTAPTPEEMYKRAEYAKELGAPIIMHDYLTGGFTANTGLANWCRDNGMLLHIHRAMHAVLDRNPNHGIHFRVLTKMLRLSGGDHLHSGTVVGKLEGDRAATLGWIDIMRDSYIKEDRSRGIMFDQDWA…
DPECO_7	134	I	FALSE	OceanDNA-b36330_00003_168	OceanDNA-b36330_00003	OceanDNA-b36330	MVKVNYFCHRHKIVAEVNLPRQKNSLINLLAHNPGENTMAKTYQAGVKEYRETYWMPDYTPKDTDFLACFKVIPQEGVPREEAAAAVAAESSTGTWTTVWTDLLTDLDYYKGRAYAIEDVPGNDEAFYAFIAYPIDLFEEGSVVNVLTSLVGNVFGFKAVRSLRLEDVRIPVAYVMTCGGPPHGIQVERDIMNKYGRPLLGCTIKPKLGLSAKNYGRAVYECLRGGLDFTKDDENVNSQPFMRWRQRFDFVMEAIDKAEIETGERKGHYLNVTAPTPEEMYKRAEYAKELGAPIIMHDYLTGGFTANTGLANWCRDNGMLLHIHRAMHAVLDRNPNHGIHFRVLTKMLRLSGGDHLHSGTVVGKLEGDRAATLGWIDIMRDSYIKEDRSRGIMFDQDWA…
DPECO_7	134	I	FALSE	OceanDNA-b36345_00002_4	OceanDNA-b36345_00002	OceanDNA-b36345	MVKVNYFCHRHKIVAEVNLPRQKNSLINLLAHNPGENTMAKTYQAGVKEYRETYWMPDYTPKDTDFLACFKVIPQEGVPREEAAAAVAAESSTGTWTTVWTDLLTDLDYYKGRAYAIEDVPGNDEAFYAFIAYPIDLFEEGSVVNVLTSLVGNVFGFKAVRSLRLEDVRIPVAYVMTCGGPPHGIQVERDIMNKYGRPLLGCTIKPKLGLSAKNYGRAVYECLRGGLDFTKDDENVNSQPFMRWRQRFDFVMEAIDKAEIETGERKGHYLNVTAPTPEEMYKRAEYAKELGAPIIMHDYLTGGFTANTGLANWCRDNGMLLHIHRAMHAVLDRNPNHGIHFRVLTKMLRLSGGDHLHSGTVVGKLEGDRAATLGWIDIMRDSYIKEDRSRGIMFDQDWA…
DPECO_7	134	I	FALSE	OceanDNA-b36344_00024_2	OceanDNA-b36344_00024	OceanDNA-b36344	MVKVNYFCHRHKIVAEVNLPRQKNSLINLLAHNPGENTMAKTYQAGVKEYRETYWMPDYTPKDTDFLACFKVIPQEGVPREEAAAAVAAESSTGTWTTVWTDLLTDLDYYKGRAYAIEDVPGNDEAFYAFIAYPIDLFEEGSVVNVLTSLVGNVFGFKAVRSLRLEDVRIPVAYVMTCGGPPHGIQVERDIMNKYGRPLLGCTIKPKLGLSAKNYGRAVYECLRGGLDFTKDDENVNSQPFMRWRQRFDFVMEAIDKAEIETGERKGHYLNVTAPTPEEMYKRAEYAKELGAPIIMHDYLTGGFTANTGLANWCRDNGMLLHIHRAMHAVLDRNPNHGIHFRVLTKMLRLSGGDHLHSGTVVGKLEGDRAATLGWIDIMRDSYIKEDRSRGIMFDQDWA…
DPECO_7	134	I	FALSE	OceanDNA-b36343_00003_168	OceanDNA-b36343_00003	OceanDNA-b36343	MVKVNYFCHRHKIVAEVNLPRQKNSLINLLAHNPGENTMAKTYQAGVKEYRETYWMPDYTPKDTDFLACFKVIPQEGVPREEAAAAVAAESSTGTWTTVWTDLLTDLDYYKGRAYAIEDVPGNDEAFYAFIAYPIDLFEEGSVVNVLTSLVGNVFGFKAVRSLRLEDVRIPVAYVMTCGGPPHGIQVERDIMNKYGRPLLGCTIKPKLGLSAKNYGRAVYECLRGGLDFTKDDENVNSQPFMRWRQRFDFVMEAIDKAEIETGERKGHYLNVTAPTPEEMYKRAEYAKELGAPIIMHDYLTGGFTANTGLANWCRDNGMLLHIHRAMHAVLDRNPNHGIHFRVLTKMLRLSGGDHLHSGTVVGKLEGDRAATLGWIDIMRDSYIKEDRSRGIMFDQDWA…
DPECO_7	134	I	FALSE	OceanDNA-b36341_00003_168	OceanDNA-b36341_00003	OceanDNA-b36341	MVKVNYFCHRHKIVAEVNLPRQKNSLINLLAHNPGENTMAKTYQAGVKEYRETYWMPDYTPKDTDFLACFKVIPQEGVPREEAAAAVAAESSTGTWTTVWTDLLTDLDYYKGRAYAIEDVPGNDEAFYAFIAYPIDLFEEGSVVNVLTSLVGNVFGFKAVRSLRLEDVRIPVAYVMTCGGPPHGIQVERDIMNKYGRPLLGCTIKPKLGLSAKNYGRAVYECLRGGLDFTKDDENVNSQPFMRWRQRFDFVMEAIDKAEIETGERKGHYLNVTAPTPEEMYKRAEYAKELGAPIIMHDYLTGGFTANTGLANWCRDNGMLLHIHRAMHAVLDRNPNHGIHFRVLTKMLRLSGGDHLHSGTVVGKLEGDRAATLGWIDIMRDSYIKEDRSRGIMFDQDWA…
DPECO_7	134	I	FALSE	OceanDNA-b36331_00004_168	OceanDNA-b36331_00004	OceanDNA-b36331	MVKVNYFCHRHKIVAEVNLPRQKNSLINLLAHNPGENTMAKTYQAGVKEYRETYWMPDYTPKDTDFLACFKVIPQEGVPREEAAAAVAAESSTGTWTTVWTDLLTDLDYYKGRAYAIEDVPGNDEAFYAFIAYPIDLFEEGSVVNVLTSLVGNVFGFKAVRSLRLEDVRIPVAYVMTCGGPPHGIQVERDIMNKYGRPLLGCTIKPKLGLSAKNYGRAVYECLRGGLDFTKDDENVNSQPFMRWRQRFDFVMEAIDKAEIETGERKGHYLNVTAPTPEEMYKRAEYAKELGAPIIMHDYLTGGFTANTGLANWCRDNGMLLHIHRAMHAVLDRNPNHGIHFRVLTKMLRLSGGDHLHSGTVVGKLEGDRAATLGWIDIMRDSYIKEDRSRGIMFDQDWA…
DPECO_7	134	I	FALSE	OceanDNA-b36332_00079_4	OceanDNA-b36332_00079	OceanDNA-b36332	MVKVNYFCHRHKIVAEVNLPRQKNSLINLLAHNPGENTMAKTYQAGVKEYRETYWMPDYTPKDTDFLACFKVIPQEGVPREEAAAAVAAESSTGTWTTVWTDLLTDLDYYKGRAYAIEDVPGNDEAFYAFIAYPIDLFEEGSVVNVLTSLVGNVFGFKAVRSLRLEDVRIPVAYVMTCGGPPHGIQVERDIMNKYGRPLLGCTIKPKLGLSAKNYGRAVYECLRGGLDFTKDDENVNSQPFMRWRQRFDFVMEAIDKAEIETGERKGHYLNVTAPTPEEMYKRAEYAKELGAPIIMHDYLTGGFTANTGLANWCRDNGMLLHIHRAMHAVLDRNPNHGIHFRVLTKMLRLSGGDHLHSGTVVGKLEGDRAATLGWIDIMRDSYIKEDRSRGIMFDQDWA…
DPECO_7	134	I	FALSE	OceanDNA-b36334_00002_4	OceanDNA-b36334_00002	OceanDNA-b36334	MVKVNYFCHRHKIVAEVNLPRQKNSLINLLAHNPGENTMAKTYQAGVKEYRETYWMPDYTPKDTDFLACFKVIPQEGVPREEAAAAVAAESSTGTWTTVWTDLLTDLDYYKGRAYAIEDVPGNDEAFYAFIAYPIDLFEEGSVVNVLTSLVGNVFGFKAVRSLRLEDVRIPVAYVMTCGGPPHGIQVERDIMNKYGRPLLGCTIKPKLGLSAKNYGRAVYECLRGGLDFTKDDENVNSQPFMRWRQRFDFVMEAIDKAEIETGERKGHYLNVTAPTPEEMYKRAEYAKELGAPIIMHDYLTGGFTANTGLANWCRDNGMLLHIHRAMHAVLDRNPNHGIHFRVLTKMLRLSGGDHLHSGTVVGKLEGDRAATLGWIDIMRDSYIKEDRSRGIMFDQDWA…
DPECO_7	134	I	FALSE	OceanDNA-b36336_00003_168	OceanDNA-b36336_00003	OceanDNA-b36336	MVKVNYFCHRHKIVAEVNLPRQKNSLINLLAHNPGENTMAKTYQAGVKEYRETYWMPDYTPKDTDFLACFKVIPQEGVPREEAAAAVAAESSTGTWTTVWTDLLTDLDYYKGRAYAIEDVPGNDEAFYAFIAYPIDLFEEGSVVNVLTSLVGNVFGFKAVRSLRLEDVRIPVAYVMTCGGPPHGIQVERDIMNKYGRPLLGCTIKPKLGLSAKNYGRAVYECLRGGLDFTKDDENVNSQPFMRWRQRFDFVMEAIDKAEIETGERKGHYLNVTAPTPEEMYKRAEYAKELGAPIIMHDYLTGGFTANTGLANWCRDNGMLLHIHRAMHAVLDRNPNHGIHFRVLTKMLRLSGGDHLHSGTVVGKLEGDRAATLGWIDIMRDSYIKEDRSRGIMFDQDWA…
DPECO_7	134	I	FALSE	OceanDNA-b36339_00174_3	OceanDNA-b36339_00174	OceanDNA-b36339	MVKVNYFCHRHKIVAEVNLPRQKNSLINLLAHNPGENTMAKTYQAGVKEYRETYWMPDYTPKDTDFLACFKVIPQEGVPREEAAAAVAAESSTGTWTTVWTDLLTDLDYYKGRAYAIEDVPGNDEAFYAFIAYPIDLFEEGSVVNVLTSLVGNVFGFKAVRSLRLEDVRIPVAYVMTCGGPPHGIQVERDIMNKYGRPLLGCTIKPKLGLSAKNYGRAVYECLRGGLDFTKDDENVNSQPFMRWRQRFDFVMEAIDKAEIETGERKGHYLNVTAPTPEEMYKRAEYAKELGAPIIMHDYLTGGFTANTGLANWCRDNGMLLHIHRAMHAVLDRNPNHGIHFRVLTKMLRLSGGDHLHSGTVVGKLEGDRAATLGWIDIMRDSYIKEDRSRGIMFDQDWA…
DPECO_7	134	I	FALSE	OceanDNA-b36340_00015_3	OceanDNA-b36340_00015	OceanDNA-b36340	MVKVNYFCHRHKIVAEVNLPRQKNSLINLLAHNPGENTMAKTYQAGVKEYRETYWMPDYTPKDTDFLACFKVIPQEGVPREEAAAAVAAESSTGTWTTVWTDLLTDLDYYKGRAYAIEDVPGNDEAFYAFIAYPIDLFEEGSVVNVLTSLVGNVFGFKAVRSLRLEDVRIPVAYVMTCGGPPHGIQVERDIMNKYGRPLLGCTIKPKLGLSAKNYGRAVYECLRGGLDFTKDDENVNSQPFMRWRQRFDFVMEAIDKAEIETGERKGHYLNVTAPTPEEMYKRAEYAKELGAPIIMHDYLTGGFTANTGLANWCRDNGMLLHIHRAMHAVLDRNPNHGIHFRVLTKMLRLSGGDHLHSGTVVGKLEGDRAATLGWIDIMRDSYIKEDRSRGIMFDQDWA…
DPECO_7	134	I	FALSE	MALA_SAMN05422106_METAG-scaffold_752_9	MALA_SAMN05422106_METAG-scaffold_752	MALA_SAMN05422106_METAG_KFGFPFAC	MAKTYQAGVKEYRETYWMPDYTPKDTDFLACFKVIPQEGVPREEAAAAVAAESSTGTWTTVWTDLLTDLDYYKGRAYAIEDVPGNDEAFYAFIAYPIDLFEEGSVVNVLTSLVGNVFGFKAVRSLRLEDVRIPVAYVMTCGGPPHGIQVERDIMNKYGRSLLGCTIKPKLGLSAKNYGRAVYECLRGGLDFTKDDENVNSQPFMRWRQRFDFVMEAIDKAEIETGERKGHYLNVTAPTPEEMYKRAEYAKELGAPIIMHDYLTGGFTANTGLANWCRDNGMLLHIHRAMHAVLDRNPNHGIHFRVLTKMLRLSGGDHLHSGTVVGKLEGDRAATLGWIDIMRDSYIKEDRSRGIMFDQDWASMPGVMPVASGGIHVWHMPALVSIFGDDSVLQFGGGTL…
DPECO_7	134	I	FALSE	OceanDNA-b36338_00001_4	OceanDNA-b36338_00001	OceanDNA-b36338	MVKVNYFCHRHKIVAEVNLPRQKNSLINLLAHNPGENTMAKTYQAGVKEYRETYWMPDYTPKDTDFLACFKVIPQEGVPREEAAAAVAAESSTGTWTTVWTDLLTDLDYYKGRAYAIEDVPGNDEAFYAFIAYPIDLFEEGSVVNVLTSLVGNVFGFKAVRSLRLEDVRIPVAYVMTCGGPPHGIQVERDIMNKYGRPLLGCTIKPKLGLSAKNYGRAVYECLRGGLDFTKDDENVNSQPFMRWRQRFDFVMEAIDKAEIETGERKGHYLNVTAPTPEEMYKRAEYAKELGAPIIMHDYLTGGFTANTGLANWCRDNGMLLHIHRAMHAVLDRNPNHGIHFRVLTKMLRLSGGDHLHSGTVVGKLEGDRAATLGWIDIMRDSYIKEDRSRGIMFDQDWA…
DPECO_7	134	I	FALSE	OceanDNA-b36362_00003_4	OceanDNA-b36362_00003	OceanDNA-b36362	MAKTYQAGVKEYRETYWMPDYTPKDTDFLACFKVIPQEGVPREEAAAAVAAESSTGTWTTVWTDLLTDLDYYKGRAYAIEDVPGNDEAFYAFIAYPIDLFEEGSVVNVLTSLVGNVFGFKAVRSLRLEDVRIPVAYVMTCGGPPHGIQVERDIMNKYGRPLLGCTIKPKLGLSAKNYGRAVYECLRGGLDFTKDDENVNSQPFMRWRQRFDFVMEAIDKAEIETGERKGHYLNVTAPTPEEMYKRAEYAKELGAPIIMHDYLTGGFTANTGLANWCRDNGMLLHIHRAMHAVLDRNPNHGIHFRVLTKMLRLSGGDHLHSGTVVGKLEGDRAATLGWIDIMRDSYIKEDRSRGIMFDQDWASMPGVMPVASGGIHVWHMPALVSIFGDDSVLQFGGGTL…
DPECO_7	134	I	FALSE	OceanDNA-b36353_00010_17	OceanDNA-b36353_00010	OceanDNA-b36353	MAKTYQAGVKEYRETYWMPDYTPKDTDFLACFKVIPQEGVPREEAAAAVAAESSTGTWTTVWTDLLTDLDYYKGRAYAIEDVPGNDEAFYAFIAYPIDLFEEGSVVNVLTSLVGNVFGFKAVRSLRLEDVRIPVAYVMTCGGPPHGIQVERDIMNKYGRPLLGCTIKPKLGLSAKNYGRAVYECLRGGLDFTKDDENVNSQPFMRWRQRFDFVMEAIDKAEIETGERKGHYLNVTAPTPEEMYKRAEYAKELGAPIIMHDYLTGGFTANTGLANWCRDNGMLLHIHRAMHAVLDRNPNHGIHFRVLTKMLRLSGGDHLHSGTVVGKLEGDRAATLGWIDIMRDSYIKEDRSRGIMFDQDWASMPGVMPVASGGIHVWHMPALVSIFGDDSVLQFGGGTL…
DPECO_7	134	I	FALSE	OceanDNA-b36325_00174_2	OceanDNA-b36325_00174	OceanDNA-b36325	MAKTYQAGVKEYRETYWMPDYTPKDTDFLACFKVIPQEGVPREEAAAAVAAESSTGTWTTVWTDLLTDLDYYKGRAYAIEDVPGNDEAFYAFIAYPIDLFEEGSVVNVLTSLVGNVFGFKAVRSLRLEDVRIPVAYVMTCGGPPHGIQVERDIMNKYGRPLLGCTIKPKLGLSAKNYGRAVYECLRGGLDFTKDDENVNSQPFMRWRQRFDFVMEAIDKAEIETGERKGHYLNVTAPTPEEMYKRAEYAKELGAPIIMHDYLTGGFTANTGLANWCRDNGMLLHIHRAMHAVLDRNPNHGIHFRVLTKMLRLSGGDHLHSGTVVGKLEGDRAATLGWIDIMRDSYIKEDRSRGIMFDQDWASMPGVMPVASGGIHVWHMPALVSIFGDDSVLQFGGGTL…
DPECO_7	134	I	FALSE	OceanDNA-b36354_00006_64	OceanDNA-b36354_00006	OceanDNA-b36354	MAKTYQAGVKEYRETYWMPDYTPKDTDFLACFKVIPQEGVPREEAAAAVAAESSTGTWTTVWTDLLTDLDYYKGRAYAIEDVPGNDEAFYAFIAYPIDLFEEGSVVNVLTSLVGNVFGFKAVRSLRLEDVRIPVAYVMTCGGPPHGIQVERDIMNKYGRPLLGCTIKPKLGLSAKNYGRAVYECLRGGLDFTKDDENVNSQPFMRWRQRFDFVMEAIDKAEIETGERKGHYLNVTAPTPEEMYKRAEYAKELGAPIIMHDYLTGGFTANTGLANWCRDNGMLLHIHRAMHAVLDRNPNHGIHFRVLTKMLRLSGGDHLHSGTVVGKLEGDRAATLGWIDIMRDSYIKEDRSRGIMFDQDWASMPGVMPVASGGIHVWHMPALVSIFGDDSVLQFGGGTL…
DPECO_7	134	I	FALSE	OceanDNA-b36355_00138_5	OceanDNA-b36355_00138	OceanDNA-b36355	MAKTYQAGVKEYRETYWMPDYTPKDTDFLACFKVIPQEGVPREEAAAAVAAESSTGTWTTVWTDLLTDLDYYKGRAYAIEDVPGNDEAFYAFIAYPIDLFEEGSVVNVLTSLVGNVFGFKAVRSLRLEDVRIPVAYVMTCGGPPHGIQVERDIMNKYGRPLLGCTIKPKLGLSAKNYGRAVYECLRGGLDFTKDDENVNSQPFMRWRQRFDFVMEAIDKAEIETGERKGHYLNVTAPTPEEMYKRAEYAKELGAPIIMHDYLTGGFTANTGLANWCRDNGMLLHIHRAMHAVLDRNPNHGIHFRVLTKMLRLSGGDHLHSGTVVGKLEGDRAATLGWIDIMRDSYIKEDRSRGIMFDQDWASMPGVMPVASGGIHVWHMPALVSIFGDDSVLQFGGGTL…
DPECO_7	134	I	FALSE	OceanDNA-b36356_00059_9	OceanDNA-b36356_00059	OceanDNA-b36356	MAKTYQAGVKEYRETYWMPDYTPKDTDFLACFKVIPQEGVPREEAAAAVAAESSTGTWTTVWTDLLTDLDYYKGRAYAIEDVPGNDEAFYAFIAYPIDLFEEGSVVNVLTSLVGNVFGFKAVRSLRLEDVRIPVAYVMTCGGPPHGIQVERDIMNKYGRPLLGCTIKPKLGLSAKNYGRAVYECLRGGLDFTKDDENVNSQPFMRWRQRFDFVMEAIDKAEIETGERKGHYLNVTAPTPEEMYKRAEYAKELGAPIIMHDYLTGGFTANTGLANWCRDNGMLLHIHRAMHAVLDRNPNHGIHFRVLTKMLRLSGGDHLHSGTVVGKLEGDRAATLGWIDIMRDSYIKEDRSRGIMFDQDWASMPGVMPVASGGIHVWHMPALVSIFGDDSVLQFGGGTL…
DPECO_7	134	I	FALSE	OceanDNA-b36357_00058_5	OceanDNA-b36357_00058	OceanDNA-b36357	MAKTYQAGVKEYRETYWMPDYTPKDTDFLACFKVIPQEGVPREEAAAAVAAESSTGTWTTVWTDLLTDLDYYKGRAYAIEDVPGNDEAFYAFIAYPIDLFEEGSVVNVLTSLVGNVFGFKAVRSLRLEDVRIPVAYVMTCGGPPHGIQVERDIMNKYGRPLLGCTIKPKLGLSAKNYGRAVYECLRGGLDFTKDDENVNSQPFMRWRQRFDFVMEAIDKAEIETGERKGHYLNVTAPTPEEMYKRAEYAKELGAPIIMHDYLTGGFTANTGLANWCRDNGMLLHIHRAMHAVLDRNPNHGIHFRVLTKMLRLSGGDHLHSGTVVGKLEGDRAATLGWIDIMRDSYIKEDRSRGIMFDQDWASMPGVMPVASGGIHVWHMPALVSIFGDDSVLQFGGGTL…
DPECO_7	134	I	FALSE	OceanDNA-b36324_00033_8	OceanDNA-b36324_00033	OceanDNA-b36324	MAKTYQAGVKEYRETYWMPDYTPKDTDFLACFKVIPQEGVPREEAAAAVAAESSTGTWTTVWTDLLTDLDYYKGRAYAIEDVPGNDEAFYAFIAYPIDLFEEGSVVNVLTSLVGNVFGFKAVRSLRLEDVRIPVAYVMTCGGPPHGIQVERDIMNKYGRPLLGCTIKPKLGLSAKNYGRAVYECLRGGLDFTKDDENVNSQPFMRWRQRFDFVMEAIDKAEIETGERKGHYLNVTAPTPEEMYKRAEYAKELGAPIIMHDYLTGGFTANTGLANWCRDNGMLLHIYRAMHAGLDRNPNHGIHFRVLTKMLRLSGGDHLHSGTVVGKLEGDRAATLGWIDIMRDSYIKEDRSRGIMFDQDWASMPGVMPVASGGIHVWHMPALVSIFGDDSVLQFGGGTL…
DPECO_7	134	I	FALSE	OceanDNA-b36320_00097_6	OceanDNA-b36320_00097	OceanDNA-b36320	MAKTYQAGVKEYRETYWMPDYTPKDTDFLACFKVIPQEGVPREEAAAAVAAESSTGTWTTVWTDLLTDLDYYKGRAYAIEDVPGNDEAFYAFIAYPIDLFEEGSVVNVLTSLVGNVFGFKAVRSLRLEDVRIPVAYVMTCGGPPHGIQVERDIMNKYGRPLLGCTIKPKLGLSAKNYGRAVYECLRGGLDFTKDDENVNSQPFMRWRQRFDFVMEAIDKAEIETGERKGHYLNVTAPTPEEMYKRAEYAKELGAPIIMHDYLTGGFTANTGLANWCRDNGMLLHIHRAMHAVLDRNPNHGIHFRVLTKMLRLSGGDHLHSGTVVGKLEGDRAATLGWIDIMRDSYIKEDRSRGIMFDQDWASMPGVMPVASGGIHVWHMPALVSIFGDDSVLQFGGGTL…
DPECO_7	134	I	FALSE	OceanDNA-b36319_00068_4	OceanDNA-b36319_00068	OceanDNA-b36319	MAKTYQAGVKEYRETYWMPDYTPKDTDFLACFKVIPQEGVPREEAAAAVAAESSTGTWTTVWTDLLTDLDYYKGRAYAIEDVPGNDEAFYAFIAYPIDLFEEGSVVNVLTSLVGNVFGFKAVRSLRLEDVRIPVAYVMTCGGPPHGIQVERDIMNKYGRPLLGCTIKPKLGLSAKNYGRAVYECLRGGLDFTKDDENVNSQPFMRWRQRFDFVMEAIDKAEIETGERKGHYLNVTAPTPEEMYKRAEYAKELGAPIIMHDYLTGGFTANTGLANWCRDNGMLLHIHRAMHAVLDRNPNHGIHFRVLTKMLRLSGGDHLHSGTVVGKLEGDRAATLGWIDIMRDSYIKEDRSRGIMFDQDWASMPGVMPVASGGIHVWHMPALVSIFGDDSVLQFGGGTL…
DPECO_7	134	I	FALSE	OceanDNA-b36318_00109_1	OceanDNA-b36318_00109	OceanDNA-b36318	MAKTYQAGVKEYRETYWMPDYTPKDTDFLACFKVIPQEGVPREEAAAAVAAESSTGTWTTVWTDLLTDLDYYKGRAYAIEDVPGNDEAFYAFIAYPIDLFEEGSVVNVLTSLVGNVFGFKAVRSLRLEDVRIPVAYVMTCGGPPHGIQVERDIMNKYGRPLLGCTIKPKLGLSAKNYGRAVYECLRGGLDFTKDDENVNSQPFMRWRQRFDFVMEAIDKAEIETGERKGHYLNVTAPTPEEMYKRAEYAKELGAPIIMHDYLTGGFTANTGLANWCRDNGMLLHIHRAMHAVLDRNPNHGIHFRVLTKMLRLSGGDHLHSGTVVGKLEGDRAATLGWIDIMRDSYIKEDRSRGIMFDQDWASMPGVMPVASGGIHVWHMPALVSIFGDDSVLQFGGGTL…
DPECO_7	134	I	FALSE	OceanDNA-b36317_00146_4	OceanDNA-b36317_00146	OceanDNA-b36317	MAKTYQAGVKEYRETYWMPDYTPKDTDFLACFKVIPQEGVPREEAAAAVAAESSTGTWTTVWTDLLTDLDYYKGRAYAIEDVPGNDEAFYAFIAYPIDLFEEGSVVNVLTSLVGNVFGFKAVRSLRLEDVRIPVAYVMTCGGPPHGIQVERDIMNKYGRPLLGCTIKPKLGLSAKNYGRAVYECLRGGLDFTKDDENVNSQPFMRWRQRFDFVMEAIDKAEIETGERKGHYLNVTAPTPEEMYKRAEYAKELGAPIIMHDYLTGGFTANTGLANWCRDNGMLLHIHRAMHAVLDRNPNHGIHFRVLTKMLRLSGGDHLHSGTVVGKLEGDRAATLGWIDIMRDSYIKEDRSRGIMFDQDWASMPGVMPVASGGIHVWHMPALVSIFGDDSVLQFGGGTL…
DPECO_7	134	I	FALSE	OceanDNA-b36316_00006_102	OceanDNA-b36316_00006	OceanDNA-b36316	MAKTYQAGVKEYRETYWMPDYTPKDTDFLACFKVIPQEGVPREEAAAAVAAESSTGTWTTVWTDLLTDLDYYKGRAYAIEDVPGNDEAFYAFIAYPIDLFEEGSVVNVLTSLVGNVFGFKAVRSLRLEDVRIPVAYVMTCGGPPHGIQVERDIMNKYGRPLLGCTIKPKLGLSAKNYGRAVYECLRGGLDFTKDDENVNSQPFMRWRQRFDFVMEAIDKAEIETGERKGHYLNVTAPTPEEMYKRAEYAKELGAPIIMHDYLTGGFTANTGLANWCRDNGMLLHIHRAMHAVLDRNPNHGIHFRVLTKMLRLSGGDHLHSGTVVGKLEGDRAATLGWIDIMRDSYIKEDRSRGIMFDQDWASMPGVMPVASGGIHVWHMPALVSIFGDDSVLQFGGGTL…
DPECO_7	134	I	FALSE	OceanDNA-b36315_00120_3	OceanDNA-b36315_00120	OceanDNA-b36315	MAKTYQAGVKEYRETYWMPDYTPKDTDFLACFKVIPQEGVPREEAAAAVAAESSTGTWTTVWTDLLTDLDYYKGRAYAIEDVPGNDEAFYAFIAYPIDLFEEGSVVNVLTSLVGNVFGFKAVRSLRLEDVRIPVAYVMTCGGPPHGIQVERDIMNKYGRPLLGCTIKPKLGLSAKNYGRAVYECLRGGLDFTKDDENVNSQPFMRWRQRFDFVMEAIDKAEIETGERKGHYLNVTAPTPEEMYKRAEYAKELGAPIIMHDYLTGGFTANTGLANWCRDNGMLLHIHRAMHAVLDRNPNHGIHFRVLTKMLRLSGGDHLHSGTVVGKLEGDRAATLGWIDIMRDSYIKEDRSRGIMFDQDWASMPGVMPVASGGIHVWHMPALVSIFGDDSVLQFGGGTL…
DPECO_7	134	I	FALSE	OceanDNA-b36312_00012_34	OceanDNA-b36312_00012	OceanDNA-b36312	MAKTYQAGVKEYRETYWMPDYTPKDTDFLACFKVIPQEGVPREEAAAAVAAESSTGTWTTVWTDLLTDLDYYKGRAYAIEDVPGNDEAFYAFIAYPIDLFEEGSVVNVLTSLVGNVFGFKAVRSLRLEDVRIPVAYVMTCGGPPHGIQVERDIMNKYGRPLLGCTIKPKLGLSAKNYGRAVYECLRGGLDFTKDDENVNSQPFMRWRQRFDFVMEAIDKAEIETGERKGHYLNVTAPTPEEMYKRAEYAKELGAPIIMHDYLTGGFTANTGLANWCRDNGMLLHIHRAMHAVLDRNPNHGIHFRVLTKMLRLSGGDHLHSGTVVGKLEGDRAATLGWIDIMRDSYIKEDRSRGIMFDQDWASMPGVMPVASGGIHVWHMPALVSIFGDDSVLQFGGGTL…
DPECO_7	134	I	FALSE	OceanDNA-b36311_00136_5	OceanDNA-b36311_00136	OceanDNA-b36311	MAKTYQAGVKEYRETYWMPDYTPKDTDFLACFKVIPQEGVPREEAAAAVAAESSTGTWTTVWTDLLTDLDYYKGRAYAIEDVPGNDEAFYAFIAYPIDLFEEGSVVNVLTSLVGNVFGFKAVRSLRLEDVRIPVAYVMTCGGPPHGIQVERDIMNKYGRPLLGCTIKPKLGLSAKNYGRAVYECLRGGLDFTKDDENVNSQPFMRWRQRFDFVMEAIDKAEIETGERKGHYLNVTAPTPEEMYKRAEYAKELGAPIIMHDYLTGGFTANTGLANWCRDNGMLLHIHRAMHAVLDRNPNHGIHFRVLTKMLRLSGGDHLHSGTVVGKLEGDRAATLGWIDIMRDSYIKEDRSRGIMFDQDWASMPGVMPVASGGIHVWHMPALVSIFGDDSVLQFGGGTL…
DPECO_7	134	I	FALSE	OceanDNA-b36359_00005_64	OceanDNA-b36359_00005	OceanDNA-b36359	MAKTYQAGVKEYRETYWMPDYTPKDTDFLACFKVIPQEGVPREEAAAAVAAESSTGTWTTVWTDLLTDLDYYKGRAYAIEDVPGNDEAFYAFIAYPIDLFEEGSVVNVLTSLVGNVFGFKAVRSLRLEDVRIPVAYVMTCGGPPHGIQVERDIMNKYGRPLLGCTIKPKLGLSAKNYGRAVYECLRGGLDFTKDDENVNSQPFMRWRQRFDFVMEAIDKAEIETGERKGHYLNVTAPTPEEMYKRAEYAKELGAPIIMHDYLTGGFTANTGLANWCRDNGMLLHIHRAMHAVLDRNPNHGIHFRVLTKMLRLSGGDHLHSGTVVGKLEGDRAATLGWIDIMRDSYIKEDRSRGIMFDQDWASMPGVMPVASGGIHVWHMPALVSIFGDDSVLQFGGGTL…
DPECO_7	134	I	FALSE	OceanDNA-b36310_00100_3	OceanDNA-b36310_00100	OceanDNA-b36310	MAKTYQAGVKEYRETYWMPDYTPKDTDFLACFKVIPQEGVPREEAAAAVAAESSTGTWTTVWTDLLTDLDYYKGRAYAIEDVPGNDEAFYAFIAYPIDLFEEGSVVNVLTSLVGNVFGFKAVRSLRLEDVRIPVAYVMTCGGPPHGIQVERDIMNKYGRPLLGCTIKPKLGLSAKNYGRAVYECLRGGLDFTKDDENVNSQPFMRWRQRFDFVMEAIDKAEIETGERKGHYLNVTAPTPEEMYKRAEYAKELGAPIIMHDYLTGGFTANTGLANWCRDNGMLLHIHRAMHAVLDRNPNHGIHFRVLTKMLRLSGGDHLHSGTVVGKLEGDRAATLGWIDIMRDSYIKEDRSRGIMFDQDWASMPGVMPVASGGIHVWHMPALVSIFGDDSVLQFGGGTL…
DPECO_7	134	I	FALSE	OceanDNA-b36309_00044_12	OceanDNA-b36309_00044	OceanDNA-b36309	MAKTYQAGVKEYRETYWMPDYTPKDTDFLACFKVIPQEGVPREEAAAAVAAESSTGTWTTVWTDLLTDLDYYKGRAYAIEDVPGNDEAFYAFIAYPIDLFEEGSVVNVLTSLVGNVFGFKAVRSLRLEDVRIPVAYVMTCGGPPHGIQVERDIMNKYGRPLLGCTIKPKLGLSAKNYGRAVYECLRGGLDFTKDDENVNSQPFMRWRQRFDFVMEAIDKAEIETGERKGHYLNVTAPTPEEMYKRAEYAKELGAPIIMHDYLTGGFTANTGLANWCRDNGMLLHIHRAMHAVLDRNPNHGIHFRVLTKMLRLSGGDHLHSGTVVGKLEGDRAATLGWIDIMRDSYIKEDRSRGIMFDQDWASMPGVMPVASGGIHVWHMPALVSIFGDDSVLQFGGGTL…
DPECO_7	134	I	FALSE	OceanDNA-b30742_00032_6	OceanDNA-b30742_00032	OceanDNA-b30742	MAKTYQAGVKEYRETYWMPDYTPKDTDFLACFKVIPQEGVPREEAAAAVAAESSTGTWTTVWTDLLTDLEYYKGRAYAIEDVPGNDESFYAFIAYPIDLFEEGSVVNILTSLVGNVFGFKAVRALRLEDVRVPHAYVMTCGGPPNGIQVERDIMNKYGRPLLGCTIKPKLGLSAKNYGRACYEGLRGGLDFTKDDENVNSQPFMRWRQRFDFVMEAIQKAEAETGERKGHYLNVTAPTPEEMYKRAEYAKELGAPIIMHDYLTGGFTANTGLANWCRDNGMLLHIHRAMHAVLDRNPNHGIHFRVLTKMLRLSGGDHLHSGTVVGKLEGDRDATLGWIDLMRDSYVKEDRTRGIMFDQDWGSMPGVIPVASGGIHVWHMPALVNIFGDDSVLQFGGGTL…
DPECO_7	134	I	FALSE	MALA_SAMN05422170_METAG-scaffold_527_1	MALA_SAMN05422170_METAG-scaffold_527	MALA_SAMN05422170_METAG_EPLBFDFI	MAKTYQAGVKEYRETYWMPDYTPKDTDFLACFKVIPQEGVPREEAAAAVAAESSTGTWTTVWTDLLTDLDYYKGRAYAIEDVPGNDEAFYAFIAYPIDLFEEGSVVNVLTSLVGNVFGFKAVRSLRLEDVRIPVAYVMTCGGPPHGIQVERDIMNKYGRPLLGCTIKPKLGLSAKNYGRAVYECLRGGLDFTKDDENVNSQPFMRWRQRFDFVMEAIDKAEIETGERKGHYLNVTAPTPEEMYKRAEYAKELGAPIIMHDYLTGGFTANTGLANWCRDNGMLLHIHRAMHAVLDRNPNHGIHFRVLTKMLRLSGGDHLHSGTVVGKLEGDRAATLGWIDIMRDSYIKEDRSRGIMFDQDWASMPGVMPVASGGIHVWHMPALVSIFGDDSVLQFGGGTL…
DPECO_7	134	I	FALSE	OceanDNA-b36360_00141_5	OceanDNA-b36360_00141	OceanDNA-b36360	MAKTYQAGVKEYRETYWMPDYTPKDTDFLACFKVIPQEGVPREEAAAAVAAESSTGTWTTVWTDLLTDLDYYKGRAYAIEDVPGNDEAFYAFIAYPIDLFEEGSVVNVLTSLVGNVFGFKAVRSLRLEDVRIPVAYVMTCGGPPHGIQVERDIMNKYGRPLLGCTIKPKLGLSAKNYGRAVYECLRGGLDFTKDDENVNSQPFMRWRQRFDFVMEAIDKAEIETGERKGHYLNVTAPTPEEMYKRAEYAKELGAPIIMHDYLTGGFTANTGLANWCRDNGMLLHIHRAMHAVLDRNPNHGIHFRVLTKMLRLSGGDHLHSGTVVGKLEGDRAATLGWIDIMRDSYIKEDRSRGIMFDQDWASMPGVMPVASGGIHVWHMPALVSIFGDDSVLQFGGGTL…
DPECO_7	134	I	FALSE	OceanDNA-b36351_00006_64	OceanDNA-b36351_00006	OceanDNA-b36351	MAKTYQAGVKEYRETYWMPDYTPKDTDFLACFKVIPQEGVPREEAAAAVAAESSTGTWTTVWTDLLTDLDYYKGRAYAIEDVPGNDEAFYAFIAYPIDLFEEGSVVNVLTSLVGNVFGFKAVRSLRLEDVRIPVAYVMTCGGPPHGIQVERDIMNKYGRPLLGCTIKPKLGLSAKNYGRAVYECLRGGLDFTKDDENVNSQPFMRWRQRFDFVMEAIDKAEIETGERKGHYLNVTAPTPEEMYKRAEYAKELGAPIIMHDYLTGGFTANTGLANWCRDNGMLLHIHRAMHAVLDRNPNHGIHFRVLTKMLRLSGGDHLHSGTVVGKLEGDRAATLGWIDIMRDSYIKEDRSRGIMFDQDWASMPGVMPVASGGIHVWHMPALVSIFGDDSVLQFGGGTL…
DPECO_7	134	I	FALSE	OceanDNA-b36352_00007_64	OceanDNA-b36352_00007	OceanDNA-b36352	MAKTYQAGVKEYRETYWMPDYTPKDTDFLACFKVIPQEGVPREEAAAAVAAESSTGTWTTVWTDLLTDLDYYKGRAYAIEDVPGNDEAFYAFIAYPIDLFEEGSVVNVLTSLVGNVFGFKAVRSLRLEDVRIPVAYVMTCGGPPHGIQVERDIMNKYGRPLLGCTIKPKLGLSAKNYGRAVYECLRGGLDFTKDDENVNSQPFMRWRQRFDFVMEAIDKAEIETGERKGHYLNVTAPTPEEMYKRAEYAKELGAPIIMHDYLTGGFTANTGLANWCRDNGMLLHIHRAMHAVLDRNPNHGIHFRVLTKMLRLSGGDHLHSGTVVGKLEGDRAATLGWIDIMRDSYIKEDRSRGIMFDQDWASMPGVMPVASGGIHVWHMPALVSIFGDDSVLQFGGGTL…
DPECO_8	9	I	FALSE	OceanDNA-b30145_00020_4	OceanDNA-b30145_00020	OceanDNA-b30145	MNDMSDAKTVTDAKKRYSAGVMKYAQMGYWEPDYTPKDTDIIALFRITPQEGVDPVEAAAAVAGESSTATWTVVWTDRLTACDKYRAKAYRVDPVPNSTGEFFAYIAYDLDLFEGGSIANLTASIIGNVFGFKPLKALRLEDMRLPVAYVKTFQGPATGIVVERERLNVYGRPLLGATVKPKLGLSGRNYGRVVYEALKGGLDFTKDDENINSQPFMHWRDRFLYCMEAVSRASAATGEVKGTYLNVTAGTMEEMYARAEFAKSLGSVIVMIDLVIGYTAIQSMAKWARDNDMILHLHRAGHSTYTRQRSHGVSFRVIAKWMRLAGVDHLHAGTVVGKLEGDPATTKGYYDIFREERNPMALENGIFFDQDWASLNKMMPVASGGIHAGQMHQLLTYLG…
DPECO_8	9	I	TRUE	MARD_MMP04487993_REFG-scaffold_34_30	MARD_MMP04487993_REFG-scaffold_34	MARD_SAMN04487993_REFG_MMP04487993	MNDMSDAKTVTDAKKRYSAGVMKYAQMGYWEPDYTPKDTDIIALFRITPQEGVDPVEAAAAVAGESSTATWTVVWTDRLTACGKYRAKAYRVDPVPNSTGEFFAYIAYDLDLFEGGSIANLTASIIGNVFGFKPLKALRLEDMRLPVAYVKTFQGPATGIVVERERLNVYGRPLLGATVKPKLGLSGRNYGRVVYEALKGGLDFTKDDENINSQPFMHWRDRFLYCMEAVSRASAATGEVKGTYLNVTAGTMEEMYARAEFAKSLGSVIVMIDLVIGYTAIQSMAKWARDNDMILHLHRAGHSTYTRQRSHGVSFRVIAKWMRLAGVDHLHAGTVVGKLEGDPATTKGYYDIFREERNPMALENGIFFDQDWASLNKMMPVASGGIHAGQMHQLLTYLG…
DPECO_8	9	I	FALSE	OceanDNA-b30140_00168_4	OceanDNA-b30140_00168	OceanDNA-b30140	MNDMSDAKTVTDAKKRYSAGVMKYAQMGYWEPDYTPKDTDIIALFRITPQEGVDPVEAAAAVAGESSTATWTVVWTDRLTACDKYRAKAYRVDPVPNSTGEFFAYIAYDLDLFEGGSIANLTASIIGNVFGFKPLKALRLEDMRLPVAYVKTFQGPATGIVVERERLNVYGRPLLGATVKPKLGLSGRNYGRVVYEALKGGLDFTKDDENINSQPFMHWRDRFLYCMEAVSRASAATGEVKGTYLNVTAGTMEEMYARAEFAKSLGSVIVMIDLVIGYTAIQSMAKWARDNDMILHLHRAGHSTYTRQRSHGVSFRVIAKWMRLAGVDHLHAGTVVGKLEGDPATTKGYYDIFREERNPMALENGIFFDQDWASLNKMMPVASGGIHAGQMHQLLTYLG…
DPECO_8	9	I	FALSE	OceanDNA-b30141_00029_4	OceanDNA-b30141_00029	OceanDNA-b30141	MNDMSDAKTVTDAKKRYSAGVMKYAQMGYWEPDYTPKDTDIIALFRITPQEGVDPVEAAAAVAGESSTATWTVVWTDRLTACDKYRAKAYRVDPVPNSTGEFFAYIAYDLDLFEGGSIANLTASIIGNVFGFKPLKALRLEDMRLPVAYVKTFQGPATGIVVERERLNVYGRPLLGATVKPKLGLSGRNYGRVVYEALKGGLDFTKDDENINSQPFMHWRDRFLYCMEAVSRASAATGEVKGTYLNVTAGTMEEMYARAEFAKSLGSVIVMIDLVIGYTAIQSMAKWARDNDMILHLHRAGHSTYTRQRSHGVSFRVIAKWMRLAGVDHLHAGTVVGKLEGDPATTKGYYDIFREERNPMALENGIFFDQDWASLNKMMPVASGGIHAGQMHQLLTYLG…
DPECO_8	9	I	FALSE	OceanDNA-b30146_00001_336	OceanDNA-b30146_00001	OceanDNA-b30146	MNDMSDAKTVTDAKKRYSAGVMKYAQMGYWEPDYTPKDTDIIALFRITPQEGVDPVEAAAAVAGESSTATWTVVWTDRLTACDKYRAKAYRVDPVPNSTGEFFAYIAYDLDLFEGGSIANLTASIIGNVFGFKPLKALRLEDMRLPVAYVKTFQGPATGIVVERERLNVYGRPLLGATVKPKLGLSGRNYGRVVYEALKGGLDFTKDDENINSQPFMHWRDRFLYCMEAVSRASAATGEVKGTYLNVTAGTMEEMYARAEFAKSLGSVIVMIDLVIGYTAIQSMAKWARDNDMILHLHRAGHSTYTRQRSHGVSFRVIAKWMRLAGVDHLHAGTVVGKLEGDPATTKGYYDIFREERNPMALENGIFFDQDWASLNKMMPVASGGIHAGQMHQLLTYLG…
DPECO_8	9	I	FALSE	OceanDNA-b30144_00127_3	OceanDNA-b30144_00127	OceanDNA-b30144	MNDMSDAKTVTDAKKRYSAGVMKYAQMGYWEPDYTPKDTDIIALFRITPQEGVDPVEAAAAVAGESSTATWTVVWTDRLTACDKYRAKAYRVDPVPNSTGEFFAYIAYDLDLFEGGSIANLTASIIGNVFGFKPLKALRLEDMRLPVAYVKTFQGPATGIVVERERLNVYGRPLLGATVKPKLGLSGRNYGRVVYEALKGGLDFTKDDENINSQPFMHWRDRFLYCMEAVSRASAATGEVKGTYLNVTAGTMEEMYARAEFAKSLGSVIVMIDLVIGYTAIQSMAKWARDNDMILHLHRAGHSTYTRQRSHGVSFRVIAKWMRLAGVDHLHAGTVVGKLEGDPATTKGYYDIFREERNPMALENGIFFDQDWASLNKMMPVASGGIHAGQMHQLLTYLG…
DPECO_8	9	I	FALSE	TARA_SAMEA2591132_METAG-scaffold_2167_4	TARA_SAMEA2591132_METAG-scaffold_2167	TARA_SAMEA2591132_METAG_EGHJBNCP	MNDMSDAKTVTDAKKRYSAGVMKYAQMGYWEPDYTPKDTDIIALFRITPQEGVDPVEAAAAVAGESSTATWTVVWTDRLTACDKYRAKAYRVDPVPNSTGEFFAYIAYDLDLFEGGSIANLTASIIGNVFGFKPLKALRLEDMRLPVAYVKTFQGPATGIVVERERLNVYGRPLLGATVKPKLGLSGRNYGRVVYEALKGGLDFTKDDENINSQPFMHWRDRFLYCMEAVSRASAATGEVKGTYLNVTAGTMEEMYARAEFAKSLGSVIVMIDLVIGYTAIQSMAKWARDNDMILHLHRAGHSTYTRQRSHGVSFRVIAKWMRLAGVDHLHAGTVVGKLEGDPATTKGYYDIFREERNPMALENGIFFDQDWASLNKMMPVASGGIHAGQMHQLLTYLG…
DPECO_8	9	I	FALSE	TARA_SAMEA2619992_METAG-scaffold_272_48	TARA_SAMEA2619992_METAG-scaffold_272	TARA_SAMEA2619992_METAG_EHILDEDD	MNDMSDAKTVTDAKKRYSAGVMKYAQMGYWEPDYTPKDTDIIALFRITPQEGVDPVEAAAAVAGESSTATWTVVWTDRLTACDKYRAKAYRVDPVPNSTGEFFAYIAYDLDLFEGGSIANLTASIIGNVFGFKPLKALRLEDMRLPVAYVKTFQGPATGIVVERERLNVYGRPLLGATVKPKLGLSGRNYGRVVYEALKGGLDFTKDDENINSQPFMHWRDRFLYCMEAVSRASAATGEVKGTYLNVTAGTMEEMYARAEFAKSLGSVIVMIDLVIGYTAIQSMAKWARDNDMILHLHRAGHSTYTRQRSHGVSFRVIAKWMRLAGVDHLHAGTVVGKLEGDPATTKGYYDIFREERNPMALENGIFFDQDWASLNKMMPVASGGIHAGQMHQLLTYLG…
DPECO_8	9	I	FALSE	OceanDNA-b30142_00031_49	OceanDNA-b30142_00031	OceanDNA-b30142	MNDMSDAKTVTDAKKRYSAGVMKYAQMGYWEPDYTPKDTDIIALFRITPQEGVDPVEAAAAVAGESSTATWTVVWTDRLTACDKYRAKAYRVDPVPNSTGEFFAYIAYDLDLFEGGSIANLTASIIGNVFGFKPLKALRLEDMRLPVAYVKTFQGPATGIVVERERLNVYGRPLLGATVKPKLGLSGRNYGRVVYEALKGGLDFTKDDENINSQPFMHWRDRFLYCMEAVSRASAATGEVKGTYLNVTAGTMEEMYARAEFAKSLGSVIVMIDLVIGYTAIQSMAKWARDNDMILHLHRAGHSTYTRQRSHGVSFRVIAKWMRLAGVDHLHAGTVVGKLEGDPATTKGYYDIFREERNPMALENGIFFDQDWASLNKMMPVASGGIHAGQMHQLLTYLG…
DPECO_9	2	I	TRUE	OceanDNA-b26661_00390_3	OceanDNA-b26661_00390	OceanDNA-b26661	MRPDHDTDIQEEAPMNADAGTVRGKDRYKAGVMEYRKMGYWEPDYTPKDTDVIALFRVTPQDGVDPIEASAAVAGESSTATWTVVWTDRLTACEKYRAKCYKVDPVPNAPGSYFAYIAYDLDLFEPGSIANLTASIIGNVFGFKPLKALRLEDMRLPVAYIKTFDGPATGIVVERERLDKFGRPLLGATVKPKLGLSGRNYGRVVYEALKGGLDFTKDDENINSQPFMHWRDRFLYCMEAVNKAQAQTGEIKGTYLNVTAGTMEDMYERAELAKELGSTIVMIDLVIGYTAIQSMSKWARRNDMILHLHRAGHGTYTRQKSHGVSFRVISKWMRLAGVDHIHAGTVVGKLEGDPKTTRGFYDILREDHVPMNLENGVFFDQPWASLRKVMPVASGGIHA…
DPECO_9	2	I	FALSE	OceanDNA-b26662_00005_40	OceanDNA-b26662_00005	OceanDNA-b26662	MRPDHDTDIQEEAPMNADAGTVRGKDRYKAGVMEYRKMGYWEPDYTPKDTDVIALFRVTPQDGVDPIEASAAVAGESSTATWTVVWTDRLTACEKYRAKCYKVDPVPNAPGSYFAYIAYDLDLFEPGSIANLTASIIGNVFGFKPLKALRLEDMRLPVAYIKTFDGPATGIVVERERLDKFGRPLLGATVKPKLGLSGRNYGRVVYEALKGGLDFTKDDENINSQPFMHWRDRFLYCMEAVNKAQAQTGEIKGTYLNVTAGTMEDMYERAELAKELGSTIVMIDLVIGYTAIQSMSKWARRNDMILHLHRAGHGTYTRQKSHGVSFRVISKWMRLAGVDHIHAGTVVGKLEGDPKTTRGFYDILREDHVPMNLENGVFFDQPWASLRKVMPVASGGIHA…
DPECO_10	4	I	FALSE	OceanDNA-b33526_00011_74	OceanDNA-b33526_00011	OceanDNA-b33526	MNKPADEGVITDAKKRYSAGVLKYRQMGYWDADYVPKDTDVLCLFRITPQDGVDPVEAAAAVAGESSTATWTVVWTDRLTACDSYRAKAYKVEPVPNNPGQYFAWVAYDLILFEEGSIANMTASLIGNVFSFKPLKAARLEDIRIPVAYVKTFKGPPTGLVVERERLDKFGRPLLGATTKPKLGLSGRNYGRVVYEGLKGGLDFMKDDENINSQPFMHWRDRFLYVMDAVNKASAATGEVKGSYLNVTGATMEDMYERAEFAKELGSVIVMIDLVIGYTAIQSMSHWARKNDMILHLHRAGHGTYTRQKNHGVSFRVIAKWMRLAGVDHIHAGTAVGKLEGDPPTVQGYYDVCRLSKTPVDLPRGNYFEQDWADIKKVMPVASGGIHAGQMHQLIDLFG…
DPECO_10	4	I	FALSE	OceanDNA-b33524_00043_35	OceanDNA-b33524_00043	OceanDNA-b33524	MNKPADEGVITDAKKRYSAGVLKYRQMGYWDADYVPKDTDVLCLFRITPQDGVDPVEAAAAVAGESSTATWTVVWTDRLTACDSYRAKAYKVEPVPNNPGQYFAWVAYDLILFEEGSIANMTASLIGNVFSFKPLKAARLEDIRIPVAYVKTFKGPPTGLVVERERLDKFGRPLLGATTKPKLGLSGRNYGRVVYEGLKGGLDFMKDDENINSQPFMHWRDRFLYVMDAVNKASAATGEVKGSYLNVTGATMEDMYERAEFAKELGSVIVMIDLVIGYTAIQSMSHWARKNDMILHLHRAGHGTYTRQKNHGVSFRVIAKWMRLAGVDHIHAGTAVGKLEGDPPTVQGYYDVCRLSKTPVDLPRGNYFEQDWADIKKVMPVASGGIHAGQMHQLIDLFG…
DPECO_10	4	I	TRUE	OceanDNA-b33523_00178_6	OceanDNA-b33523_00178	OceanDNA-b33523	MNKPADEGVITDAKKRYSAGVLKYRQMGYWDADYVPKDTDVLCLFRITPQDGVDPVEAAAAVAGESSTATWTVVWTDRLTACDSYRAKAYKVEPVPNNPGQYFAWVAYDLILFEEGSIANMTASLIGNVFSFKPLKAARLEDIRIPVAYVKTFKGPPTGLVVERERLDKFGRPLLGATTKPKLGLSGRNYGRVVYEGLKGGLDFMKDDENINSQPFMHWRDRFLYVMDAVNKASAATGEVKGSYLNVTGATMEDMYERAEFAKELGSVIVMIDLVIGYTAIQSMSHWARKNDMILHLHRAGHGTYTRQKNHGVSFRVIAKWMRLAGVDHIHAGTAVGKLEGDPPTVQGYYDVCRLSKTPVDLPRGNYFEQDWADIKKVMPVASGGIHAGQMHQLIDLFG…
DPECO_10	4	I	FALSE	OceanDNA-b33525_00001_101	OceanDNA-b33525_00001	OceanDNA-b33525	MNKPADEGVITDAKKRYSAGVLKYRQMGYWDADYVPKDTDVLCLFRITPQDGVDPVEAAAAVAGESSTATWTVVWTDRLTACDSYRAKAYKVEPVPNNPGQYFAWVAYDLILFEEGSIANMTASLIGNVFSFKPLKAARLEDIRIPVAYVKTFKGPPTGLVVERERLDKFGRPLLGATTKPKLGLSGRNYGRVVYEGLKGGLDLMKDDENINSQPFMHWRDRFLYVMDAVNKASAATGEVKGSYLNVTGATMEDMYERAEFAKELGSVIVMIDLVIGYTAIQSMSHWARKNDMILHLHRAGHGTYTRQKNHGVSFRVIAKWMRLAGVDHIHAGTAVGKLEGDPPTVQGYYDVCRLSKTPVDLPRGNYFEQDWADIKKVMPVASGGIHAGQMHQLIDLFG…
DPECO_11	13	I	FALSE	OceanDNA-b30152_00300_3	OceanDNA-b30152_00300	OceanDNA-b30152	MLDNAKTVTDAKKRYSAGVMKYAQMGYWEPDYTPKDTDIIALFRITPQDGVDEVEAAAAVAGESSTATWTVVWTDRLTACDKYRAKAYRVDPVPNSQGEFFAYIAYDLDLFEPGSIANLTASIIGNVFGFKPLKALRLEDMRLPVAYVKSFQGPATGIVVERERLNAYGRPLLGATVKPKLGLSGRNYGRVVYEALKGGLDFTKDDENINSQPFMHWRDRFLYCMEAVNRASAATGEVKGTYLNVTAGTMEEMYARAEFAKSLGSVVIMIDLVIGYTAIQSMAKWARDNDMILHLHRAGHSTYTRQRSHGVSFRVIAKWMRLAGVDHLHAGTVVGKLEGDPATTKGYYDIFREEYNPMALENGIFFDQDWASLNKMMPVASGGIHAG
DPECO_11	13	I	FALSE	MARD_MMP04488050_REFG-scaffold_26_22	MARD_MMP04488050_REFG-scaffold_26	MARD_SAMN04488050_REFG_MMP04488050	MNDMSTVTDAKKRYAAGVMKYAQMGYWEPDYTPADTDIIALFRITPQDGVDPVEAAAAVAGESSTATWTVVWTDRLTNCEKYRAKAYRVDPVPNSEGEFFAYIAYDLDLFEPGSIANLTASIIGNVFGFKPLKALRLEDMRLPVAYVKTFQGPATGIVVERERLNAYGRPLLGATVKPKLGLSGRNYGRVVYEALKGGLDFTKDDENINSQPFMHWRDRFLYCMEAVARASAATGEVKGTYLNVTAGTMEEMYARAEFAKSLGSVIIMIDLVIGYTAIQSMAKWARDNDMILHLHRAGHSTYTRQRSHGVSFRVIAKWMRLAGVDHLHAGTVVGKLEGDPATTKGFYDIFREEKNPMALENGIFFDQDWASLNKMMPVASGGIHAGQMHQLLTYLGEDV…
DPECO_11	13	I	FALSE	OceanDNA-b30153_00007_15	OceanDNA-b30153_00007	OceanDNA-b30153	MLDNAKTVTDAKKRYSAGVMKYAQMGYWEPDYTPKDTDIIALFRITPQDGVDEVEAAAAVAGESSTATWTVVWTDRLTACDKYRAKAYRVDPVPNSQGEFFAYIAYDLDLFEPGSIANLTASIIGNVFGFKPLKALRLEDMRLPVAYVKTFQGPATGIVVERERLNAYGRPLLGATVKPKLGLSGRNYGRVVYEALKGGLDFTKDDENINSQPFMHWRDRFLYCMEAVNRASAATGEVKGTYLNVTAGTMEEMYARAEFAKSLGSVVIMIDLVIGYTAIQSMAKWARDNDMILHLHRAGHSTYTRQRSHGVSFRVIAKWMRLAGVDHLHAGTVVGKLEGDPATTKGYYDIFREEYNPMALENGIFFDQDWASLNKMMPVASGGIHAGQMHQLLTYLGED…
DPECO_11	13	I	FALSE	TARA_PSE00024_METAG-scaffold_26_56	TARA_PSE00024_METAG-scaffold_26	TARA_SAMN05326645_METAG_PSE00024	MLDNAKTVTDAKKRYSAGVMKYAQMGYWEPDYTPKDTDIIALFRITPQDGVDEVEAAAAVAGESSTATWTVVWTDRLTACDKYRAKAYRVDPVPNSPGEFFAYIAYDLDLFEPGSIANLTASIIGNVFGFKPLKALRLEDMRLPVAYVKTFQGPATGIVVERERLNAYGRPLLGATVKPKLGLSGRNYGRVVYEALKGGLDFTKDDENINSQPFMHWRDRFLYCMEAVNRASAATGEVKGTYLNVTAGTMEEMYARAEFAKSLGSVIIMIDLVIGYTAIQSMAKWARDNDMILHLHRAGHSTYTRQRSHGVSFRVIAKWMRLAGVDHLHAGTVVGKLEGDPATTKGYYDIFREEYNPMALENGVFFDQDWASLNKMMPVASGGIHAGQMHQLLTYLGED…
DPECO_11	13	I	FALSE	TARA_SAMEA2622119_METAG-scaffold_11301_4	TARA_SAMEA2622119_METAG-scaffold_11301	TARA_SAMEA2622119_METAG_IGEGBCKJ	MLDNAKTVTDAKKRYSAGVMKYAQMGYWEPDYTPKDTDIIALFRITPQDGVDEVEAAAAVAGESSTATWTVVWTDRLTACDKYRAKAYRVDPVPNSPGEFFAYIAYDLDLFEPGSIANLTASIIGNVFGFKPLKALRLEDMRLPVAYVKTFQGPATGIVVERERLNAYGRPLLGATVKPKLGLSGRNYGRVVYEALKGGLDFTKDDENINSQPFMHWRDRFLYCMEAVNRASAATGEVKGTYLNVTAGTMEEMYARAEFAKSLGSVIIMIDLVIGYTAIQSMAKWARDNDMILHLHRAGHSTYTRQRSHGVSFRVIAKWMRLAGVDHLHAGTVVGKLEGDPATTKGYYDIFREEYNPMALENGVFFDQDWASLNKMMPVASGGIHAGQMHQLLTYLGED…
DPECO_11	13	I	TRUE	MARD_MMP08730605_REFG-scaffold_17_15	MARD_MMP08730605_REFG-scaffold_17	MARD_SAMN08730605_REFG_MMP08730605	MNDMSPQTVTDGKKRYAAGVMKYAQMGYWEPDYTPKDTDVIALFRITPQDGVDEIEAAAAVAGESSTATWTVVWTDRLTNCDKYRAKAYRVDPVPNAPGEFFAYIAYDLDLFEPGSIANLTASIIGNVFGFKPLKALRLEDMRLPTAYVKTFQGPATGIVVERERLNCYGRPLLGATVKPKLGLSGRNYGRVVYEALKGGLDFTKDDENINSQPFMHWRDRFLYCMEAVNRASAATGEVKGTYLNVTAGTMEEMYARAEFAKSLGSCIVMIDLVIGYTAIQSMAKWARDNDMILHLHRAGHSTYTRQRSHGVSFRVIAKWMRLAGVDHLHAGTVVGKLEGDPATTKGYYDIFREEHNPMALENGIFFDQDWASLNKMMPVASGGIHAGQMHQLLTYLGE…
DPECO_11	13	I	FALSE	MARD_MMP02436105_REFG-scaffold_6_1903	MARD_MMP02436105_REFG-scaffold_6	MARD_SAMN02436105_REFG_MMP02436105	MLDDAKTVTDAKKRYSAGVMKYAQMGYWEPDYTPKDTDIIALFRITPQDGVDAVEAAAAVAGESSTATWTVVWTDRLTACDKYRAKAYRVDPVPNSEGEFFAYIAYDLDLFEGGSIANLTASIIGNVFGFKPLKALRLEDMRLPTAYVKTFQGPATGIVVERERLNVYGRPLLGATVKPKLGLSGRNYGRVVYEALKGGLDFTKDDENINSQPFMHWRDRFLYCMEAVNRASAATGEVKGTYLNITAGTMEEMYERAEFAKRLGSVIVMIDLVIGYTAIQSMAKWARDNDMILHLHRAGHSTYTRQRSHGVSFRVIAKWMRLAGVDHLHAGTVVGKLEGDPATTKGYYDIFREEHNPMALENGIFFDQDWASLNKMMPVASGGIHAGQMHQLLTYLGED…
DPECO_11	13	I	FALSE	MARD_MMP04488105_REFG-scaffold_40_64	MARD_MMP04488105_REFG-scaffold_40	MARD_SAMN04488105_REFG_MMP04488105	MLDNAKTVTDAKKRYSAGVMKYAQMGYWEPDYTPKDTDIIALFRITPQDGVDEVEAAAAVAGESSTATWTVVWTDRLTACDKYRAKAYRVDPVPNSQGEFFAYIAYDHDLFEPGSIANLTASIIGNVFGFKPLKALRLEDMRLPVAYVKTFQGPATGIVVERERLNAYGRPLLGATVKPKLGLSGRNYGRVVYEALKGGLDFTKDDENINSQPFMHWRDRFLYCMEAVNRASAATGEVKGTYLNVTAGTMEEMYARAEFAKSLGSVVIMIDLVIGYTAIQSMAKWARDNDMILHLHRAGHSTYTRQRSHGVSFRVIAKWMRLAGVDHLHAGTVVGKLEGDPATTKGYYDIFREEYNPMALENGIFFDQDWASLNKMMPVASGGIHAGQMHQLLTYLGED…
DPECO_11	13	I	FALSE	MARD_MMP05444415_REFG-scaffold_15_63	MARD_MMP05444415_REFG-scaffold_15	MARD_SAMN05444415_REFG_MMP05444415	MLDNAKTVTDAKKRYSAGVMKYAQMGYWEPDYTPKDTDIIALFRITPQDGVDEVEAAAAVAGESSTATWTVVWTDRLTACDKYRAKAYRVDPVPNSPGEFFAYIAYDLDLFEPGSIANLTASIIGNVFGFKPLKALRLEDMRLPVAYVKTFQGPATGIVVERERLNAYGRPLLGATVKPKLGLSGRNYGRVVYEALKGGLDFTKDDENINSQPFMHWRDRFLYCMEAVNRASAATGEVKGTYLNVTAGTMEEMYARAEFAKSLGSVIIMIDLVIGYTAIQSMAKWARDNDMILHLHRAGHSTYTRQRSHGVSFRVIAKWMRLAGVDHLHAGTVVGKLEGDPATTKGYYDIFREEYNPMALENGVFFDQDWASLNKMMPVASGGIHAGQMHQLLTYLGED…
DPECO_11	13	I	FALSE	OceanDNA-b30150_00114_3	OceanDNA-b30150_00114	OceanDNA-b30150	MLDNAKTVTDAKKRYSAGVMKYAQMGYWEPDYTPKDTDIIALFRITPQDGVDEVEAAAAVAGESSTATWTVVWTDRLTACDKYRAKAYRVDPVPNSPGEFFAYIAYDLDLFEPGSIANLTASIIGNVFGFKPLKALRLEDMRLPVAYVKTFQGPATGIVVERERLNAYGRPLLGATVKPKLGLSGRNYGRVVYEALKGGLDFTKDDENINSQPFMHWRDRFLYCMEAVNRASAATGEVKGTYLNVTAGTMEEMYARAEFAKSLGSVIIMIDLVIGYTAIQSMAKWARDNDMILHLHRAGHSTYTRQRSHGVSFRVIAKWMRLAGVDHLHAGTVVGKLEGDPATTKGYYDIFREEYNPMALENGVFFDQDWASLNKMMPVASGGIHAGQMHQLLTYLGED…
DPECO_11	13	I	FALSE	OceanDNA-b30151_00008_21	OceanDNA-b30151_00008	OceanDNA-b30151	MLDNAKTVTDAKKRYSAGVMKYAQMGYWEPDYTPKDTDIIALFRITPQDGVDEVEAAAAVAGESSTATWTVVWTDRLTACDKYRAKAYRVDPVPNSPGEFFAYIAYDLDLFEPGSIANLTASIIGNVFGFKPLKALRLEDMRLPVAYVKTFQGPATGIVVERERLNAYGRPLLGATVKPKLGLSGRNYGRVVYEALKGGLDFTKDDENINSQPFMHWRDRFLYCMEAVNRASAATGEVKGTYLNVTAGTMEEMYARAEFAKSLGSVIIMIDLVIGYTAIQSMAKWARDNDMILHLHRAGHSTYTRQRSHGVSFRVIAKWMRLAGVDHLHAGTVVGKLEGDPATTKGYYDIFREEYNPMALENGVFFDQDWASLNKMMPVASGGIHAGQMHQLLTYLGED…
DPECO_11	13	I	FALSE	MALA_SAMN05422133_METAG-scaffold_328_14	MALA_SAMN05422133_METAG-scaffold_328	MALA_SAMN05422133_METAG_KFHCJPLA	MLDNAKTVTDAKKRYSAGVMKYAQMGYWEPDYTPKDTDIIALFRITPQDGVDEVEAAAAVAGESSTATWTVVWTDRLTACDKYRAKAYRVDPVPNSQGEFFAYIAYDLDLFEPGSIANLTASIIGNVFGFKPLKALRLEDMRLPVAYVKTFQGPATGIVVERERLNAYGRPLLGATVKPKLGLSGRNYGRVVYEALKGGLDFTKDDENINSQPFMHWRDRFLYCMEAVNRASAATGEVKGTYLNVTAGTMEEMYARAEFAKSLGSVVIMIDLVIGYTAIQSMAKWARDNDMILHLHRAGHSTYTRQRSHGVSFRVIAKWMRLAGVDHLHAGTVVGKLEGDPATTKGYYDIFREEYNPMALENGIFFDQDWASLNKMMPVASGGIHAGQMHQLLTYLGED…
DPECO_11	13	I	FALSE	MARD_MMP04488245_REFG-scaffold_45_23	MARD_MMP04488245_REFG-scaffold_45	MARD_SAMN04488245_REFG_MMP04488245	MNDMSTVTDAKKRYAAGVMKYAQMGYWEPDYTPADTDIIALFRITPQDGVDPVEAAAAVAGESSTATWTVVWTDRLTNCEKYRAKAYRVDPVPNSEGEFFAYIAYDLDLFEPGSIANLTASIIGNVFGFKPLKALRLEDMRLPVAYVKTFQGPATGIVVERERLNAYGRPLLGATVKPKLGLSGRNYGRVVYEALKGGLDFTKDDENINSQPFMHWRDRFLYCMEAVARASAATGEVKGTYLNVTAGTMEEMYARAEFAKSLGSVIIMIDLVIGYTAIQSMAKWARDNDMILHLHRAGHSTYTRQRSHGVSFRVIAKWMRLAGVDHLHAGTVVGKLEGDPATTKGFYDIFREEKNPMALENGIFFDQDWASLNKMMPVASGGIHAGQMHQLLTYLGEDV…
DPECO_12	3	I	FALSE	OceanDNA-b33316_00016_38	OceanDNA-b33316_00016	OceanDNA-b33316	MTETSNEGTITDAKKRYSAGVLKYRQMGYWQPDYEIKETDTLCLFRITPQDGVDPVEAAAAVAGESSTATWTVVWTDRLTACDSYRAKAYKVEPVPGRPGEYFAWVAYDLILFEEGSIANMTASLIGNVFSFKPLKAARLEDIRIPVAYVKTFKGPPTGLVVERERLDKFGRPLLGATTKPKLGLSGRNYGRVVYEGLKGGLDFMKDDENINSQPFMHWRDRFLYVMDAVNKASAATGEVKGSYLNITAGTMEEMYRRADFAKELGSVVVMVDLVIGWTAIQSMAEWCRANDVIMHMHRAGHGTYTRQKNHGVSFRVIAKWLRLAGCDHLHTGTAVGKLEGDPMTVQGYYNVCRDSYTKTDLQRGLFFDQDWADLKKVMPVASGGIHAGQMHQLIDLFG…
DPECO_12	3	I	FALSE	OceanDNA-b33315_00021_21	OceanDNA-b33315_00021	OceanDNA-b33315	MTETSNEGTITDAKKRYSAGVLKYRQMGYWQPDYEIKETDTLCLFRITPQDGVDPVEAAAAVAGESSTATWTVVWTDRLTACDSYRAKAYKVEPVPGRPGEYFAWVAYDLILFEEGSIANMTASLIGNVFSFKPLKAARLEDIRIPVAYVKTFKGPPTGLVVERERLDKFGRPLLGATTKPKLGLSGRNYGRVVYEGLKGGLDFMKDDENINSQPFMHWRDRFLYVMDAVNKASAATGEVKGSYLNITAGTMEEMYRRADFAKELGSVVVMVDLVIGWTAIQSMAEWCRANDVIMHMHRAGHGTYTRQKNHGVSFRVIAKWLRLAGCDHLHTGTAVGKLEGDPMTVQGYYNVCRDSYTKTDLQRGLFFDQDWADLKKVMPVASGGIHAGQMHQLIDLFG…
DPECO_12	3	I	TRUE	OceanDNA-b33308_00406_2	OceanDNA-b33308_00406	OceanDNA-b33308	MTETSNEGTITDAKKRYSAGVLKYRQMGYWQPDYEIKETDTLCLFRITPQDGVDPVEAAAAVAGESSTATWTVVWTDRLTACDSYRAKAYKVEPVPGRPGEYFAWVAYDLILFEEGSIANMTASLIGNVFSFKPLKAARLEDIRIPVAYVKTFKGPPTGLVVERERLDKFGRPLLGATTKPKLGLSGRNYGRVVYEGLKGGLDFMKDDENINSQPFMHWRDRFLYVMDAVNKASAATGEVKGSYLNITAGTMEEMYRRADFAKELGSVVVMVDLVIGWTAIQSMAEWCRANDVIMHMHRAGHGTYTRQKNHGVSFRVIAKWLRLAGCDHLHTGTAVGKLEGDPMTVQGYYNVCRDSYTKTDLQRGLFFDQDWADLKKVMPVASGGIHAGQMHQLIDLFG…
DPECO_13	6	I	TRUE	OceanDNA-b33535_00054_3	OceanDNA-b33535_00054	OceanDNA-b33535	MSDSQITDAKKRYSAGVIPYKQMGYWDPDYEIKETDLLAMFRMTPQDGVEADECAAAVAGESSTATWTVVWTDRLTACEMYRAKAYRVDLVPNTGPGTSTEAQYFAYIAYDIDLFEGGSIANLTASIIGNVFGMKAVKALRLEDMRIPVAYLKTFQGPATGVVVERERMDKFGRPLLGATTKPKLGLSGRNYGRVVYEALKGGLDFMKDDENINSQPFMHWRDRFLYCMEAVNKASAATGEVKGHYLNVTAGTMEEMYTRAEFAKSLGSIIIMIDLVIGYTAIQSMAVWARKNDMILHLHRAGNSTYSRQKNHGMSFRVICKWMRMAGVDHIHAGTVVGKLEGDPMMIRGYYDTLLDTHTPIQLEKGLFFEQDWASLNKVMPVASGGIHAGQMHQLLHY…
DPECO_13	6	I	FALSE	OceanDNA-b33536_00038_13	OceanDNA-b33536_00038	OceanDNA-b33536	MSDSQITDAKKRYSAGVIPYKQMGYWDPDYEIKETDLLAMFRMTPQDGVEADECAAAVAGESSTATWTVVWTDRLTACEMYRAKAYRVDLVPNTGPGTSTEAQYFAYIAYDIDLFEGGSIANLTASIIGNVFGMKAVKALRLEDMRIPVAYLKTFQGPATGVVVERERMDKFGRPLLGATTKPKLGLSGRNYGRVVYEALKGGLDFMKDDENINSQPFMHWRDRFLYCMEAVNKASAATGEVKGHYLNVTAGTMEEMYTRAEFAKSLGSIIIMIDLVIGYTAIQSMAVWARKNDMILHLHRAGNSTYSRQKNHGMSFRVICKWMRMAGVDHIHAGTVVGKLEGDPMMIRGYYDTLLDTHTPIQLEKGLFFEQDWASLNKVMPVASGGIHAGQMHQLLHY…
DPECO_13	6	I	FALSE	OceanDNA-b33539_00290_3	OceanDNA-b33539_00290	OceanDNA-b33539	MSDSQITDAKKRYSAGVIPYKQMGYWDPDYEIKETDLLAMFRMTPQDGVEADECAAAVAGESSTATWTVVWTDRLTACEMYRAKAYRVDLVPNTGPGTSTEAQYFAYIAYDIDLFEGGSIANLTASIIGNVFGMKAVKALRLEDMRIPVAYLKTFQGPATGVVVERERMDKFGRPLLGATTKPKLGLSGRNYGRVVYEALKGGLDFMKDDENINSQPFMHWRDRFLYCMEAVNKASAATGEVKGHYLNVTAGTMEEMYTRAEFAKSLGSIIIMIDLVIGYTAIQSMAVWARKNDMILHLHRAGNSTYSRQKNHGMSFRVICKWMRMAGVDHIHAGTVVGKLEGDPMMIRGYYDTLLDTHTPIQLEKGLFFEQDWASLNKVMPVASGGIHAGQMHQLLHY…
[truncated: 4,185 more rows]

## Sheet: Table S5
cluster_name	cluster_size	gene	best_hit_hmm	best_hit_score	graftm_placement	curated_rubisco_form
DPECO_1	3	OceanDNA-b32625_00132_3	I	321.2	Root; Bona_Fide	IV
DPECO_1	3	TARA_PSW00024_METAG-scaffold_76_3	I	321.2	Root; Bona_Fide	IV
[truncated: 277 more rows]

## Sheet: Table S6
category	function	gene_abbreviation	gene_name	corresponding_kegg_orthologies	hmm_score_thresholds
[truncated: 33 more rows]

[truncated: 7 more sheets: Table S7, Table S8, Table S9, Table S10, Table S11, Table S12, Table S13]
